# Supplementary material for: Data mining reveals the diversity of prophage endolysins targeting pathogenic enterococci
Source: J Gen Virol. 2026 Jul 17;107(7):002292. doi: 10.1099/jgv.0.002292 (PMC13379245; doi:10.1099/jgv.0.002292)
Supplement: Table S1. [file jgv-107-02292-s001.xlsx]

## Sheet: Supplementary material content
Supplementary Table S1 content
	Efs raw output	Raw search output	E. faecalis
	Efs non redundant	Raw output containing excluding identical sequences
	Efs>115	Efs non redundant list excluding sequences of less than 115 amino acids
	Efs 95%	Final list of sequences containing sequnces less than 95% identical
	Emf raw output	Raw search output	E. faecium
	Efm non redundant	Raw output containing excluding identical sequences
	Efm>115	Efs non redundant list excluding sequences of less than 115 amino acids
	Efm 95%	Final list of sequences containing sequnces less than 95% identical
	Ec raw output	Raw search output	E. cecorum
	Ec non redundant	Raw output containing excluding identical sequences
	Ec>115	Efs non redundant list excluding sequences of less than 115 amino acids
	Ec 95%	Final list of sequences containing sequnces less than 95% identical
Supplementary Table S2 content
	Summary	Lysin architecture and representative sequneces

## Sheet: TableS1--Efs Raw output
MACWNALSQSGFIYPVPPVALTITKSAETPSLPTLIFDCQLEISIPFNVIFIISYKIFKRLM
MACWNALSQSGFIYPVPPVALTITKSAGTPSLPTLIFDCQLEISIPFNVIFIISYKIFKRLM
MACWNALSQSGFIYPVPPVALTITKSAGTPSLPTLIFDCQLEISIPFNVIFIISYKIFKRLM
MACWNALSQSGFIYPVPPVALTITKSAGTPSLPTLIFDCQLEISIPFNVIFIISYKIFKRLM
MACWNALSQSGFIYPVPPVALTITKSAGTPSLPTLIFDCQLEISIPFNVIFIISYKIFKRLM
MACWNALSQSGFIYPVPPVALTITKSAGTPSLPTLIFDCQLEISIPFNVIFIISYKIFKRLM
MACWNALSQSGFIYPVPPVALTITKSAGTPSLPTLIFDCQLEISIPFNVIFIISYKIFKRLM
MACWNALSQSGFIYPVPPVALTITKSAGTPSLPTLIFDCQLEISIPFNVIFIISYKIFKRLM
MACWNALSQSGFIYPVPPVALTITKSAGTPSLPTLIFDCQLEISIPFNVIFIISYKIFKRLM
MACWNALSQSGFIYPVPPVALTITKSAGTPSLPTLIFDCQLEISIPFNVIFIISYKIFKRLM
MACWNALSQSGFIYPVPPVALTITKSAGTPSLPTLIFDCQLEISIPFNVIFIISYKIFKRLM
MACWNALSQSGFIYPVPPVALTITKSAGTPSLPTLIFDCQLEISIPFNVIFIISYKIFKRLM
MACWNALSQSGFIYPVPPVALTITKSAGTPSLPTLIFDCQLEISIPFNVIFIISYKIFKRLM
MAEKWNGVPVKYDFLPIGTRRSGQPLTSKKPLFAVAHDTGNPHTTAQTNVNYYKNTYMIDWSLVASAHIFVDDKECIVCIPVTEKAWHVLYNTPTDNQWYNADANDVAFGVEGSYFPGNIERSRKSLDNMARVLAYLCNYWGIDYKTEVPGHQDIQDDKIDPGNLLEACGYSRNVKHLDKQIAKYINGVKPAPSKKLSTKTSKKPTPSPQSVVKYKQAIEYMHSLKGQYIDFDKEFAFQCADVVVDFIYHVTGGVRFYGNAKQLHTVNAMPKGWKVVENTRDYVPPICAIAIYTKGVYSRWGHTGLVWDNSGGTKSFTILEQNFDSNANTPAKLREDDYTGLTHFIVPDFADDSVDLTDIKEVKKSERKSNSSISVNKKPPKKLTWSNQAYFKAIADNA…
MAEYPDYEVTPYPNYNYFPSFENIGIFQFTSTYVAGGLDGNVDLTGITDNGYTKNNQPATNTPAIEEGKEVENTPSSDVKVGDTVKVKFSVDAWATGEAIPQWVKGNSYKVQEVTESRVLLEGILSWISKGNIELLPDAATVPDKQPEATHVVQYGETLSSIAYQYGTNYQRLAALNGLTNPNLIYPGQILKVNGSVVSNIYTVQYGDNLSSIAAKLGTTYQTLAALNGLANPNLIYSGQTLSY
MAIEQIKETDTLNQGRIKINAILDQSNASAEKIKDYQDQLTTGINDAKKIADDAGKEAVNIAEQAGNQANETANQALTNSQTAINTSNQAVSTANNNKQEFDALRNDFDKLVGEAGDSNPEIVQARTDTQGVTQPTLATRLQVDFNDRMTKSEGVSLLSGTTNVKIPMDFTGKTAGNTATNANQYFTDVTAKVLKKPKDTWNEISQSDYNKLVSRDDSGVSSGSTQNGVIPQQLGLFNALEAAKKLIPQNFEGLSKEEAVALLKDSFVAFTISERVKATSPNNKTIKVSTYIESTDSWTTQIQENAGEYKDLSVQVTDKNFITSEGLIYLISYTDPSNGVTTANLDVDYSAIQLEISINVQDVLAKSGFVKEEQLKAHTESQDNPHNVTANQVGLGNVK…
MAIEQIKETDTLNQGRIKINAILDQSNASAEKIKDYQDQLTTGINDAKKIADDAGKEAVNIAEQAGNQANETANQALTNSQTAINTSNQAVSTANNNKQEFDALRNDFDKLVGEAGDSNPEIVQARTDTQGVTQPTLATRLQVDFNDRMTKSEGVSLLSGTTNVKIPMDFTGKTAGNTATNANQYFTDVTAKVLKKPKDTWNEISQSDYNKLVSRDDSGVSSGSTQNGVIPQQLGLFNALEAAKKLIPQNFEGLSKEEAVALLKDSFVAFTISERVKATSPNNKTIKVSTYIESTDSWTTQIQENAGEYKDLSVQVTDKNFITSEGLIYLISYTDPSNGVTTANLDVDYSAIQLEISINVQDVLAKSGFVKEEQLKAHTESQDNPHNVTANQVGLGNVK…
MAIEQIKETDTLNQGRIKINAILDQSNASAEKIKDYQDQLTTGINDAKKIADDAGKEAVNIAEQAGNQANETANQALTNSQTAINTSNQAVSTANNNKQEFDALRNDFDKLVGEAGDSNPEIVQARTDTQGVTQPTLATRLQVDFNDRMTKSEGVSLLSGTTNVKIPMDFTGKTAGNTATNANQYFTDVTAKVLKKPKDTWNEISQSDYNKLVSRDDSGVSSGSTQNGVIPQQLGLFNALEAAKKLIPQNFEGLSKEEAVALLKDSFVAFTISERVKATSPNNKTIKVSTYIESTDSWTTQIQENAGEYKDLSVQVTDKNFITSEGLIYLISYTDPSNGVTTANLDVDYSAIQLEISINVQDVLAKSGFVKEEQLKAHTESQDNPHNVTANQVGLGNVK…
MAIEQIKETDTLNQGRIKINAILDQSNASAEKIKDYQDQLTTGINDAKKIADDAGKEAVNIAEQAGNQANETANQALTNSQTAINTSNQAVSTANNNKQEFDALRNDFDKLVGEAGDSNPEIVQARTDTQGVTQPTLATRLQVDFNDRMTKSEGVSLLSGTTNVKIPMDFTGKTAGNTATNANQYFTDVTAKVLKKPKDTWNEISQSDYNKLVSRDDSGVSSGSTQNGVIPQQLGLFNALEAAKKLIPQNFEGLSKEEAVALLKDSFVAFTISERVKATSPNNKTIKVSTYIESTDSWTTQIQENAGEYKDLSVQVTDKNFITSEGLIYLISYTDPSNGVTTANLDVDYSAIQLEISINVQDVLAKSGFVKEEQLKAHTESQDNPHNVTANQVGLGNVK…
MAIEQIKETDTLNQGRIKINAILDQSNASSEKVDAYQEELKNGVDDAKIIADTAGKEAIKVAKEAGDQANETANQAMANSQTAINTSNQAVSTANNNKQEFDALRNDFDKLVGEAGDSNPEIVQARTDTQGVTQSTLATRLQVDFNDRMTKSEGVSLLSGTTNVKIPIDFTGKTAGNTATNANQYFTDVTAKVLKKPKDIWNEVSQAEYNKLVSRDDSGVSSGSTQNGVIPQQLGAFNALEAAKKLIPQNFEGLSQEEAVALLKDSFVAFTISERVKATSPNNKTIKVSTYIESTDSWTTQIQENVGEYKDLSVQVTDKNFITSEGIIYLISYTDPSNGVTTANLDVDYSAIQLEISINAQDVLAKSGFVREEQLKEHTESQDNPHKVTASQVGLGNVK…
MAIEQIKETDTLNQGRIKINAILDQSNASSEKVDAYQEELKNGVDDAKKIADTAGKEAIKVAEEAGAQANAMANQAMDNANTAIAIAGNAVSTANNNKQEFDALRNDFDKLVGEAGDSNPEIVQARTDTQGVTQPTLATRLLVDFNDRMTKSEGVSLLSGTTNVKIPMDFSGKTAGNTATNAHQYFTDVTAKSLKKPKDIWNEVSQAEYNKLVSRDDSGVSSGSTQTGVIPQQLGSFNALEAAKKLIPQIFEGLNQEEAVSLLKDSFVAFTISERAKATSPNNKTIKVSTYIESTDSWATQIQESAGEYKDISAQITDKNFITSEGVIYLINYTDPSNGVTTANLDIDYSAIQLEISVNVQDVLEKSGFVKSKQLNDHVDDKENPHQVTAEQVGAYSKT…
MAIEQIKETDTLNQGRIKINAILDQSNASSEKVDAYQEELKNGVDDAKKIADTAGKEAIKVAEEAGAQANAMANQAMDNANTAIAIAGNAVSTANNNKQEFDALRNDFDKLVGEAGDSNPEIVQARTDTQGVTQPTLATRLLVDFNDRMTKSEGVSLLSGTTNVKIPMDFSGKTAGNTATNAHQYFTDVTAKSLKKPKDIWNEVSQAEYNKLVSRDDSGVSSGSTQTGVIPQQLGSFNALEAAKKLIPQIFEGLNQEEAVSLLKDSFVAFTISERAKATSPNNKTIKVSTYIESTDSWATQIQESAGEYKDISAQITDKNFITSEGVIYLINYTDPSNGVTTANLDIDYSAIQLEISVNVQDVLEKSGFVKSKQLNDHVDDKENPHQVTAEQVGAYSKT…
MAIEQIKETDTLNQGRIKINAILDQSNASSEKVDAYQEELKNGVDDAKKIADTAGKEAIKVAEEAGAQANAMANQAMDNANTAIAIAGNAVSTANNNKQEFDALRNDFDKLVGEAGDSNPEIVQARTDTQGVTQPTLATRLLVDFNDRMTKSEGVSLLSGTTNVKIPMDFSGKTAGNTATNAHQYFTDVTAKSLKKPKDIWNEVSQAEYNKLVSRDDSGVSSGSTQTGVIPQQLGSFNALEAAKKLIPQIFEGLNQEEAVSLLKDSFVAFTISERAKATSPNNKTIKVSTYIESTDSWATQIQESAGEYKDISAQITDKNFITSEGVIYLINYTDPSNGVTTANLDIDYSAIQLEISVNVQDVLEKSGFVKSKQLNDHVDDKENPHQVTAEQVGAYSKT…
MAIEQIKETDTLNQGRIKINAILDQSNASSEKVDAYQEELKNGVDDAKKIADTAGKEAIKVAEEAGAQANAMANQAMDNANTAIAIAGNAVSTANNNKQEFDALRNDFDKLVGEAGDSNPEIVQARTDTQGVTQPTLATRLLVDFNDRMTKSEGVSLLSGTTNVKIPMDFSGKTAGNTATNAHQYFTDVTAKSLKKPKDIWNEVSQAEYNKLVSRDDSGVSSGSTQTGVIPQQLGSFNALEAAKKLIPQIFEGLNQEEAVSLLKDSFVAFTISERAKATSPNNKTIKVSTYIESTDSWATQIQESAGEYKDISAQITDKNFITSEGVIYLINYTDPSNGVTTANLDIDYSAIQLEISVNVQDVLEKSGFVKSKQLNDHVDDKENPHQVTAEQVGAYSKT…
MAIEQIKETDTLNQGRIKINAILDQSNASSEKVDAYQEELKNGVDDAKKIADTAGKEAIKVAEEAGAQANAMANQAMDNANTAIAIAGNAVSTANNNKQEFDALRNDFDKLVGEAGDSNPEIVQARTDTQGVTQPTLATRLLVDFNDRMTKSEGVSLLSGTTNVKIPMDFSGKTAGNTATNAHQYFTDVTAKSLKKPKDIWNEVSQAEYNKLVSRDDSGVSSGSTQTGVIPQQLGSFNALEAAKKLIPQIFEGLNQEEAVSLLKDSFVAFTISERAKATSPNNKTIKVSTYIESTDSWATQIQESAGEYKDISAQITDKNFITSEGVIYLINYTDPSNGVTTANLDIDYSAIQLEISVNVQDVLEKSGFVKSKQLNDHVDDKENPHQVTAEQVGAYSKT…
MAIEQIKETDTLNQGRIKINAILDQSNASSEKVDAYQEELKNGVDDAKKIADTAGKEAIKVAEEAGAQANATANKAMDNANTAITIAGNAVSTANNNKQEFDALRNDFDKLVGEAGDSNPEIVQARTDTQGVTQPTLATRLLVDFNDRMTKSEGVSLLSGTTNVKIPMDFSGKTAGNTATNAHQYFTDVTAKSLKKPKDIWNEVSQAEYNKLVSRDDSGVSSGSTQTGVIPQQLGSFNALEAAKKLIPQIFEGLNQEEAVSLLKDSFVAFTISERAKATSPNNKTIKVSTYIESTDSWATQIQESAGEYKDISAQITDKNFITSEGVIYLINYTDPSNGVTTANLDIDYSAIQLEISVNVQDVLEKSGFVKSKQLNDHVDDKENPHQVTAEQVGAYSKT…
MAIEQIKETDTLNQGRIKINAILDQSNASSEKVDAYQEELKNGVDDAKKIADTAGKEAIKVAEEAGAQANATANKAMDNANTAITIAGNAVSTANNNKQEFDALRNDFDKLVGEAGDSNPEIVQARTDTQGVTQPTLATRLLVDFNDRMTKSEGVSLLSGTTNVKIPMDFSGKTAGNTATNAHQYFTDVTAKSLKKPKDIWNEVSQAEYNKLVSRDDSGVSSGSTQTGVIPQQLGSFNALEAAKKLIPQIFEGLNQEEAVSLLKNSFVAFTISERAKATSPNNKTIKVSTYIESTDSWATQIQESAGEYKDISAQITDKNFITSEGVIYLINYTDPSNGVTTANLDIDYSAIQLEISVNVQDVLEKSGFVKSKQLNDHVDDKENPHQVTAEQVGAYSKT…
MAIEQIKETDTLNQGRIKINAILDQSNASSEKVDAYQEELKNGVDDAKKIADTAGKEAIKVAEEAGAQANATANKAMDNANTAITIAGNAVSTANNNKQEFDALRNDFDKLVGEAGDSNPEIVQARTDTQGVTQPTLATRLLVDFNDRMTKSEGVSLLSGTTNVKIPMDFSGKTAGNTATNAHQYFTDVTAKSLKKPKDIWNEVSQAEYNKLVSRDDSGVSSGSTQTGVIPQQLGSFNALEAAKKLIPQIFEGLNQEEAVSLLKNSFVAFTISERAKATSPNNKTIKVSTYIESTDSWATQIQESAGEYKDISAQITDKNFITSEGVIYLINYTDPSNGVTTANLDIDYSAIQLEISVNVQDVLEKSGFVKSKQLNDHVDDKENPHQVTAEQVGAYSKT…
MAIEQIKETDTLNQGRIKINAILDQSNASSEKVDAYQEELKNGVDDAKKIADTAGKEAIKVAEEAGAQANATANKAMDNANTAITIAGNAVSTANNNKQEFDALRNDFDKLVGEAGDSNPEIVQARTDTQGVTQPTLATRLLVDFNDRMTKSEGVSLLSGTTNVKIPMDFSGKTAGNTATNAHQYFTDVTAKSLKKPKDIWNEVSQAEYNKLVSRDDSGVSSGSTQTGVIPQQLGSFNALEAAKKLIPQIFEGLNQEEAVSLLKNSFVAFTISERAKATSPNNKTIKVSTYIESTDSWATQIQESAGEYKDISAQITDKNFITSEGVIYLINYTDPSNGVTTANLDIDYSAIQLEISVNVQDVLEKSGFVKSKQLNDHVDDKENPHQVTAEQVGAYSKT…
MAIEQIKETDTLNQGRIKINAILDQSNASSEKVDAYQEELKNGVDDAKKIADTAGKEAIKVAEEAGAQANATANKAMDNANTAITIAGNAVSTANNNKQEFDALRNDFDKLVGEAGDSNPEIVQARTDTQGVTQPTLATRLLVDFNDRMTKSEGVSLLSGTTNVKIPMDFSGKTAGNTATNAHQYFTDVTAKSLKKPKDIWNEVSQAEYNKLVSRDDSGVSSGSTQTGVIPQQLGSFNALEAAKKLIPQIFEGLNQEEAVSLLKNSFVAFTISERAKATSPNNKTIKVSTYIESTDSWATQIQESAGEYKDISAQITDKNFITSEGVIYLINYTDPSNGVTTANLDIDYSAIQLEISVNVQDVLEKSGFVKSKQLNDHVDDKENPHQVTAEQVGAYSKT…
MAIEQIKETDTLNQGRIKINAILDQSNASSEKVDAYQEELKNGVDDAKKIADTAGKEAIKVAEEAGAQANATANKAMDNANTAITIAGNAVSTANNNKQEFDALRNDFDKLVGEAGDSNPEIVQARTDTQGVTQPTLATRLLVDFNDRMTKSEGVSLLSGTTNVKIPMDFSGKTAGNTATNAHQYFTDVTAKSLKKPKDIWNEVSQAEYNKLVSRDDSGVSSGSTQTGVIPQQLGSFNALEAAKKLIPQIFEGLNQEEAVSLLKNSFVAFTISERAKATSPNNKTIKVSTYIESTDSWATQIQESAGEYKDISAQITDKNFITSEGVIYLINYTDPSNGVTTANLDIDYSAIQLEISVNVQDVLEKSGFVKSKQLNDHVDDKENPHQVTAEQVGAYSKT…
MAIEQIKETDTLNQGRIKINAILDQSNASSEKVDAYQEELKNGVDDAKKIADTAGKEAIKVAEEAGAQANATANKAMDNANTAITIAGNAVSTANNNKQEFDALRNDFDKLVGEAGDSNPEIVQARTDTQGVTQPTLATRLLVDFNDRMTKSEGVSLLSGTTNVKIPMDFSGKTAGNTATNAHQYFTDVTAKSLKKPKDIWNEVSQAEYNKLVSRDDSGVSSGSTQTGVIPQQLGSFNALEAAKKLIPQIFEGLNQEEAVSLLKNSFVAFTISERAKATSPNNKTIKVSTYIESTDSWATQIQESAGEYKDISAQITDKNFITSEGVIYLINYTDPSNGVTTANLDIDYSAIQLEISVNVQDVLEKSGFVKSKQLNDHVDDKENPHQVTAEQVGAYSKT…
MAIEQIKETDTLNQGRIKINAILDQSNASSEKVDAYQEELKNGVDDAKKIADTAGKEAIKVAEEAGAQANATANQAMDNANTAIAIAGNAVSTANNNKQEFDALRNDFDKLVGEAGDSNPEIVQARTDTQGVTQPTLATRLLVDFNDRMTKSEGVSLLSGTTNVKIPMDFSGKTAGNTATNAHQYFTDVTAKSLKKPKDIWNEVSQAEYNKLVSRDDSGVSSGSTQTGVIPQQLGSFNALEAAKKLIPQIFEGLNQEEAVSLLKDSFVAFTISERAKATSPNNKTIKVSTYIESTDSWVTQIQESAGEYKDISAQITDKNFITSEGVIYLINYTDPSNGVTTANLDIDYSAIQLEISVNVQDVLEKSGFVKSKQLNDHVDDKENPHQVTAEQVGAYSKT…
MAIEQIKETDTLNQGRIKINAILDQSNASSEKVDAYQEELKNGVDDAKKIADTAGKEAIKVAEEAGAQANATANQAMDNANTAIAIAGNAVSTANNNKQEFDALRNDFDKLVGEAGDSNPEIVQARTDTQGVTQPTLATRLLVDFNDRMTKSEGVSLLSGTTNVKIPMDFSGKTAGNTATNAHQYFTDVTAKSLKKPKDIWNEVSQAEYNKLVSRDDSGVSSGSTQTGVIPQQLGSFNALEAAKKLIPQIFEGLNQEEAVSLLKDSFVAFTISERAKATSPNNKTIKVSTYIESTDSWVTQIQESAGEYKDISAQITDKNFITSEGVIYLINYTDPSNGVTTANLDIDYSAIQLEISVNVQDVLEKSGFVKSKQLNDHVDDKENPHQVTAEQVGAYSKT…
MAIEQIKETDTLNQGRIKINAILDQSNASSEKVDAYQEELKNGVDDAKKIADTAGKEAIKVAEEAGAQANATANQAMDNANTAIAIAGNAVSTANNNKQEFDALRNDFDKLVGEAGDSNPEIVQARTDTQGVTQPTLATRLLVDFNDRMTKSEGVSLLSGTTNVKIPMDFSGKTAGNTATNAHQYFTDVTAKSLKKPKDIWNEVSQAEYNKLVSRDDSGVSSGSTQTGVIPQQLGSFNALEAAKKLIPQIFEGLNQEEAVSLLKDSFVAFTISERAKATSPNNKTIKVSTYIESTDSWVTQIQESAGEYKDISAQITDKNFITSEGVIYLINYTDPSNGVTTANLDIDYSAIQLEISVNVQDVLEKSGFVKSKQLNDHVDDKENPHQVTAEQVGAYSKT…
MAIEQIKETDTLNQGRIKINAILDQSNASSEKVDAYQEELKNGVDDAKKIADTAGKEAIKVAEEAGAQANATANQAMDNANTAIAIAGNAVSTANNNKQEFDALRNDFDKLVGEAGDSNPEIVQARTDTQGVTQPTLATRLLVDFNDRMTKSEGVSLLSGTTNVKIPMDFSGKTAGNTATNAHQYFTDVTAKSLKKPKDIWNEVSQAEYNKLVSRDDSGVSSGSTQTGVIPQQLGSFNALEAAKKLIPQIFEGLNQEEAVSLLKDSFVAFTISERAKATSPNNKTIKVSTYIESTDSWVTQIQESAGEYKDISAQITDKNFITSEGVIYLINYTDPSNGVTTANLDIDYSAIQLEISVNVQDVLEKSGFVKSKQLNDHVDDKENPHQVTAEQVGAYSKT…
MAIEQIKETDTLNQGRIKINAILDQSNASSEKVDAYQEELKNGVDDAKKIADTAGKEAIKVAEEAGAQANATANQAMDNANTAIAIAGNAVSTANNNKQEFDALRNDFDKLVGEAGDSNPEIVQARTDTQGVTQPTLATRLLVDFNDRMTKSEGVSLLSGTTNVKIPMDFSGKTAGNTATNAHQYFTDVTAKSLKKPKDIWNEVSQAEYNKLVSRDDSGVSSGSTQTGVIPQQLGSFNALEAAKKLIPQIFEGLNQEEAVSLLKDSFVAFTISERAKATSPNNKTIKVSTYIESTDSWVTQIQESAGEYKDISAQITDKNFITSEGVIYLINYTDPSNGVTTANLDIDYSAIQLEISVNVQDVLEKSGFVKSKQLNDHVDDKENPHQVTAEQVGAYSKT…
MAIEQIKETDTLNQGRIKINAILDQSNASSEKVDAYQEELKNGVDDAKKIADTAGKEAIKVAEEAGAQANATANQAMDNANTAIAIAGNAVSTANNNKQEFDALRNDFDKLVGEAGDSNPEIVQARTDTQGVTQPTLATRLLVDFNDRMTKSEGVSLLSGTTNVKIPMDFSGKTAGNTATNAHQYFTDVTAKSLKKPKDIWNEVSQAEYNKLVSRDDSGVSSGSTQTGVIPQQLGSFNALEAAKKLIPQIFEGLNQEEAVSLLKDSFVAFTISERAKATSPNNKTIKVSTYIESTDSWVTQIQESAGEYKDISAQITDKNFITSEGVIYLINYTDPSNGVTTANLDIDYSAIQLEISVNVQDVLEKSGFVKSKQLNDHVDDKENPHQVTAEQVGAYSKT…
MAIEQIKETDTLNQGRIKINAILDQSNASSEKVDAYQEELKNGVDDAKKIADTAGKEAIKVAEEAGAQANATANQAMDNANTAIAIAGNAVSTANNNKQEFDALRNDFDKLVGEAGDSNPEIVQARTDTQGVTQPTLATRLLVDFNDRMTKSEGVSLLSGTTNVKIPMDFSGKTAGNTATNAHQYFTDVTAKSLKKPKDIWNEVSQAEYNKLVSRDDSGVSSGSTQTGVIPQQLGSFNALEAAKKLIPQIFEGLNQEEAVSLLKDSFVAFTISERAKATSPNNKTIKVSTYIESTDSWVTQIQESAGEYKDISAQITDKNFITSEGVIYLINYTDPSNGVTTANLDIDYSAIQLEISVNVQDVLEKSGFVKSKQLNDHVDDKENPHQVTAEQVGAYSKT…
MAIEQIKETDTLNQGRIKINAILDQSNASSEKVDAYQEELKNGVDDAKKIADTAGKEAIKVAEEAGAQANATANQAMDNANTAIAIAGNAVSTANNNKQEFDALRNDFDKLVGEAGDSNPEIVQARTDTQGVTQPTLATRLLVDFNDRMTKSEGVSLLSGTTNVKIPMDFSGKTAGNTATNAHQYFTDVTAKSLKKPKDIWNEVSQAEYNKLVSRDDSGVSSGSTQTGVIPQQLGSFNALEAAKKLIPQIFEGLNQEEAVSLLKDSFVAFTISERAKATSPNNKTIKVSTYIESTDSWVTQIQESAGEYKDISAQITDKNFITSEGVIYLINYTDPSNGVTTANLDIDYSAIQLEISVNVQDVLEKSGFVKSKQLNDHVDDKENPHQVTAEQVGAYSKT…
MAIEQIKETDTLNQGRIKINAILDQSNASSEKVDAYQEELKNGVDDAKKIADTAGKEAIKVAEEAGAQANATANQAMDNANTAIAIAGNAVSTANNNKQEFDALRNDFDKLVGEAGDSNPEIVQARTDTQGVTQPTLATRLLVDFNDRMTKSEGVSLLSGTTNVKIPMDFSGKTAGNTATNAHQYFTDVTAKSLKKPKDIWNEVSQAEYNKLVSRDDSGVSSGSTQTGVIPQQLGSFNALEAAKKLIPQIFEGLNQEEAVSLLKDSFVAFTISERAKATSPNNKTIKVSTYIESTDSWVTQIQESAGEYKDISAQITDKNFITSEGVIYLINYTDPSNGVTTANLDIDYSAIQLEISVNVQDVLEKSGFVKSKQLNDHVDDKENPHQVTAEQVGAYSKT…
MAIEQIKETDTLNQGRIKINAILDQSNASSEKVDAYQEELKNGVDDAKKIADTAGKEAIKVAEEAGAQANATANQAMDNANTAIAIAGNAVSTANNNKQEFDALRNDFDKLVGEAGDSNPEIVQARTDTQGVTQPTLATRLLVDFNDRMTKSEGVSLLSGTTNVKIPMDFSGKTAGNTATNAHQYFTDVTAKSLKKPKDIWNEVSQAEYNKLVSRDDSGVSSGSTQTGVIPQQLGSFNALEAAKKLIPQIFEGLNQEEAVSLLKDSFVAFTISERAKATSPNNKTIKVSTYIESTDSWVTQIQESAGEYKDISAQITDKNFITSEGVIYLINYTDPSNGVTTANLDIDYSAIQLEISVNVQDVLEKSGFVKSKQLNDHVDDKENPHQVTAEQVGAYSKT…
MAIEQIKETDTLNQGRIKINAILDQSNASSEKVDAYQEELKNGVDDAKKIADTAGKEAIKVAEEAGAQANATANQAMDNANTAITIAGNAVSTANNNKQEFDALRNDFDKLVGEAGDSNPEIVQARTDTQGVTQPTLATRLLVDFNDRMTKAEGVSLLSGTTNVKIPMDFSGKTAGNTATNAHQYFTDVTAKSLKKPKDIWNEVSQAEYNKLVSRDDSGVSSGSTQTGVIPQQLGSFNALEAAKKLIPQIFEGLNQEEAVSLLKDSFVAFTISERAKATSPNNKTIKVSTYIESTDSWATQIQESAGEYKDISAQITDKNFITSEGVIYLINYTDPSNGVTTANLDIDYSAIQLEISVNVQDVLEKSGFVKSKQLNDHVDDKENPHQVTAEQVGAYSKT…
MAIEQIKETDTLNQGRIKINAILDQSNASSEKVDAYQEELKNGVDDAKKIADTAGKEAIKVAEEAGAQANATANQAMDNANTAITIAGNAVSTANNNKQEFDALRNDFDKLVGEAGDSNPEIVQARTDTQGVTQPTLATRLLVDFNDRMTKSEGVSLLSGTTNVKIPMDFSGKTAGNTATNAHQYFTDVTAKSLKKPKDIWNEVSQAEYNKLVSRDDSGVSSGSTQTGAIPQQLGSFNALEAAKKLIPQIFEGLNQEEAVSLLKDSFVAFTISERAKATSPNNKTIKVSTYIESTDSWATQIQESAGEYKDISAQITDKNFITSEGVIYLINYTDPSNGVTTANLDIDYSAIQLEISVNVQDVLEKSGFVKSKQLNDHVDDKENPHQVTAEQVGAYSKT…
MAIEQIKETDTLNQGRIKINAILDQSNASSEKVDAYQEELKNGVDDAKKIADTAGKEAIKVAEEAGAQANATANQAMDNANTAITIAGNAVSTANNNKQEFDALRNDFDKLVGEAGDSNPEIVQARTDTQGVTQPTLATRLLVDFNDRMTKSEGVSLLSGTTNVKIPMDFSGKTAGNTATNAHQYFTDVTAKSLKKPKDIWNEVSQAEYNKLVSRDDSGVSSGSTQTGVIPQQLGSFNALEAAKKLIPQIFEELNQEEAVSLLKDSFVAFTISERAKATSPNNKTIKVSTYIESTDSWATQIQESAGEYKDISAQITDKNFITSEGVIYLINYTDPSNGVTTANLDIDYSAIQLEISVNVQDVLEKSGFVKSKQLNDHVDDKENPHQVTAEQVGAYSKT…
MAIEQIKETDTLNQGRIKINAILDQSNASSEKVDAYQEELKNGVDDAKKIADTAGKEAIKVAEEAGAQANATANQAMDNANTAITIAGNAVSTANNNKQEFDALRNDFDKLVGEAGDSNPEIVQARTDTQGVTQPTLATRLLVDFNDRMTKSEGVSLLSGTTNVKIPMDFSGKTAGNTATNAHQYFTDVTAKSLKKPKDIWNEVSQAEYNKLVSRDDSGVSSGSTQTGVIPQQLGSFNALEAAKKLIPQIFEELNQEEAVSLLKDSFVAFTISERAKATSPNNKTIKVSTYIESTDSWATQIQESAGEYKDISAQITDKNFITSEGVIYLINYTDPSNGVTTANLDIDYSAIQLEISVNVQDVLEKSGFVKSKQLNDHVDDKENPHQVTAEQVGAYSKT…
MAIEQIKETDTLNQGRIKINAILDQSNASSEKVDAYQEELKNGVDDAKKIADTAGKEAIKVAEEAGAQANATANQAMDNANTAITIAGNAVSTANNNKQEFDALRNDFDKLVGEAGDSNPEIVQARTDTQGVTQPTLATRLLVDFNDRMTKSEGVSLLSGTTNVKIPMDFSGKTAGNTATNAHQYFTDVTAKSLKKPKDIWNEVSQAEYNKLVSRDDSGVSSGSTQTGVIPQQLGSFNALEAAKKLIPQIFEELNQEEAVSLLKDSFVAFTISERAKATSPNNKTIKVSTYIESTDSWATQIQESAGEYKDISAQITDKNFITSEGVIYLINYTDPSNGVTTANLDIDYSAIQLEISVNVQDVLEKSGFVKSKQLNDHVDDKENPHQVTAEQVGAYSKT…
MAIEQIKETDTLNQGRIKINAILDQSNASSEKVDAYQEELKNGVDDAKKIADTAGKEAIKVAEEAGAQANATANQAMDNANTAITIAGNAVSTANNNKQEFDALRNDFDKLVGEAGDSNPEIVQARTDTQGVTQPTLATRLLVDFNDRMTKSEGVSLLSGTTNVKIPMDFSGKTAGNTATNAHQYFTDVTAKSLKKPKDIWNEVSQAEYNKLVSRDDSGVSSGSTQTGVIPQQLGSFNALEAAKKLIPQIFEELNQEEAVSLLKDSFVAFTISERAKATSPNNKTIKVSTYIESTDSWATQIQESAGEYKDISAQITDKNFITSEGVIYLINYTDPSNGVTTANLDIDYSAIQLEISVNVQDVLEKSGFVKSKQLNYHVDDKENPHQVTAEQVGAYSKT…
MAIEQIKETDTLNQGRIKINAILDQSNASSEKVDAYQEELKNGVDDAKKIADTAGKEAIKVAEEAGAQANATANQAMDNANTAITIAGNAVSTANNNKQEFDALRNDFDKLVGEAGDSNPEIVQARTDTQGVTQPTLATRLLVDFNDRMTKSEGVSLLSGTTNVKIPMDFSGKTAGNTATNAHQYFTDVTAKSLKKPKDIWNEVSQAEYNKLVSRDDSGVSSGSTQTGVIPQQLGSFNALEAAKKLIPQIFEELNQEEAVSLLKDSFVAFTISERAKATSPNNKTIKVSTYIESTDSWATQIQESAGEYKDISAQITDKNFITSEGVIYLINYTDPSNGVTTANLDIDYSAIQLEISVNVQDVLEKSGFVKSKQLNDHVDDKENPHQVTAEQVGAYSKT…
MAIEQIKETDTLNQGRIKINAILDQSNASSEKVDAYQEELKNGVDDAKKIADTAGKEAIKVAEEAGAQANATANQAMDNANTAITIAGNAVSTANNNKQEFDALRNDFDKLVGEAGDSNPEIVQARTDTQGVTQPTLATRLLVDFNDRMTKSEGVSLLSGTTNVKIPMDFSGKTAGNTATNAHQYFTDVTAKSLKKPKDIWNEVSQAEYNKLVSRDDSGVSSGSTQTGVIPQQLGSFNALEAAKKLIPQIFEELNQEEAVSLLKDSFVAFTISERAKATSPNNKTIKVSTYIESTDSWATQIQESAGEYKDISAQITDKNFITSEGVIYLINYTDPSNGVTTANLDIDYSAIQLEISVNVQDVLEKSGFVKSKQLNDHVDDKENPHQVTAEQVGAYSKT…
MAIEQIKETDTLNQGRIKINAILDQSNASSEKVDAYQEELKNGVDDAKKIADTAGKEAIKVAEEAGAQANATANQAMDNANTAITIAGNAVSTANNNKQEFDALRNDFDKLVGEAGDSNPEIVQARTDTQGVTQPTLATRLLVDFNDRMTKSEGVSLLSGTTNVKIPMDFSGKTAGNTATNAHQYFTDVTAKSLKKPKDIWNEVSQAEYNKLVSRDDSGVSSGSTQTGVIPQQLGSFNALEAAKKLIPQIFEGLNQEEAVSLLKDSFVAFTISERAKATSPNNKTIKVSTYIESTDSWATQIQESAGEYKDISAQITDKNFITSEGVIYLINYTDPSNGVTTANLDIDYSAIQLEISVNVQDVLEKSGFVKSKQLNDHVDDKENPHQVTAEQVGAYSKT…
MAIEQIKETDTLNQGRIKINAILDQSNASSEKVDAYQEELKNGVDDAKKIADTAGKEAIKVAEEAGAQANATANQAMDNANTAITIAGNAVSTANNNKQEFDALRNDFDKLVGEAGDSNPEIVQARTDTQGVTQPTLATRLLVDFNDRMTKSEGVSLLSGTTNVKIPMDFSGKTAGNTATNAHQYFTDVTAKSLKKPKDIWNEVSQAEYNKLVSRDDSGVSSGSTQTGVIPQQLGSFNALEAAKKLIPQIFEGLNQEEAVSLLKDSFVAFTISERAKATSPNNKTIKVSTYIESTDSWATQIQESAGEYKDISAQITDKNFITSEGVIYLINYTDPSNGVTTANLDIDYSAIQLEISVNVQDVLEKSGFVKSKQLNDHVDDKENPHQVTAEQVGAYSKT…
MAIEQIKETDTLNQGRIKINAILDQSNASSEKVDAYQEELKNGVDDAKKIADTAGKEAIKVAEEAGAQANATANQAMDNANTAITIAGNAVSTANNNKQEFDALRNDFDKLVGEAGDSNPEIVQARTDTQGVTQPTLATRLLVDFNDRMTKSEGVSLLSGTTNVKIPMDFSGKTAGNTATNAHQYFTDVTAKSLKKPKDIWNEVSQAEYNKLVSRDDSGVSSGSTQTGVIPQQLGSFNALEAAKKLIPQIFEGLNQEEAVSLLKDSFVAFTISERAKATSPNNKTIKVSTYIESTDSWATQIQESAGEYKDISAQITDKNFITSEGVIYLINYTDPSNGVTTANLDIDYSAIQLEISVNVQDVLEKSGFVKSKQLNDHVDDKENPHQVTAEQVGAYSKT…
MAIEQIKETDTLNQGRIKINAILDQSNASSEKVDAYQEELKNGVDDAKKIADTAGKEAIKVAEEAGAQANATANQAMDNANTAITIAGNAVSTANNNKQEFDALRNDFDKLVGEAGDSNPEIVQARTDTQGVTQPTLATRLLVDFNDRMTKSEGVSLLSGTTNVKIPMDFSGKTAGNTATNAHQYFTDVTAKSLKKPKDIWNEVSQAEYNKLVSRDDSGVSSGSTQTGVIPQQLGSFNALEAAKKLIPQIFEGLNQEEAVSLLKDSFVAFTISERAKATSPNNKTIKVSTYIESTDSWATQIQESAGEYKDISAQITDKNFITSEGVIYLINYTDPSNGVTTANLDIDYSAIQLEISVNVQDVLEKSGFVKSKQLNDHVDDKENPHQVTAEQVGAYSKT…
MAIEQIKETDTLNQGRIKINAILDQSNASSEKVDAYQEELKNGVDDAKKIADTAGKEAIKVAEEAGAQANATANQAMDNANTAITIAGNAVSTANNNKQEFDALRNDFDKLVGEAGDSNPEIVQARTDTQGVTQPTLATRLLVDFNDRMTKSEGVSLLSGTTNVKIPMDFSGKTAGNTATNAHQYFTDVTAKSLKKPKDIWNEVSQAEYNKLVSRDDSGVSSGSTQTGVIPQQLGSFNALEAAKKLIPQIFEGLNQEEAVSLLKDSFVAFTISERAKATSPNNKTIKVSTYIESTDSWATQIQESAGEYKDISAQITDKNFITSEGVIYLINYTDPSNGVTTANLDIDYSAIQLEISVNVQDVLEKSGFVKSKQLNDHVDDKENPHQVTAEQVGAYSKT…
MAIEQIKETDTLNQGRIKINAILDQSNASSEKVDAYQEELKNGVDDAKKIADTAGKEAIKVAEEAGAQANATANQAMDNANTAITIAGNAVSTANNNKQEFDALRNDFDKLVGEAGDSNPEIVQARTDTQGVTQPTLATRLLVDFNDRMTKSEGVSLLSGTTNVKIPMDFSGKTAGNTATNAHQYFTDVTAKSLKKPKDIWNEVSQAEYNKLVSRDDSGVSSGSTQTGVIPQQLGSFNALEAAKKLIPQIFEGLNQEEAVSLLKDSFVAFTISERAKATSPNNKTIKVSTYIESTDSWATQIQESAGEYKDISAQITDKNFITSEGVIYLINYTDPSNGVTTANLDIDYSAIQLEISVNVQDVLEKSGFVKSKQLNDHVDDKENPHQVTAEQVGAYSKT…
MAIEQIKETDTLNQGRIKINAILDQSNASSEKVDAYQEELKNGVDDAKKIADTAGKEAIKVAEEAGAQANATANQAMDNANTAITIAGNAVSTANNNKQEFDALRNDFDKLVGEAGDSNPEIVQARTDTQGVTQPTLATRLLVDFNDRMTKSEGVSLLSGTTNVKIPMDFSGKTAGNTATNAHQYFTDVTAKSLKKPKDIWNEVSQAEYNKLVSRDDSGVSSGSTQTGVIPQQLGSFNALEAAKKLIPQIFEGLNQEEAVSLLKDNFVAFTISERAKATSPNNKTIKVSTYIESTDSWATQIQESAGEYKDISAQITDKNFITSEGVIYLINYTDPSNGVTTANLDIDYSAIQLEISVNVQDVLEKSGFVKSKQLNDHVDDKENPHQVTAEQVGAYSKT…
MAIEQIKETDTLNQGRIKINAILDQSNASSEKVDAYQEELKNGVDDAKKIADTAGKEAIKVAEEAGAQANATANQAMDNANTAITIAGNAVSTANNNKQEFDALRNDFDKLVGEAGDSNPEIVQARTDTQGVTQPTLATRLLVDFNDRMTKSEGVSLLSGTTNVKIPMDFSGKTAGNTATNAHQYFTDVTAKSLKKPKDIWNEVSQAEYNKLVSRDDSGVSSGSTQTGVIPQQLGSFNALEAAKKLIPQIFEGLNQEEAVSLLKDNFVAFTISERAKATSPNNKTIKVSTYIESTDSWATQIQESAGEYKDISAQITDKNFITSEGVIYLINYTDPSNGVTTANLDIDYSAIQLEISVNVQDVLEKSGFVKSKQLNDHVDDKENPHQVTAEQVGAYSKT…
MAIEQIKETDTLNQGRIKINAILDQSNASSEKVDAYQEELKNGVDDAKKIADTAGKEAIKVAEEAGAQANATANQAMDNANTAITIAGNAVSTANNNKQEFDALRNDFDKLVGEAGDSNPEIVQARTDTQGVTQPTLATRLLVDFNDRMTKSEGVSLLSGTTNVKIPMDFSGKTAGNTATNAHQYFTDVTAKSLKKPKDIWNEVSQAEYNKLVSRDDSGVSSGSTQTGVIPQQLGSFNALEAAKKLIPQIFEGLNQEEAVSLLKNSFVAFTISERAKATSPNNKTIKVSTYIESTDSWATQIQESAGEYKDISAQITDKNFITSEGVIYLINYTDPSNGVTTANLDIDYSAIQLEISVNVQNVLEKSGFVKSKQLNDHVDDKENPHQVTAEQVGAYSKT…
MAIEQIKETDTLNQGRIKINAILDQSNASSEKVDAYQEELKNGVDDAKKIADTAGKEAIKVAEEAGAQANATANQAMDNANTAITIAGNAVSTANNNKQEFDALRNDFDKLVGEAGDSNPEIVQARTDTQGVTQPTLATRLLVDFNDRMTKSEGVSLLSGTTNVKIPMDFSGKTAGNTATNAHQYFTDVTAKSLKKPKDIWNEVSQAEYNKLVSRDDSGVSSGSTQTGVIPQQLGSFNALEAAKKLIPQIFEGLNQEEAVSLLKDNFVAFTISERAKATSPNNKTIKVSTYIESTDSWATQIQESAGEYKDISAQITDKNFITSEGVIYLINYTDPSNGVTTANLDIDYSAIQLEISVNVQDVLEKSGFVKSKQLNDHVDDKENPHQVTAEQVGAYSKT…
MAIEQIKETDTLNQGRIKINAILDQSNASSEKVDAYQEELKNGVDDAKKIADTAGKEAIKVAEEAGAQANATANQAMDNANTAITIAGNAVSTANNNKQEFDALRNDFDKLVGEAGDSNPEIVQARTDTQGVTQPTLATRLLVDFNDRMTKSEGVSLLSGTTNVKIPMDFSGKTAGNTATNAHQYFTDVTAKSLKKPKDIWNEVSQAEYNKLVSRDDSGVSSGSTQTGVIPQQLGSFNALEAAKKLIPQIFEGLNQEEAVSLLKNSFVAFTISERAKATSPNNKTIKVSTYIESTDSWATQIQESAGEYKDISAQITDKNFITSEGVIYLINYTDPSNGVTTANLDIDYSAIQLEISVNVQNVLEKSGFVKSKQLNDHVDDKENPHQVTAEQVGAYSKT…
MAIEQIKETDTLNQGRIKINAILDQSNASSEKVDAYQEELKNGVDDAKKIADTAGKEAIKVAEEAGAQANATANQAMDNANTAITIAGNAVSTANNNKQEFDALRNDFDKLVGEAGDSNPEIVQARTDTQGVTQPTLATRLLVDFNDRMTKSEGVSLLSGTTNVKIPMDFSGKTAGNTATNAHQYFTDVTAKSLKKPKDIWNEVSQAEYNKLVSRDDSGVSSGSTQTGVIPQQLGSFNALEAAKKLIPQIFEGLNQEEAVSLLKDSFVAFTISERAKATSPNNKTIKVSTYIESTDSWATQIQESAGEYKDISAQITDKNFITSEGVIYLINYTDPSNGVTTANLDIDYSAIQLEISVNVQDVLEKSGFVKSKQLNDHVDDKENPHQVTAEQVGAYSKT…
MAIEQIKETDTLNQGRIKINAILDQSNASSEKVDAYQEELKNGVDDAKKIADTAGKEAIKVAEEAGAQANATANQAMDNANTAITIAGNAVSTANNNKQEFDALRNDFDKLVGEAGDSNPEIVQARTDTQGVTQPTLATRLLVDFNDRMTKSEGVSLLSGTTNVKIPMDFSGKTAGNTATNAHQYFTDVTAKSLKKPKDIWNEVSQAEYNKLVSRDDSGVSSGSTQTGVIPQQLGSFNALEAAKKLIPQIFEGLNQEEAVSLLEAVSLLKDSFVAFTISERAKATSPNNKTIKVSTYIESTDSWATQIQESAGEYKDISAQITDKNFITSEGVIYLINYTDPSNGVTTANLDIDYSAIQLEISVNVQNVLEKSGFVKSKQLNDHVDDKENPHKVTAEQV…
MAIEQIKETDTLNQGRIKINAILDQSNASSEKVDAYQEELKNGVDDAKKIADTAGKEAIKVAEEAGAQANATANQAMDNANTAITIAGNAVSTANNNKQEFDALRNDFDKLVGEAGDSNPEIVQARTDTQGVTQPTLATRLLVDFNDRMTKSEGVSLLSGTTNVKIPMDFSGKTAGNTATNAHQYFTDVTAKSLKKPKDIWNEVSQAEYNKLVSRDDSGVSSGSTQTGVIPQQLGSFNALEAAKKLIPQIFEGLNQEEAVSLLKNSFVAFTISERAKATSPNNKTIKVSTYIESTDSWATQIQESAGEYKDISAQITDKNFITSEGVIYLINYTDPSNGVTTANLDIDYSAIQLEISVNVQNVLEKSGFVKSKQLNDHVDDKENPHQVTAEQVGAYSKT…
MAIEQIKETDTLNQGRIKINAILDQSNASSEKVDAYQEELKNGVDDAKKIADTAGKEAIKVAEEAGAQANATANQAMDNANTAITIAGNAVSTANNNKQEFDALRNDFDKLVGEAGDSNPEIVQARTDTQGVTQPTLATRLLVDFNDRMTKSEGVSLLSGTTNVKIPMDFSGKTAGNTATNAHQYFTDVTAKSLKKPKDIWNEVSQAEYNKLVSRDDSGVSSGSTQTGVIPQQLGSFNALEAAKKLIPQIFEGLNQEEAVSLLKDSFVAFTISERAKATSPNNKTIKVSTYIESTDSWATQIQESAGEYKDISAQITDKNFITSEGVIYLINYTDPSNGVTTANLDIDYSAIQLEISVNVQNVLEKSGFVKSKQLNDHVDDKENPHKVTAEQVGAYSKT…
MAIEQIKETDTLNQGRIKINAILDQSNASSEKVDAYQEELKNGVDDAKKIADTAGKEAIKVAEEAGAQANATANQAMDNANTAITIAGNAVSTANNNKQEFDALRNDFDKLVGEAGDSNPEIVQARTDTQGVTQPTLATRLLVDFNDRMTKSEGVSLLSGTTNVKIPMDFSGKTAGNTATNAHQYFTDVTAKSLKKPKDIWNEVSQAEYNKLVSRDDSGVSSGSTQTGVIPQQLGSFNALEAAKKLIPQIFEGLNQEEAVSLLKDSFVAFTISERAKATSPNNKTIKVSTYIESTDSWATQIQESAGEYKDISAQITDKNFITSEGVIYLINYTDPSNGVTTANLDIDYSAIQLEISVNVQDVLEKSGFVKSKQLNDHVDDKENPHQVTAEQVGAYSKT…
MAIEQIKETDTLNQGRIKINAILDQSNASSEKVDAYQEELKNGVDDAKKIADTAGKEAIKVAEEAGAQANATANQAMDNANTAITIAGNAVSTANNNKQEFDALRNDFDKLVGEAGDSNPEIVQARTDTQGVTQPTLATRLLVDFNDRMTKSEGVSLLSGTTNVKIPMDFSGKTAGNTATNAHQYFTDVTAKSLKKPKDIWNEVSQAEYNKLVSRDDSGVSSGSTQTGVIPQQLGSFNALEAAKKLIPQIFEGLNQEEAVSLLKDSFVAFTISERAKATSPNNKTIKVSTYIESTDSWATQIQESAGEYKDISAQITDKNFITSEGVIYLINYTDPSNGVTTANLDIDYSAIQLEISVNVQDVLEKSGFVKSKQLNDHVDDKENPHQVTAEQVGAYSKT…
MAIEQIKETDTLNQGRIKINAILDQSNASSEKVDAYQEELKNGVDDAKKIADTAGKEAIKVAEEAGAQANATANQAMDNANTAITIAGNAVSTANNNKQEFDALRNDFDKLVGEAGDSNPEIVQARTDTQGVTQPTLATRLLVDFNDRMTKSEGVSLLSGTTNVKIPMDFSGKTAGNTATNAHQYFTDVTAKSLKKPKDIWNEVSQAEYNKLVSRDDSGVSSGSTQTGVIPQQLGSFNALEAAKKLIPQIFEGLNQEEAVSLLKDSFVAFTISERAKATSPNNKTIKVSTYIESTDSWATQIQESAGEYKDISAQITDKNFITSEGVIYLINYTDPSNGVTTANLDIDYSAIQLEISVNVQDVLEKSGFVKSKQLNDHVDDKENPHQVTAEQVGAYSKT…
MAIEQIKETDTLNQGRIKINAILDQSNASSEKVDAYQEELKNGVDDAKKIADTAGKEAIKVAEEAGAQANATANQAMDNANTAITIAGNAVSTANNNKQEFDALRNDFDKLVGEAGDSNPEIVQARTDTQGVTQPTLATRLLVDFNDRMTKSEGVSLLSGTTNVKIPMDFSGKTAGNTATNAHQYFTDVTAKSLKKPKDIWNEVSQAEYNKLVSRDDSGVSSGSTQTGVIPQQLGSFNALEAAKKLIPQIFEGLNQEEAVSLLKDSFVAFTISERAKATSPNNKTIKVSTYIESTDSWATQIQESAGEYKDISAQITDKNFITSEGVIYLINYTDPSNGVTTANLDIDYSAIQLEISVNVQDVLEKSGFVKSKQLNDHVDDKENPHQVTAEQVGAYSKT…
MAIEQIKETDTLNQGRIKINAILDQSNASSEKVDAYQEELKNGVDDAKKIADTAGKEAIKVAEEAGAQANATANQAMDNANTAITIAGNAVSTANNNKQEFDALRNDFDKLVGEAGDSNPEIVQARTDTQGVTQPTLATRLLVDFNDRMTKSEGVSLLSGTTNVKIPMDFSGKTAGNTATNAHQYFTDVTAKSLKKPKDIWNEVSQAEYNKLVSRDDSGVSSGSTQTGVIPQQLGSFNALEAAKKLIPQIFEGLNQEEAVSLLKDSFVAFTISERAKATSPNNKTIKVSTYIESTDSWATQIQESAGEYKDISAQITDKNFITSEGVIYLINYTDPSNGVTTANLDIDYSAIQLEISVNVQDVLEKSGFVKSKQLNDHVDDKENPHQVTAEQVGAYSKT…
MAIEQIKETDTLNQGRIKINAILDQSNASSEKVDAYQEELKNGVDDAKKIADTAGKEAIKVAEEAGAQANATANQAMDNANTAITIAGNAVSTANNNKQEFDALRNDFDKLVGEAGDSNPEIVQARTDTQGVTQPTLATRLLVDFNDRMTKSEGVSLLSGTTNVKIPMDFSGKTAGNTATNAHQYFTDVTAKSLKKPKDIWNEVSQAEYNKLVSRDDSGVSSGSTQTGVIPQQLGSFNALEAAKKLIPQIFEGLNQEEAVSLLKDSFVAFTISERAKATSPNNKTIKVSTYIESTDSWATQIQESAGEYKDISAQITDKNFITSEGVIYLINYTDPSNGVTTANLDIDYSAIQLEISVNVQDVLEKSGFVKSKQLNDHVDDKENPHQVTAEQVGAYSKT…
MAIEQIKETDTLNQGRIKINAILDQSNASSEKVDAYQEELKNGVDDAKKIADTAGKEAIKVAEEAGAQANATANQAMDNANTAITIAGNAVSTANNNKQEFDALRNDFDKLVGEAGDSNPEIVQARTDTQGVTQPTLATRLLVDFNDRMTKSEGVSLLSGTTNVKIPMDFSGKTAGNTATNAHQYFTDVTAKSLKKPKDIWNEVSQAEYNKLVSRDDSGVSSGSTQTGVIPQQLGSFNALEAAKKLIPQIFEGLNQEEAVSLLKNSFVAFTISERAKATSPNNKTIKVSTYIESTDSWATQIQESAGEYKDISAQITDKNFITSEGVIYLINYTDPSNGVTTANLDIDYSAIQLEISVNVQNVLEKSGFVKSKQLNDHVDDKENPHQVTAEQVGAYSKT…
MAIEQIKETDTLNQGRIKINAILDQSNASSEKVDAYQEELKNGVDDAKKIADTAGKEAIKVAEEAGAQANATANQAMDNANTAITIAGNAVSTANNNKQEFDALRNDFDKLVGEAGDSNPEIVQARTDTQGVTQPTLATRLLVDFNDRMTKSEGVSLLSGTTNVKIPMDFSGKTAGNTATNAHQYFTDVTAKSLKKPKDIWNEVSQAEYNKLVSRDDSGVSSGSTQTGVIPQQLGSFNALEAAKKLIPQIFEGLNQEEAVSLLKDSFVAFTISERAKATSPNNKTIKVSTYIESTDSWATQIQESAGEYKDISAQITDKNFITSEGVIYLINYTDPSNGVTTANLDIDYSAIQLEISVNVQDVLEKSGFVKSKQLNDHVDDKENPHQVTAEQVGAYSKT…
MAIEQIKETDTLNQGRIKINAILDQSNASSEKVDAYQEELKNGVDDAKKIADTAGKEAIKVAEEAGAQANATANQAMDNANTAITIAGNAVSTANNNKQEFDALRNDFDKLVGEAGDSNPEIVQARTDTQGVTQPTLATRLLVDFNDRMTKSEGVSLLSGTTNVKIPMDFSGKTAGNTATNAHQYFTDVTAKSLKKPKDIWNEVSQAEYNKLVSRDDSGVSSGSTQTGVIPQQLGSFNALEAAKKLIPQIFEGLNQEEAVSLLKDSFVAFTISERAKATSPNNKTIKVSTYIESTDSWATQIQESAGEYKDISAQITDKNFITSEGVIYLINYTDPSNGVTTANLDIDYSAIQLEISVNVQDVLEKSGFVKSKQLNDHVDDKENPHQVTAEQVGAYSKT…
MAIEQIKETDTLNQGRIKINAILDQSNASSEKVDAYQEELKNGVDDAKKIADTAGKEAIKVAEEAGAQANATANQAMDNANTAITIAGNAVSTANNNKQEFDALRNDFDKLVGEAGDSNPEIVQARTDTQGVTQPTLATRLLVDFNDRMTKSEGVSLLSGTTNVKIPMDFSGKTAGNTATNAHQYFTDVTAKSLKKPKDIWNEVSQAEYNKLVSRDDSGVSSGSTQTGVIPQQLGSFNALEAAKKLIPQIFEGLNQEEAVSLLKDSFVAFTISERAKATSPNNKTIKVSTYIESTDSWATQIQESAGEYKDISAQITDKNFITSEGVIYLINYTDPSNGVTTANLDIDYSAIQLEISVNVQDVLEKSGFVKSKQLNDHVDDKENPHQVTAEQVGAYSKT…
MAIEQIKETDTLNQGRIKINAILDQSNASSEKVDAYQEELKNGVDDAKKIADTAGKEAIKVAEEAGAQANATANQAMDNANTAITIAGNAVSTANNNKQEFDALRNDFDKLVGEAGDSNPEIVQARTDTQGVTQPTLATRLLVDFNDRMTKSEGVSLLSGTTNVKIPMDFSGKTAGNTATNAHQYFTDVTAKSLKKPKDIWNEVSQAEYNKLVSRDDSGVSSGSTQTGVIPQQLGSFNALEAAKKLIPQIFEGLNQEEAVSLLKDSFVAFTISERAKATSPNNKTIKVSTYIESTDSWATQIQESAGEYKDISAQITDKNFITSEGVIYLINYTDPSNGVTTANLDIDYSAIQLEISVNVQDVLEKSGFVKSKQLNDHVDDKENPHQVTAEQVGAYSKT…
MAIEQIKETDTLNQGRIKINAILDQSNASSEKVDAYQEELKNGVDDAKKIADTAGKEAIKVAEEAGAQANATANQAMDNANTAITIAGNAVSTANNNKQEFDALRNDFDKLVGEAGDSNPEIVQARTDTQGVTQPTLATRLLVDFNDRMTKSEGVSLLSGTTNVKIPMDFSGKTAGNTATNAHQYFTDVTAKSLKKPKDIWNEVSQAEYNKLVSRDDSGVSSGSTQTGVIPQQLGSFNALEAAKKLIPQIFEGLNQEEAVSLLKDSFVAFTISERAKATSPNNKTIKVSTYIESTDSWATQIQESAGEYKDISAQITDKNFITSEGVIYLINYTDPSNGVTTANLDIDYSAIQLEISVNVQDVLEKSGFVKSKQLNDHVDDKENPHQVTAEQVGAYSKT…
MAIEQIKETDTLNQGRIKINAILDQSNASSEKVDAYQEELKNGVDDAKKIADTAGKEAIKVAEEAGAQANATANQAMDNANTAITIAGNAVSTANNNKQEFDALRNDFDKLVGEAGDSNPEIVQARTDTQGVTQPTLATRLLVDFNDRMTKSEGVSLLSGTTNVKIPMDFSGKTAGNTATNAHQYFTDVTAKSLKKPKDIWNEVSQAEYNKLVSRDDSGVSSGSTQTGVIPQQLGSFNALEAAKKLIPQIFEGLNQEEAVSLLKDSFVAFTISERAKATSPNNKTIKVSTYIESTDSWATQIQESAGEYKDISAQITDKNFITSEGVIYLINYTDPSNGVTTANLDIDYSAIQLEISVNVQDVLEKSGFVKSKQLNDHVDDKENPHQVTAEQVGAYSKT…
MAIEQIKETDTLNQGRIKINAILDQSNASSEKVDAYQEELKNGVDDAKKIADTAGKEAIKVAEEAGAQANATANQAMDNANTAITIAGNAVSTANNNKQEFDALRNDFDKLVGEAGDSNPEIVQARTDTQGVTQPTLATRLLVDFNDRMTKSEGVSLLSGTTNVKIPMDFSGKTAGNTATNAHQYFTDVTAKSLKKPKDIWNEVSQAEYNKLVSRDDSGVSSGSTQTGVIPQQLGSFNALEAAKKLIPQIFEGLNQEEAVSLLKDSFVAFTISERAKATSPNNKTIKVSTYIESTDSWATQIQESAGEYKDISAQITDKNFITSEGVIYLINYTDPSNGVTTANLDIDYSAIQLEISVNVQDVLEKSGFVKSKQLNDHVDDKENPHQVTAEQVGAYSKT…
MAIEQIKETDTLNQGRIKINAILDQSNASSEKVDAYQEELKNGVDDAKKIADTAGKEAIKVAEEAGAQANATANQAMDNANTAITIAGNAVSTANNNKQEFDALRNDFDKLVGEAGDSNPEIVQARTDTQGVTQPTLATRLLVDFNDRMTKSEGVSLLSGTTNVKIPMDFSGKTAGNTATNAHQYFTDVTAKSLKKPKDIWNEVSQAEYNKLVSRDDSGVSSGSTQTGVIPQQLGSFNALEAAKKLIPQIFEGLNQEEAVSLLKDSFVAFTISERAKATSPNNKTIKVSTYIESTDSWATQIQESAGEYKDISAQITDKNFITSEGVIYLINYTDPSNGVTTANLDIDYSAIQLEISVNVQDVLEKSGFVKSKQLNDHVDDKENPHQVTAEQVGAYSKT…
MAIEQIKETDTLNQGRIKINAILDQSNASSEKVDAYQEELKNGVDDAKKIADTAGKEAIKVAEEAGAQANATANQAMDNANTAITIAGNAVSTANNNKQEFDALRNDFDKLVGEAGDSNPEIVQARTDTQGVTQPTLATRLLVDFNDRMTKSEGVSLLSGTTNVKIPMDFSGKTAGNTATNAHQYFTDVTAKSLKKPKDIWNEVSQAEYNKLVSRDDSGVSSGSTQTGVIPQQLGSFNALEAAKKLIPQIFEGLNQEEAVSLLKNSFVAFTISERAKATSPNNKTIKVSTYIESTDSWATQIQESAGEYKDISAQITDKNFITSEGVIYLINYTDPSNGVTTANLDIDYSAIQLEISVNVQNVLEKSGFVKSKQLNDHVDDKENPHQVTAEQVGAYSKT…
MAIEQIKETDTLNQGRIKINAILDQSNASSEKVDAYQEELKNGVDDAKKIADTAGKEAIKVAEEAGAQANATANQAMDNANTAITIAGNAVSTANNNKQEFDALRNDFDKLVGEAGDSNPEIVQARTDTQGVTQPTLATRLLVDFNDRMTKSEGVSLLSGTTNVKIPMDFSGKTAGNTATNAHQYFTDVTAKSLKKPKDIWNEVSQAEYNKLVSRDDSGVSSGSTQTGVIPQQLGSFNALEAAKKLIPQIFEGLNQEEAVSLLKNSFVAFTISERAKATSPNNKTIKVSTYIESTDSWATQIQESAGEYKDISAQITDKNFITSEGVIYLINYTDPSNGVTTANLDIDYSAIQLEISVNVQNVLEKSGFVKSKQLNDHVDDKENPHQVTAEQVGAYSKT…
MAIEQIKETDTLNQGRIKINAILDQSNASSEKVDAYQEELKNGVDDAKKIADTAGKEAIKVAEEAGAQANATANQAMDNANTAITIAGNAVSTANNNKQEFDALRNDFDKLVGEAGDSNPEIVQARTDTQGVTQPTLATRLLVDFNDRMTKSEGVSLLSGTTNVKIPMDFSGKTAGNTATNAHQYFTDVTAKSLKKPKDIWNEVSQAEYNKLVSRDDSGVSSGSTQTGVIPQQLGSFNALEAAKKLIPQIFEGLNQEEAVSLLKNSFVAFTISERAKATSPNNKTIKVSTYIESTDSWATQIQESAGEYKDISAQITDKNFITSEGVIYLINYTDPSNGVTTANLDIDYSAIQLEISVNVQNVLEKSGFVKSKQLNDHVDDKENPHQVTAEQVGAYSKT…
MAIEQIKETDTLNQGRIKINAILDQSNASSEKVDAYQEELKNGVDDAKKIADTAGKEAIKVAEEAGAQANATANQAMDNANTAITIAGNAVSTANNNKQEFDALRNDFDKLVGEAGDSNPEIVQARTDTQGVTQPTLATRLLVDFNDRMTKSEGVSLLSGTTNVKIPMDFSGKTAGNTATNAHQYFTDVTAKSLKKPKDIWNEVSQAEYNKLVSRDDSGVSSGSTQTGVIPQQLGSFNALEAAKKLIPQIFEGLNQEEAVSLLKDSFVAFTISERAKATSPNNKTIKVSTYIESTDSWATQIQESAGEYKDISAQITDKNFITSEGVIYLINYTDPSNGVTTANLDIDYSAIQLEISVNVQDVLEKSGFVKSKQLNDHVDDKENPHQVTAEQVGAYSKT…
MAIEQIKETDTLNQGRIKINAILDQSNASSEKVDAYQEELKNGVDDAKKIADTAGKEAIKVAEEAGAQANATANQAMDNANTAITIAGNAVSTANNNKQEFDALRNDFDKLVGEAGDSNPEIVQARTDTQGVTQPTLATRLLVDFNDRMTKSEGVSLLSGTTNVKIPMDFSGKTAGNTATNAHQYFTDVTAKSLKKPKDIWNEVSQAEYNKLVSRDDSGVSSGSTQTGVIPQQLGSFNALEAAKKLIPQIFEGLNQEEAVSLLKDSFVAFTISERAKATSPNNKTIKVSTYIESTDSWATQIQESAGEYKDISAQITDKNFITSEGVIYLINYTDPSNGVTTANLDIDYSAIQLEISVNVQDVLEKSGFVKSKQLNDHVDDKENPHQVTAEQVGAYSKT…
MAIEQIKETDTLNQGRIKINAILDQSNASSEKVDAYQEELKNGVDDAKKIADTAGKEAIKVAEEAGAQANATANQAMDNANTAITIAGNAVSTANNNKQEFDALRNDFDKLVGEAGDSNPEIVQARTDTQGVTQPTLATRLLVDFNDRMTKSEGVSLLSGTTNVKIPMDFSGKTAGNTATNAHQYFTDVTAKSLKKPKDIWNEVSQAEYNKLVSRDDSGVSSGSTQTGVIPQQLGSFNALEAAKKLIPQIFEGLNQEEAVSLLKDSFVAFTISERAKATSPNNKTIKVSTYIESTDSWATQIQESAGEYKDISAQITDKNFITSEGVIYLINYTDPSNGVTTANLDIDYSAIQLEISVNVQDVLEKSGFVKSKQLNDHVDDKENPHQVTAEQVGAYSKT…
MAIEQIKETDTLNQGRIKINAILDQSNASSEKVDAYQEELKNGVDDAKKIADTAGKEAIKVAEEAGAQANATANQAMDNANTAITIAGNAVSTANNNKQEFDALRNDFDKLVGEAGDSNPEIVQARTDTQGVTQPTLATRLLVDFNDRMTKSEGVSLLSGTTNVKIPMDFSGKTAGNTATNAHQYFTDVTAKSLKKPKDIWNEVSQAEYNKLVSRDDSGVSSGSTQTGVIPQQLGSFNALEAAKKLIPQIFEGLNQEEAVSLLKDSFVAFTISERAKATSPNNKTIKVSTYIESTDSWATQIQESAGEYKDISAQITDKNFITSEGVIYLINYTDPSNGVTTANLDIDYSAIQLEISVNVQDVLEKSGFVKSKQLNDHVDDKENPHQVTAEQVGAYSKT…
MAIEQIKETDTLNQGRIKINAILDQSNASSEKVDAYQEELKNGVDDAKKIADTAGKEAIKVAEEAGAQANATANQAMDNANTAITIAGNAVSTANNNKQEFDALRNDFDKLVGEAGDSNPEIVQARTDTQGVTQPTLATRLLVDFNDRMTKSEGVSLLSGTTNVKIPMDFSGKTAGNTATNAHQYFTDVTAKSLKKPKDIWNEVSQAEYNKLVSRDDSGVSSGSTQTGVIPQQLGSFNALEAAKKLIPQIFEGLNQEEAVSLLKNSFVAFTISERAKATSPNNKTIKVSTYIESTDSWATQIQESAGEYKDISAQITDKNFITSEGVIYLINYTDPSNGVTTANLDIDYSAIQLEISVNVQNVLEKSGFVKSKQLNDHVDDKENPHQVTAEQVGAYSKT…
MAIEQIKETDTLNQGRIKINAILDQSNASSEKVDAYQEELKNGVDDAKKIADTAGKEAIKVAEEAGAQANATANQAMDNANTAITIAGNAVSTANNNKQEFDALRNDFDKLVGEAGDSNPEIVQARTDTQGVTQPTLATRLLVDFNDRMTKSEGVSLLSGTTNVKIPMDFSGKTAGNTATNAHQYFTDVTAKSLKKPKDIWNEVSQAEYNKLVSRDDSGVSSGSTQTGVIPQQLGSFNALEAAKKLIPQIFEGLNQEEAVSLLKNSFVAFTISERAKATSPNNKTIKVSTYIESTDSWATQIQESAGEYKDISAQITDKNFITSEGVIYLINYTDPSNGVTTANLDIDYSAIQLEISVNVQNVLEKSGFVKSKQLNDHVDDKENPHQVTAEQVGAYSKT…
MAIEQIKETDTLNQGRIKINAILDQSNASSEKVDAYQEELKNGVDDAKKIADTAGKEAIKVAEEAGAQANATANQAMDNANTAITIAGNAVSTANNNKQEFDALRNDFDKLVGEAGDSNPEIVQARTDTQGVTQPTLATRLLVDFNDRMTKSEGVSLLSGTTNVKIPMDFSGKTAGNTATNAHQYFTDVTAKSLKKPKDIWNEVSQAEYNKLVSRDDSGVSSGSTQTGVIPQQLGSFNALEAAKKLIPQIFEGLNQEEAVSLLKDSFVAFTISERAKATSPNNKTIKVSTYIESTDSWATQIQESAGEYKDISAQITDKNFITSEGVIYLINYTDPSNGVTTANLDIDYSAIQLEISVNVQDVLEKSGFVKSKQLNDHVDDKENPHQVTAEQVGAYSKT…
MAIEQIKETDTLNQGRIKINAILDQSNASSEKVDAYQEELKNGVDDAKKIADTAGKEAIKVAEEAGAQANATANQAMDNANTAITIAGNAVSTANNNKQEFDALRNDFDKLVGEAGDSNPEIVQARTDTQGVTQPTLATRLLVDFNDRMTKSEGVSLLSGTTNVKIPMDFSGKTAGNTATNAHQYFTDVTAKSLKKPKDIWNEVSQAEYNKLVSRDDSGVSSGSTQTGVIPQQLGSFNALEAAKKLIPQIFEGLNQEEAVSLLKNSFVAFTISERAKATSPNNKTIKVSTYIESTDSWATQIQESAGEYKDISAQITDKNFITSEGVIYLINYTDPSNGVTTANLDIDYSAIQLEISVNVQNVLEKSGFVKSKQLNDHVDDKENPHQVTAEQVGAYSKT…
MAIEQIKETDTLNQGRIKINAILDQSNASSEKVDAYQEELKNGVDDAKKIADTAGKEAIKVAEEAGAQANATANQAMDNANTAITIAGNAVSTANNNKQEFDALRNDFDKLVGEAGDSNPEIVQARTDTQGVTQPTLATRLLVDFNDRMTKSEGVSLLSGTTNVKIPMDFSGKTAGNTATNAHQYFTDVTAKSLKKPKDIWNEVSQAEYNKLVSRDDSGVSSGSTQTGVIPQQLGSFNALEAAKKLIPQIFEGLNQEEAVSLLKDSFVAFTISERAKATSPNNKTIKVSTYIESTDSWATQIQESAGEYKDISAQITDKNFITSEGVIYLINYTDPSNGVTTANLDIDYSAIQLEISVNVQDVLEKSGFVKSKQLNDHVDDKENPHQVTAEQVGAYSKT…
MAIEQIKETDTLNQGRIKINAILDQSNASSEKVDAYQEELKNGVDDAKKIADTAGKEAIKVAEEAGAQANATANQAMDNANTAITIAGNAVSTANNNKQEFDALRNDFDKLVGEAGDSNPEIVQARTDTQGVTQPTLATRLLVDFNDRMTKSEGVSLLSGTTNVKIPMDFSGKTAGNTATNAHQYFTDVTAKSLKKPKDIWNEVSQAEYNKLVSRDDSGVSSGSTQTGVIPQQLGSFNALEAAKKLIPQIFEGLNQEEAVSLLKDSFVAFTISERAKATSPNNKTIKVSTYIESTDSWATQIQESAGEYKDISAQITDKNFITSEGVIYLINYTDPSNGVTTANLDIDYSAIQLEISVNVQDVLEKSGFVKSKQLNDHVDDKENPHQVTAEQVGAYSKT…
MAIEQIKETDTLNQGRIKINAILDQSNASSEKVDAYQEELKNGVDDAKKIADTAGKEAIKVAEEAGAQANATANQAMDNANTAITIAGNAVSTANNNKQEFDALRNDFDKLVGEAGDSNPEIVQARTDTQGVTQPTLATRLLVDFNDRMTKSEGVSLLSGTTNVKIPMDFSGKTAGNTATNAHQYFTDVTAKSLKKPKDIWNEVSQAEYNKLVSRDDSGVSSGSTQTGVIPQQLGSFNALEAAKKLIPQIFEGLNQEEAVSLLKDSFVAFTISERAKATSPNNKTIKVSTYIESTDSWATQIQESAGEYKDISAQITDKNFITSEGVIYLINYTDPSNGVTTANLDIDYSAIQLEISVNVQDVLEKSGFVKSKQLNDHVDDKENPHQVTAEQVGAYSKT…
MAIEQIKETDTLNQGRIKINAILDQSNASSEKVDAYQEELKNGVDDAKKIADTAGKEAIKVAEEAGAQANATANQAMDNANTAITIAGNAVSTANNNKQEFDALRNDFDKLVGEAGDSNPEIVQARTDTQGVTQPTLATRLLVDFNDRMTKSEGVSLLSGTTNVKIPMDFSGKTAGNTATNAHQYFTDVTAKSLKKPKDIWNEVSQAEYNKLVSRDDSGVSSGSTQTGVIPQQLGSFNALEAAKKLIPQIFEGLNQEEAVSLLKDSFVAFTISERAKATSPNNKTIKVSTYIESTDSWATQIQESAGEYKDISAQITDKNFITSEGVIYLINYTDPSNGVTTANLDIDYSAIQLEISVNVQDVLEKSGFVKSKQLNDHVDDKENPHQVTAEQVGAYSKT…
MAIEQIKETDTLNQGRIKINAILDQSNASSEKVDAYQEELKNGVDDAKKIADTAGKEAIKVAEEAGAQANATANQAMDNANTAITIAGNAVSTANNNKQEFDALRNDFDKLVGEAGDSNPEIVQARTDTQGVTQPTLATRLLVDFNDRMTKSEGVSLLSGTTNVKIPMDFSGKTAGNTATNAHQYFTDVTAKSLKKPKDIWNEVSQAEYNKLVSRDDSGVSSGSTQTGVIPQQLGSFNALEAAKKLIPQIFEGLNQEEAVSLLKDSFVAFTISERAKATSPNNKTIKVSTYIESTDSWATQIQESAGEYKDISAQITDKNFITSEGVIYLINYTDPSNGVTTANLDIDYSAIQLEISVNVQDVLEKSGFVKSKQLNDHVDDKENPHQVTAEQVGAYSKT…
MAIEQIKETDTLNQGRIKINAILDQSNASSEKVDAYQEELKNGVDDAKKIADTAGKEAIKVAEEAGAQANATANQAMDNANTAITIAGNAVSTANNNKQEFDALRNDFDKLVGEAGDSNPEIVQARTDTQGVTQPTLATRLLVDFNDRMTKSEGVSLLSGTTNVKIPMDFSGKTAGNTATNAHQYFTDVTAKSLKKPKDIWNEVSQAEYNKLVSRDDSGVSSGSTQTGVIPQQLGSFNALEAAKKLIPQIFEGLNQEEAVSLLKDSFVAFTISERAKATSPNNKTIKVSTYIESTDSWATQIQESAGEYKDISAQITDKNFITSEGVIYLINYTDPSNGVTTANLDIDYSAIQLEISVNVQDVLEKSGFVKSKQLNDHVDDKENPHQVTAEQVGAYSKT…
MAIEQIKETDTLNQGRIKINAILDQSNASSEKVDAYQEELKNGVDDAKKIADTAGKEAIKVAEEAGAQANATANQAMDNANTAITIAGNAVSTANNNKQEFDALRNDFDKLVGEAGDSNPEIVQARTDTQGVTQPTLATRLLVDFNDRMTKSEGVSLLSGTTNVKIPMDFSGKTAGNTATNAHQYFTDVTAKSLKKPKDIWNEVSQAEYNKLVSRDDSGVSSGSTQTGVIPQQLGSFNALEAAKKLIPQIFEGLNQEEAVSLLKDSFVAFTISERAKATSPNNKTIKVSTYIESTDSWATQIQESAGEYKDISAQITDKNFITSEGVIYLINYTDPSNGVTTANLDIDYSAIQLEISVNVQDVLEKSGFVKSKQLNDHVDDKENPHQVTAEQVGAYSKT…
MAIEQIKETDTLNQGRIKINAILDQSNASSEKVDAYQEELKNGVDDAKKIADTAGKEAIKVAEEAGAQANATANQAMDNANTAITIAGNAVSTANNNKQEFDALRNDFDKLVGEAGDSNPEIVQARTDTQGVTQPTLATRLLVDFNDRMTKSEGVSLLSGTTNVKIPMDFSGKTAGNTATNAHQYFTDVTAKSLKKPKDIWNEVSQAEYNKLVSRDDSGVSSGSTQTGVIPQQLGSFNALEAAKKLIPQIFEGLNQEEAVSLLKDSFVAFTISERAKATSPNNKTIKVSTYIESTDSWATQIQESAGEYKDISAQITDKNFITSEGVIYLINYTDPSNGVTTANLDIDYSAIQLEISVNVQDVLEKSGFVKSKQLNDHVDDKENPHQVTAEQVGAYSKT…
MAIEQIKETDTLNQGRIKINAILDQSNASSEKVDAYQEELKNGVDDAKKIADTAGKEAIKVAEEAGAQANATANQAMDNANTAITIAGNAVSTANNNKQEFDALRNDFDKLVGEAGDSNPEIVQARTDTQGVTQPTLATRLLVDFNDRMTKSEGVSLLSGTTNVKIPMDFSGKTAGNTATNAHQYFTDVTAKSLKKPKDIWNEVSQAEYNKLVSRDDSGVSSGSTQTGVIPQQLGSFNALEAAKKLIPQIFEGLNQEEAVSLLKDSFVAFTISERAKATSPNNKTIKVSTYIESTDSWATQIQESAGEYKDISAQITDKNFITSEGVIYLINYTDPSNGVTTANLDIDYSAIQLEISVNVQDVLEKSGFVKSKQLNDHVDDKENPHQVTAEQVGAYSKT…
MAIEQIKETDTLNQGRIKINAILDQSNASSEKVDAYQEELKNGVDDAKKIADTAGKEAIKVAEEAGAQANATANQAMDNANTAITIAGNAVSTANNNKQEFDALRNDFDKLVGEAGDSNPEIVQARTDTQGVTQPTLATRLLVDFNDRMTKSEGVSLLSGTTNVKIPMDFSGKTAGNTATNAHQYFTDVTAKSLKKPKDIWNEVSQAEYNKLVSRDDSGVSSGSTQTGVIPQQLGSFNALEAAKKLIPQIFEGLNQEEAVSLLKDSFVAFTISERAKATSPNNKTIKVSTYIESTDSWATQIQESAGEYKDISAQITDKNFITSEGVIYLINYTDPSNGVTTANLDIDYSAIQLEISVNVQDVLEKSGFVKSKQLNDHVDDKENPHQVTAEQVGAYSKT…
MAIEQIKETDTLNQGRIKINAILDQSNASSEKVDAYQEELKNGVDDAKKIADTAGKEAIKVAEEAGAQANATANQAMDNANTAITIAGNAVSTANNNKQEFDALRNDFDKLVGEAGDSNPEIVQARTDTQGVTQPTLATRLLVDFNDRMTKSEGVSLLSGTTNVKIPMDFSGKTAGNTATNAHQYFTDVTAKSLKKPKDIWNEVSQAEYNKLVSRDDSGVSSGSTQTGVIPQQLGSFNALEAAKKLIPQIFEGLNQEEAVSLLKDSFVAFTISERAKATSPNNKTIKVSTYIESTDSWATQIQESAGEYKDISAQITDKNFITSEGVIYLINYTDPSNGVTTANLDIDYSAIQLEISVNVQDVLEKSGFVKSKQLNDHVDDKENPHQVTAEQVGAYSKT…
MAIEQIKETDTLNQGRIKINAILDQSNASSEKVDAYQEELKNGVDDAKKIADTAGKEAIKVAEEAGAQANATANQAMDNANTAITIAGNAVSTANNNKQEFDALRNDFDKLVGEAGDSNPEIVQARTDTQGVTQPTLATRLLVDFNDRMTKSEGVSLLSGTTNVKIPMDFSGKTAGNTATNAHQYFTDVTAKSLKKPKDIWNEVSQPEYNKLVSRDDSGVSSGSTQTGVIPQQLGSFNALEAAKKLIPQIFEGLNQEEAVSLLKDSFVAFTISERAKATSPNNKTIKVSTYIESTDSWATQIQESAGEYKDISAQITDKNFITSEGVIYLINYTDPSNGVTTANLDIDYSAIQLEISVNVQEVLAKSGFVKSKQLNDHVDNKENPHQVTAEQVGSYSKT…
MAIEQIKETDTLNQGRIKINAILDQSNASSEKVDAYQEELKNGVDDAKKIADTAGKEAIKVAEEAGAQANATANQAMDNANTAITIAGNAVSTANNNKQEFDALRNDFDKLVGEAGDSNPEIVQARTDTQGVTQPTLATRLLVDFNDRMTKSEGVSLLSGTTNVKIPMDFSGKTAGNTATNAHQYFTDVTDKSLKKPKDIWNEVSQAEYNKLVSRDDSGVSSGSTQTGAIPQQLGSFNALEAAKKLIPQIFEGLNQEEAVSLLKDSFVAFTISERAKATSPNNKTIKVSTYIESTDSWATQIQESAGEYKDISAQITDKNFITSEGVIYLINYTDPSNGVTTANLDIDYSAIQLEISVNVQDVLEKSGFVKSKQLNDHVDDKENPHQVTAEQVGAYSKT…
MAIEQIKETDTLNQGRIKINAILDQSNASSEKVDAYQEELKNGVDDAKKIADTAGKEAIKVAEEAGAQANATANQAMDNANTAITIAGNAVSTANNNKQEFDALRNDFDKLVGEAGDSNPEIVQARTDTQGVTQPTLATRLLVDFNDRMTKSEGVSLLSGTTNVKIPMDFSGKTVGNTATNAHQYFTDVTAKSLKKPKDIWNEVSQAEYNKLVSRDDSGVSSGSTQTGVIPQQLGSFNALEAAKKLIPQIFEGLNQEEAVSLLKDSFVAFTISERAKATSPNNKTIKVSTYIESTDSWATQIQESAGEYKDISAQITDKNFITSEGVIYLINYTDPSNGVTTANLDIDYSAIQLEISVNVQDVLEKSGFVKSKQLNDHVDDKENPHQVTAEQVGAYSKT…
MAIEQIKETDTLNQGRIKINAILDQSNASSEKVDAYQEELKNGVDDAKKIADTAGKEAIKVAEEAGAQANATANQAMDNANTAITIAGNAVSTANNNKQEFDALRNDFDKLVGEAGDSNPEIVQARTDTQGVTQPTLATRLLVDFNDRMTKSEGVSLLSGTTNVKIPMDFSGKTVGNTATNAHQYFTDVTAKSLKKPKDIWNEVSQAEYNKLVSRDDSGVSSGSTQTGVIPQQLGSFNALEAAKKLIPQIFEGLNQEEAVSLLKDSFVAFTISERAKATSPNNKTIKVSTYIESTDSWATQIQESAGEYKDISAQITDKNFITSEGVIYLINYTDPSNGVTTANLDIDYSAIQLEISVNVQDVLEKSGFVKSKQLNDHVDDKENPHQVTAEQVGAYSKT…
MAIEQIKETDTLNQGRIKINAILDQSNASSEKVDAYQEELKNGVDDAKKIADTAGKEAIKVAEEAGAQANATANQAMDNANTAITIAGNAVSTANNNKQEFDALRNDFDKLVGEAGDSNPEIVQARTDTQGVTQPTLATRLLVDFNDRMTKSEGVSLLSGTTNVKISMDFSGKTAGNTATNAHQYFTDVTAKSLKKPKDIWNEVSQAEYNKLVSRDDSGVSSGSTQTGVIPQQLGSFNALEAAKKLIPQIFEGLNQEEAVSLLKDSFVAFTISERAKATSPNNKTIKVSTYIESTDSWATQIQESAGEYKDISAQITDKNFITSEGVIYLINYTDPSNGVTTANLDIDYSAIQLEISVNVQDVLEKSGFVKSKQLNDHVDDKENPHQVTAEQVGAYSKT…
MAIEQIKETDTLNQGRIKINAILDQSNASVEKIKDYQDQLTTGINDAKKIADDAGKEAVNIAEQAGNKANETANQAMANSQTAINTSNQAVSTANNNKQEFDALRNDFDKLVGEAGDSNPEIVQARTDTQGVTQPTLATRLQVDFNDRMTKSEGVSLLSGTTNVKIPMDFTGKTAGNTATNANQYFTDLTAKVLKKPKDTWNEISQSDYNKLVSRDDSGVSSGSTQNGVIPQQLGVFNALEAAKKIIPQNFEGLSQDEAVTLLKDSFIAFTISERVKATSPNNKTIKVSTYIESTDSWTTQIQENVGEYKDLSVQVTDKNFITREGLIYLISYTDPSNGVTTANLDVDYSAIQLEISINAQDVLAKSGFVKGEQLKAHTENQENPHKVTANQVGLGNVK…
MAIEQIKETDTLNQGRIKINAILDQSNASVEKIKDYQDQLTTGINDAKKIADDAGKEAVNIAEQAGNKANETANQAMANSQTAINTSNQAVSTANNNKQEFDALRNDFDKLVGEAGDSNPEIVQARTDTQGVTQPTLATRLQVDFNDRMTKSEGVSLLSGTTNVKIPMDFTGKTAGNTATNANQYFTDVTAKVLKKPKDTWNEISQSDYNKLVSRDDSGVSSGSTQNGVIPQQLGVFNALEAAKKIIPQNFEGLSQDEAVTLLKDSFIAFTISERVKATSPNNKTIKVSTYIESTDSWTTQIQENVGEYKDLSVQVTDKNFITREGLIYLISYTDPSNGVTTANLDVDYSAIQLEISINAQDVLAKSGFVKGEQLKAHTENQENPHKVTANQVGLGNVK…
MAIEQIKETDTLNQGRIKINAILDQSNASVEKIKDYQDQLTTGINDAKKIADDAGKEAVNIAEQAGNKANETANQAMANSQTAINTSNQAVSTANNNKQEFDALRNDFDKLVGEAGDSNPEIVQARTDTQGVTQPTLATRLQVDFNDRMTKSEGVSLLSGTTNVKIPMDFTGKTAGNTATNANQYFTDVTAKVLKKPKDTWNEISQSDYNKLVSRDDSGVSSGSTQNGVIPQQLGVFNALEAAKKIIPQNFEGLSQDEAVTLLKDSFIAFTISERVKATSPNNKTIKVSTYIESTDSWTTQIQENVGEYKDLSVQVTDKNFITREGLIYLISYTDPSNGVTTANLDVDYSAIQLEISINAQDVLAKSGFVKGEQLKAHTENQENPHKVTANQVGLGNVK…
MAIEQIKETDTLNQGRIKINAILDQSNASVEKIKDYQDQLTTGINDAKKIADDAGKEAVNIAEQAGNKANETANQAMANSQTAINTSNQAVSTANNNKQEFDALRNDFDKLVGEAGDSNPEIVQARTDTQGVTQPTLATRLQVDFNDRMTKSEGVSLLSGTTNVKIPMDFTGKTAGNTATNANQYFTDVTAKVLKKPKDTWNEISQSDYNKLVSRDDSGVSSGSTQNGVIPQQLGVFNALEAAKKIIPQNFEGLSQDEAVTLLKDSFIAFTISERVKATSPNNKTIKVSTYIESTDSWTTQIQENVGEYKDLSVQVTDKNFITREGLIYLISYTDPSNGVTTANLDVDYSAIQLEISINAQDVLAKSGFVKGEQLKAHTENQENPHKVTANQVGLGNVK…
MAIEQIKETDTLNQGRIKINAILDQSNASVEKIKDYQDQLTTGINDAKKIADDAGKEAVNIAEQAGNKANETANQAMANSQTAINTSNQAVSTANNNKQEFDALRNDFDKLVGEAGDSNPEIVQARTDTQGVTQPTLATRLQVDFNDRMTKSEGVSLLSGTTNVKIPMDFTGKTAGNTATNANQYFTDVTAKVLKKPKDTWNEISQSDYNKLVSRDDSGVSSGSTQNGVIPQQLGVFNALEAAKKIIPQNFEGLSQDEAVTLLKDSFIAFTISERVKATSPNNKTIKVSTYIESTDSWTTQIQENVGEYKDLSVQVTDKNFITREGLIYLISYTDPSNGVTTANLDVDYSAIQLEISINAQDVLAKSGFVKGEQLKAHTENQENPHKVTANQVGLGNVK…
MAIEQIKETDTLNQGRIKINAILDQSNASVEKIKDYQDQLTTGINDAKKIADDAGKEAVNIAEQAGNKANETANQAMANSQTAINTSNQAVSTANNNKQEFDALRNDFDKLVGEAGDSNPEIVQARTDTQGVTQPTLATRLQVDFNDRMTKSEGVSLLSGTTNVKIPMDFTGKTAGNTATNANQYFTDVTAKVLKKPKDTWNEISQSDYNKLVSRDDSGVSSGSTQNGVIPQQLGVFNALEAAKKIIPQNFEGLSQDEAVTLLKDSFIAFTISERVKATSPNNKTIKVSTYIESTDSWTTQIQENVGEYKDLSVQVTDKNFITREGLIYLISYTDPSNGVTTANLDVDYSAIQLEISINAQDVLAKSGFVKGEQLKAHTENQENPHKVTANQVGLGNVK…
MAIEQIKETDTLNQGRIKINAILDQSNASVEKIKDYQDQLTTGINDAKKIADDAGKEAVNIAEQAGNKANETANQAMANSQTAINTSNQAVSTANNNKQEFDALRNDFDKLVGEAGDSNPEIVQARTDTQGVTQPTLATRLQVDFNDRMTKSEGVSLLSGTTNVKIPMDFTGKTAGNTATNANQYFTDVTAKVLKKPKDTWNEISQSDYNKLVSRDDSGVSSGSTQNGVIPQQLGVFNALEAAKKIIPQNFEGLSQDEAVTLLKDSFIAFTISERVKATSPNNKTIKVSTYIESTDSWTTQIQENVGEYKDLSVQVTDKNFITREGLIYLISYTDPSNGVTTANLDVDYSAIQLEISINAQDVLAKSGFVKGEQLKAHTENQENPHKVTANQVGLGNVK…
MAIEQIKETDTLNQGRIKINAILDQSNASVEKIKDYQDQLTTGINDAKKIADDAGKEAVNIAEQAGNKANETANQAMANSQTAINTSNQAVSTANNNKQEFDALRNDFDKLVGEAGDSNPEIVQARTDTQGVTQPTLATRLQVDFNDRMTKSEGVSLLSGTTNVKIPMDFTGKTAGNTATNANQYFTDVTAKVLKKPKDTWNEISQSDYNKLVSRDDSGVSSGSTQNGVIPQQLGVFNALEAAKKIIPQNFEGLSQDEAVTLLKDSFIAFTISERVKATSPNNKTIKVSTYIESTDSWTTQIQENVGEYKDLSVQVTDKNFITREGLIYLISYTDPSNGVTTANLDVDYSAIQLEISINAQDVLAKSGFVKGEQLKAHTENQENPHKVTANQVGLGNVK…
MAIEQIKETDTLNQGRIKINAILDQSNASVEKIKDYQDQLTTGINDAKKIADDAGKEAVNIAEQAGNKANETANQAMANSQTAINTSNQAVSTANNNKQEFDALRNDFDKLVGEAGDSNPEIVQARTDTQGVTQPTLATRLQVDFNDRMTKSEGVSLLSGTTNVKIPMDFTGKTAGNTATNANQYFTDVTAKVLKKPKDTWNEISQSDYNKLVSRDDSGVSSGSTQNGVIPQQLGVFNALEAAKKIIPQNFEGLSQDEAVTLLKDSFIAFTISERVKATSPNNKTIKVSTYIESTDSWTTQIQENVGGYKDLSVQVTDKNFITREGLIYLISYTDPSNGVTTANLDVDYSAIQLEISINAQDVLAKSGFVKGEQLKVHTENQENPHKVTANQVGLGNVK…
MAIEQIKETDTLNQGRIKINAILDQSNASVEKIKDYQDQLTTGINDAKKIADDAGKEAVNIAEQAGNQANETANQALTNSQTAINTSNQAVSTANNNKQEFDALRNDFDKLVGEAGDSNPEIVQARTDTQGVTQPTLATRLQVDFNDRMTKSEGVSLLSGTTNVKIPMDFTGKTAGNTATNANQYFTDVTAKVLKKPKDTWNEISQSDYNKLVSRDDSGVSSGSTQNGVIPQQLGLFNALEAAKKLIPQNFEGLSQEEAVALLKDSFVAFTISERVKATSPNNKTIKVSTYIESTDSWTTQIQENAGEYKDLSVQVTDKNFITSEGLIYLISYTDPSNGVTTANLDVDYSAIQLEISINAQDVLAKSGFVKGEQLKAHTENQENPHKVTANQVGLGNVK…
MAIEQIKETDTLNQGRIKINAILDQSNASVEKIKDYQDQLTTGINDAKKIADDAGKEAVNIAEQAGNQANETANQALTNSQTAINTSNQAVSTANNNKQEFDALRNDFDKLVGEAGDSNPEIVQARTDTQGVTQPTLATRLQVDFNDRMTKSEGVSLLSGTTNVKIPMDFTGKTAGNTATNANQYFTDVTAKVLKKPKDTWNEISQSDYNKLVSRDDSGVSSGSTQNGVIPQQLGLFNALEAAKKLIPQNFEGLSQEEAVALLKDSFVAFTISERVKATSPNNKTIKVSTYIESTDSWTTQIQENAGEYKDLSVQVTDKNFITSEGLIYLISYTDPSNGVTTANLDVDYSAIQLEISINAQDVLAKSGFVKGEQLKAHTENQENPHKVTANQVGLGNVK…
MAIEQIKETDTLNQGRIKINAILDQSNASVEKIKDYQDQLTTGINDAKKIADDAGKEAVNIAEQAGNQANETANQALTNSQTAINTSNQAVSTANNNKQEFDALRNDFDKLVGEAGDSNPEIVQARTDTQGVTQPTLATRLQVDFNDRMTKSEGVSLLSGTTNVKIPMDFTGKTAGNTATNANQYFTDVTAKVLKKPKDTWNEISQSDYNKLVSRDDSGVSSGSTQNGVIPQQLGLFNALEAAKKLIPQNFEGLSQEEAVALLKDSFVAFTISERVKATSPNNKTIKVSTYIESTDSWTTQIQENAGEYKDLSVQVTDKNFITSEGLIYLISYTDPSNGVTTANLDVDYSAIQLEISINAQDVLAKSGFVKGEQLKAHTENQENPHKVTANQVGLGNVK…
MAIEQIKETDTLNQGRIKINAILDQSNASVEKIKDYQDQLTTGINDAKKIADDAGKEAVNIAEQAGNQANETANQALTNSQTAINTSNQAVSTANNNKQEFDALRNDFDKLVGEAGDSNPEIVQARTDTQGVTQPTLATRLQVDFNDRMTKSEGVSLLSGTTNVKIPMDFTGKTAGNTATNANQYFTDVTAKVLKKPKDTWNEISQSDYNKLVSRDDSGVSSGSTQNGVIPQQLGLFNALEAAKKLIPQNFEGLSQEEAVALLKDSFVAFTISERVKATSPNNKTIKVSTYIESTDSWTTQIQENAGEYKDLSVQVTDKNFITSEGLIYLISYTDPSNGVTTANLDVDYSAIQLEISINAQDVLAKSGFVKGEQLKAHTENQENPHKVTANQVGLGNVK…
MAIEQIKETDTLNQGRIKINAILDQSNASVEKIKDYQDQLTTGINDAKKIADDAGKEAVNIAEQAGNQANETANQALTNSQTAINTSNQAVSTANNNKQEFDALRNDFDKLVGEAGDSNPEIVQARTDTQGVTQPTLATRLQVDFNDRMTKSEGVSLLSGTTNVKIPMDFTGKTAGNTATNANQYFTDVTAKVLKKPKDTWNEISQSDYNKLVSRDDSGVSSGSTQNGVIPQQLGLFNALEAAKKLIPQNFEGLSQEEAVALLKDSFVAFTISERVKATSPNNKTIKVSTYIESTDSWTTQIQENAGEYKDLSVQVTDKNFITSEGLIYLISYTDPSNGVTTANLDVDYSAIQLEISINAQDVLAKSGFVKGEQLKAHTENQENPHKVTANQVGLGNVK…
MAIEQIKETDTLNQGRIKINAILDQSNASVEKIKDYQDQLTTGINDAKKIADDAGKEAVNIAEQAGNQANETANQALTNSQTAINTSNQAVSTANNNKQEFDALRNDFDKLVGEAGDSNPEIVQARTDTQGVTQPTLATRLQVDFNDRMTKSEGVSLLSGTTNVKIPMDFTGKTAGNTATNANQYFTDVTAKVLKKPKDTWNEISQSDYNKLVSRDDSGVSSGSTQNGVIPQQLGLFNALEAAKKLIPQNFEGLSQEEAVALLKDSFVAFTISERVKATSPNNKTIKVSTYIESTDSWTTQIQENAGEYKDLSVQVTDKNFITSEGLIYLISYTDPSNGVTTANLDVDYSAIQLEISINAQDVLAKSGFVKGEQLKAHTENQENPHKVTANQVGLGNVK…
MAIEQIKETDTLNQGRIKINAILDQSNASVEKIKDYQDQLTTGINDAKKIADDAGKEAVNIAEQAGNQANETANQALTNSQTAINTSNQAVSTANNNKQEFDALRNDFDKLVGEAGDSNPEIVQARTDTQGVTQPTLATRLQVDFNDRMTKSEGVSLLSGTTNVKIPMDFTGKTAGNTATNANQYFTDVTAKVLKKPKDTWNEISQSDYNKLVSRDDSGVSSGSTQNGVIPQQLGLFNALEAAKKLIPQNFEGLSQEEAVALLKDSFVAFTISERVKATSPNNKTIKVSTYIESTDSWTTQIQENAGEYKDLSVQVTDKNFITSEGLIYLISYTDPSNGVTTANLDVDYSAIQLEISINAQDVLAKSGFVKGEQLKAHTENQENPHKVTANQVGLGNVK…
MAIEQIKETDTLNQGRIKINAILDQSNASVEKIKDYQDQLTTGINDAKKIADDAGKEAVNIAEQAGNQANETANQALTNSQTAINTSNQAVSTANNNKQEFDALRNDFDKLVGEAGDSNPEIVQARTDTQGVTQPTLATRLQVDFNDRMTKSEGVSLLSGTTNVKIPMDFTGKTAGNTATNANQYFTDVTAKVLKKPKDTWNEISQSDYNKLVSRDDSGVSSGSTQNGVIPQQLGLFNALEAAKKLIPQNFEGLSQEEAVALLKDSFVAFTISERVKATSPNNKTIKVSTYIESTDSWTTQIQENAGEYKDLSVQVTDKNFITSEGLIYLISYTDPSNGVTTANLDVDYSAIQLEISINAQDVLAKSGFVKGEQLKAHTENQENPHKVTANQVGLGNVK…
MAIEQIKETDTLNQGRIKINAILDQSNASVEKIKDYQDQLTTGINDAKKIADDAGKEAVNIAEQAGNQANETANQALTNSQTAINTSNQAVSTANNNKQEFDALRNDFDKLVGEAGDSNPEIVQARTDTQGVTQPTLATRLQVDFNDRMTKSEGVSLLSGTTNVKIPMDFTGKTAGNTATNANQYFTDVTAKVLKKPKDTWNEISQSDYNKLVSRDDSGVSSGSTQNGVIPQQLGLFNALEAAKKLIPQNFEGLSQEEAVALLKDSFVAFTISERVKATSPNNKTIKVSTYIESTDSWTTQIQENAGEYKDLSVQVTDKNFITSEGLIYLISYTDPSNGVTTANLDVDYSAIQLEISINAQDVLAKSGFVKGEQLKAHTENQENPHKVTANQVGLGNVK…
MAIEQIKETDTLNQGRIKINAILDQSNASVEKIKDYQDQLTTGINDAKKIADDAGKEAVNIAEQAGNQANETANQALTNSQTAINTSNQAVSTANNNKQEFDALRNDFDKLVGEAGDSNPEIVQARTDTQGVTQPTLATRLQVDFNDRMTKSEGVSLLSGTTNVKIPMDFTGKTAGNTATNANQYFTDVTAKVLKKPKDTWNEISQSDYNKLVSRDDSGVSSGSTQNGVIPQQLGLFNALEAAKKLIPQNFEGLSQEEAVALLKDSFVAFTISERVKATSPNNKTIKVSTYIESTDSWTTQIQENAGEYKDLSVQVTDKNFITSEGLIYLISYTDPSNGVTTANLDVDYSAIQLEISINAQDVLAKSGFVKGEQLKAHTENQENPHKVTANQVGLGNVK…
MAIEQIKETDTLNQGRIKINAILDQSNASVEKIKDYQDQLTTGINDAKKIADDAGKEAVNIAEQAGNQANETANQALTNSQTAINTSNQAVSTANNNKQEFDALRNDFDKLVGEAGDSNPEIVQARTDTQGVTQPTLATRLQVDFNDRMTKSEGVSLLSGTTNVKIPMDFTGKTAGNTATNANQYFTDVTAKVLKKPKDTWNEISQSDYNKLVSRDDSGVSSGSTQNGVIPQQLGLFNALEAAKKLIPQNFEGLSQEEAVALLKDSFVAFTISERVKATSPNNKTIKVSTYIESTDSWTTQIQENAGEYKDLSVQVTDKNFITSEGLIYLISYTDPSNGVTTANLDVDYSAIQLEISINAQDVLAKSGFVKGEQLKAHTENQENPHKVTANQVGLGNVK…
MAIEQIKETDTLNQGRIKINAILDQSNASVEKIKDYQDQLTTGINDAKKIADDAGKEAVNIAEQAGNQANETANQALTNSQTAINTSNQAVSTANNNKQEFDALRNDFDKLVGEAGDSNPEIVQARTDTQGVTQPTLATRLQVDFNDRMTKSEGVSLLSGTTNVKIPMDFTGKTAGNTATNANQYFTDVTAKVLKKPKDTWNEISQSDYNKLVSRDDSGVSSGSTQNGVIPQQLGLFNALEAAKKLIPQNFEGLSQEEAVALLKDSFVAFTISERVKATSPNNKTIKVSTYIESTDSWTTQIQENAGEYKDLSVQVTDKNFITSEGLIYLISYTDPSNGVTTANLDVDYSAIQLEISINAQDVLAKSGFVKGEQLKAHTENQENPHKVTANQVGLGNVK…
MAIEQIKETDTLNQGRIKINAILDQSNASVEKIKDYQDQLTTGINDAKKIADDAGKEAVNIAEQAGNQANETANQALTNSQTAINTSNQAVSTANNNKQEFDALRNDFDKLVGEAGDSNPEIVQARTDTQGVTQPTLATRLQVDFNDRMTKSEGVSLLSGTTNVKIPMDFTGKTAGNTATNANQYFTDVTAKVLKKPKDTWNEISQSDYNKLVSRDDSGVSSGSTQNGVIPQQLGLFNALEAAKKLIPQNFEGLSQEEAVALLKDSFVAFTISERVKATSPNNKTIKVSTYIESTDSWTTQIQENAGEYKDLSVQVTDKNFITSEGLIYLISYTDPSNGVTTANLDVDYSAIQLEISINAQDVLAKSGFVKGEQLKAHTENQENPHKVTANQVGLGNVK…
MAIEQIKETDTLNQGRIKINAILDQSNASVEKIKDYQDQLTTGINDAKKIADDAGKEAVNIAEQAGNQANETANQALTNSQTAINTSNQAVSTANNNKQEFDALRNDFDKLVGEAGDSNPEIVQARTDTQGVTQPTLATRLQVDFNDRMTKSEGVSLLSGTTNVKIPMDFTGKTAGNTATNANQYFTDVTAKVLKKPKDTWNEISQSDYNKLVSRDDSGVSSGSTQNGVIPQQLGLFNALEAAKKLIPQNFEGLSQEEAVALLKDSFVAFTISERVKATSPNNKTIKVSTYIESTDSWTTQIQENAGEYKDLSVQVTDKNFITSEGLIYLISYTDPSNGVTTANLDVDYSAIQLEISINAQDVLAKSGFVKGEQLKAHTENQENPHKVTANQVGLGNVK…
MAIEQIKETDTLNQGRIKINAILDQSNASVEKIKDYQDQLTTGINDAKKIADDAGKEAVNIAEQAGNQANETANQALTNSQTAINTSNQAVSTANNNKQEFDALRNDFDKLVGEAGDSNPEIVQARTDTQGVTQPTLATRLQVDFNDRMTKSEGVSLLSGTTNVKIPMDFTGKTAGNTATNANQYFTDVTAKVLKKPKDTWNEISQSDYNKLVSRDDSGVSSGSTQNGVIPQQLGLFNALEAAKKLIPQNFEGLSQEEAVALLKDSFVAFTISERVKATSPNNKTIKVSTYIESTDSWTTQIQENAGEYKDLSVQVTDKNFITSEGLIYLISYTDPSNGVTTANLDVDYSAIQLEISINAQDVLAKSGFVKGEQLKAHTENQENPHKVTANQVGLGNVK…
MAIEQIKETDTLNQGRIKINAILDQSNASVEKIKDYQDQLTTGINDAKKIADDAGKEAVNIAEQAGNQANETANQALTNSQTAINTSNQAVSTANNNKQEFDALRNDFDKLVGEAGDSNPEIVQARTDTQGVTQPTLATRLQVDFNDRMTKSEGVSLLSGTTNVKIPMDFTGKTAGNTATNANQYFTDVTAKVLKKPKDTWNEISQSDYNKLVSRDDSGVSSGSTQNGVIPQQLGLFNALEAAKKLIPQNFEGLSQEEAVALLKDSFVAFTISERVKATSPNNKTIKVSTYIESTDSWTTQIQENAGEYKDLSVQVTDKNFITSEGLIYLISYTDPSNGVTTANLDVDYSAIQLEISINAQDVLAKSGFVKGEQLKAHTENQENPHKVTANQVGLGNVK…
MAIEQIKETDTLNQGRIKINAILDQSNASVEKIKDYQDQLTTGINDAKKIADDAGKEAVNIAEQAGNQANETANQALTNSQTAINTSNQAVSTANNNKQEFDALRNDFDKLVGEAGDSNPEIVQARTDTQGVTQPTLATRLQVDFNDRMTKSEGVSLLSGTTNVKIPMDFTGKTAGNTATNANQYFTDVTAKVLKKPKDTWNEISQSDYNKLVSRDDSGVSSGSTQNGVIPQQLGLFNALEAAKKLIPQNFEGLSQEEAVALLKDSFVAFTISERVKATSPNNKTIKVSTYIESTDSWTTQIQENAGEYKDLSVQVTDKNFITSEGLIYLISYTDPSNGVTTANLDVDYSAIQLEISINAQDVLAKSGFVKGEQLKAHTENQENPHKVTANQVGLGNVK…
MAIEQIKETDTLNQGRIKINAILDQSNASVEKIKDYQDQLTTGINDAKKIADDAGKEAVNIAEQAGNQANETANQALTNSQTAINTSNQAVSTANNNKQEFDALRNDFDKLVGEAGDSNPEIVQARTDTQGVTQPTLATRLQVDFNDRMTKSEGVSLLSGTTNVKIPMDFTGKTAGNTATNANQYFTDVTAKVLKKPKDTWNEISQSDYNKLVSRDDSGVSSGSTQNGVIPQQLGLFNALEAAKKLIPQNFEGLSQEEAVALLKDSFVAFTISERVKATSPNNKTIKVSTYIESTDSWTTQIQENAGEYKDLSVQVTDKNFITSEGLIYLISYTDPSNGVTTANLDVDYSAIQLEISINAQDVLAKSGFVKGEQLKAHTENQENPHKVTANQVGLGNVK…
MAIEQIKETDTLNQGRIKINAILDQSNASVEKIKDYQDQLTTGINDAKKIADDAGKEAVNIAEQAGNQANETANQALTNSQTAINTSNQAVSTANNNKQEFDALRNDFDKLVGEAGDSNPEIVQARTDTQGVTQPTLATRLQVDFNDRMTKSEGVSLLSGTTNVKIPMDFTGKTAGNTATNANQYFTDVTAKVLKKPKDTWNEISQSDYNKLVSRDDSGVSSGSTQNGVIPQQLGLFNALEAAKKLIPQNFEGLSQEEAVALLKDSFVAFTISERVKATSPNNKTIKVSTYIESTDSWTTQIQENAGEYKDLSVQVTDKNFITSEGLIYLISYTDPSNGVTTANLDVDYSAIQLEISINAQDVLAKSGFVKGEQLKAHTENQENPHKVTANQVGLGNVK…
MAIEQIKETDTLNQGRIKINAILDQSNASVEKIKDYQDQLTTGINDAKKIADDAGKEAVNIAEQAGNQANETANQALTNSQTAINTSNQAVSTANNNKQEFDALRNDFDKLVGEAGDSNPEIVQARTDTQGVTQPTLATRLQVDFNDRMTKSEGVSLLSGTTNVKIPMDFTGKTAGNTATNANQYFTDVTAKVLKKPKDTWNEISQSDYNKLVSRDDSGVSSGSTQNGVIPQQLGLFNALEAAKKLIPQNFEGLSQEEAVALLKDSFVAFTISERVKATSPNNKTIKVSTYIESTDSWTTQIQENAGEYKDLSVQVTDKNFITSEGLIYLISYTDPSNGVTTANLDVDYSAIQLEISINAQDVLAKSGFVKGEQLKAHTENQENPHKVTANQVGLGNVK…
MAIEQIKETDTLNQGRIKINAILDQSNASVEKIKDYQDQLTTGINDAKKIADDAGKEAVNIAEQAGNQANETANQALTNSQTAINTSNQAVSTANNNKQEFDALRNDFDKLVGEAGDSNPEIVQARTDTQGVTQPTLATRLQVDFNDRMTKSEGVSLLSGTTNVKIPMDFTGKTAGNTATNANQYFTDVTAKVLKKPKDTWNEISQSDYNKLVSRDDSGVSSGSTQNGVIPQQLGLFNALEAAKKLIPQNFEGLSQEEAVALLKDSFVAFTISERVKATSPNNKTIKVSTYIESTDSWTTQIQENAGEYKDLSVQVTDKNFITSEGLIYLISYTDPSNGVTTANLDVDYSAIQLEISINAQDVLAKSGFVKGEQLKAHTENQENPHKVTANQVGLGNVK…
MAIEQIKETDTLNQGRIKINAILDQSNASVEKIKDYQDQLTTGINDAKKIADDAGKEAVNIAEQAGNQANETANQALTNSQTAINTSNQAVSTANNNKQEFDALRNDFDKLVGEAGDSNPEIVQARTDTQGVTQPTLATRLQVDFNDRMTKSEGVSLLSGTTNVKIPMDFTGKTAGNTATNANQYFTDVTAKVLKKPKDTWNEISQSDYNKLVSRDDSGVSSGSTQNGVIPQQLGLFNALEAAKKLIPQNFEGLSQEEAVALLKDSFVAFTISERVKATSPNNKTIKVSTYIESTDSWTTQIQENAGEYKDLSVQVTDKNFITSEGLIYLISYTDPSNGVTTANLDVDYSAIQLEISINAQDVLAKSGFVKGEQLKAHTENQENPHKVTANQVGLGNVK…
MAIEQIKETDTLNQGRIKINAILDQSNASVEKIKDYQDQLTTGINDAKKIADDAGKEAVNIAEQAGNQANETANQALTNSQTAINTSNQAVSTANNNKQEFDALRNDFDKLVGEAGDSNPEIVQARTDTQGVTQPTLATRLQVDFNDRMTKSEGVSLLSGTTNVKIPMDFTGKTAGNTATNANQYFTDVTAKVLKKPKDTWNEISQSDYNKLVSRDDSGVSSGSTQNGVIPQQLGLFNALEAAKKLIPQNFEGLSQEEAVALLKDSFVAFTISERVKATSPNNKTIKVSTYIESTDSWTTQIQENAGEYKDLSVQVTDKNFITSEGLIYLISYTDPSNGVTTANLDVDYSAIQLEISINAQDVLAKSGFVKGEQLKAHTENQENPHKVTANQVGLGNVK…
MAIEQIKETDTLNQGRIKINAILDQSNASVEKIKDYQDQLTTGINDAKKIADDAGKEAVNIAEQAGNQANETANQALTNSQTAINTSNQAVSTANNNKQEFDALRNDFDKLVGEAGDSNPEIVQARTDTQGVTQPTLATRLQVDFNDRMTKSEGVSLLSGTTNVKIPMDFTGKTAGNTATNANQYFTDVTAKVLKKPKDTWNEISQSDYNKLVSRDDSGVSSGSTQNGVIPQQLGLFNALEAAKKLIPQNFEGLSQEEAVALLKDSFVAFTISERVKATSPNNKTIKVSTYIESTDSWTTQIQENAGEYKDLSVQVTDKNFITSEGLIYLISYTDPSNGVTTANLDVDYSAIQLEISINAQDVLAKSGFVKGEQLKAHTENQENPHKVTANQVGLGNVK…
MAIEQIKETDTLNQGRIKINAILDQSNASVEKIKDYQDQLTTGINDAKKIADDAGKEAVNIAEQAGNQANETANQALTNSQTAINTSNQAVSTANNNKQEFDALRNDFDKLVGEAGDSNPEIVQARTDTQGVTQPTLATRLQVDFNDRMTKSEGVSLLSGTTNVKIPMDFTGKTAGNTATNANQYFTDVTAKVLKKPKDTWNEISQSDYNKLVSRDDSGVSSGSTQNGVIPQQLGLFNALEAAKKLIPQNFEGLSQEEAVALLKDSFVAFTISERVKATSPNNKTIKVSTYIESTDSWTTQIQENAGEYKDLSVQVTDKNFITSEGLIYLISYTDPSNGVTTANLDVDYSAIQLEISINAQDVLAKSGFVKGEQLKAHTENQENPHKVTANQVGLGNVK…
MAIEQIKETDTLNQGRIKINAILDQSNASVEKIKDYQDQLTTGINDAKKIADDAGKEAVNIAEQAGNQANETANQALTNSQTAINTSNQAVSTANNNKQEFDALRNDFDKLVGEAGDSNPEIVQARTDTQGVTQPTLATRLQVDFNDRMTKSEGVSLLSGTTNVKIPMDFTGKTAGNTATNANQYFTDVTAKVLKKPKDTWNEISQSDYNKLVSRDDSGVSSGSTQNGVIPQQLGLFNALEAAKKLIPQNFEGLSQEEAVALLKDSFVAFTISERVKATSPNNKTIKVSTYIESTDSWTTQIQENAGEYKDLSVQVTDKNFITSEGLIYLISYTDPSNGVTTANLDVDYSAIQLEISINAQDVLAKSGFVKGEQLKAHTENQENPHKVTANQVGLGNVK…
MAIEQIKETDTLNQGRIKINAILDQSNASVEKIKDYQDQLTTGINDAKKIADDAGKEAVNIAEQAGNQANETANQALTNSQTAINTSNQAVSTANNNKQEFDALRNDFDKLVGEAGDSNPEIVQARTDTQGVTQPTLATRLQVDFNDRMTKSEGVSLLSGTTNVKIPMDFTGKTAGNTATNANQYFTDVTAKVLKKPKDTWNEISQSDYNKLVSRDDSGVSSGSTQNGVIPQQLGLFNALEAAKKLIPQNFEGLSQEEAVALLKDSFVAFTISERVKATSPNNKTIKVSTYIESTDSWTTQIQENAGEYKDLSVQVTDKNFITSEGLIYLISYTDPSNGVTTANLDVDYSAIQLEISINAQDVLAKSGFVKGEQLKAHTENQENPHKVTANQVGLGNVK…
MAIEQIKETDTLNQGRIKINAILDQSNASVEKIKDYQDQLTTGINDAKKIADDAGKEAVNIAEQAGNQANETANQALTNSQTAINTSNQAVSTANNNKQEFDALRNDFDKLVGEAGDSNPEIVQARTDTQGVTQPTLATRLQVDFNDRMTKSEGVSLLSGTTNVKIPMDFTGKTAGNTATNANQYFTDVTAKVLKKPKDTWNEISQSDYNKLVSRDDSGVSSGSTQNGVIPQQLGLFNALEAAKKLIPQNFEGLSQEEAVALLKDSFVAFTISERVKATSPNNKTIKVSTYIESTDSWTTQIQENAGEYKDLSVQVTDKNFITSEGLIYLISYTDPSNGVTTANLDVDYSAIQLEISINAQDVLAKSGFVKGEQLKAHTENQENPHKVTANQVGLGNVK…
MAIEQIKETDTLNQGRIKINAILDQSNASVEKIKDYQDQLTTGINDAKKIADDAGKEAVNIAEQAGNQANETANQALTNSQTAINTSNQAVSTANNNKQEFDALRNDFDKLVGEAGDSNPEIVQARTDTQGVTQPTLATRLQVDFNDRMTKSEGVSLLSGTTNVKIPMDFTGKTAGNTATNANQYFTDVTAKVLKKPKDTWNEISQSDYNKLVSRDDSGVSSGSTQNGVIPQQLGLFNALEAAKKLIPQNFEGLSQEEAVALLKDSFVAFTISERVKATSPNNKTIKVSTYIESTDSWTTQIQENAGEYKDLSVQVTDKNFITSEGLIYLISYTDPSNGVTTANLDVDYSAIQLEISINAQDVLAKSGFVKGEQLKAHTENQENPHKVTANQVGLGNVK…
MAIEQIKETDTLNQGRIKINAILDQSNASVEKIKDYQDQLTTGINDAKKIADDAGKEAVNIAEQAGNQANETANQALTNSQTAINTSNQAVSTANNNKQEFDALRNDFDKLVGEAGDSNPEIVQARTDTQGVTQPTLATRLQVDFNDRMTKSEGVSLLSGTTNVKIPMDFTGKTAGNTATNANQYFTDVTAKVLKKPKDTWNEISQSDYNKLVSRDDSGVSSGSTQNGVIPQQLGLFNALEAAKKLIPQNFEGLSQEEAVALLKDSFVAFTISERVKATSPNNKTIKVSTYIESTDSWTTQIQENAGEYKDLSVQVTDKNFITSEGLIYLISYTDPSNGVTTANLDVDYSAIQLEISINAQDVLAKSGFVKGEQLKAHTENQENPHKVTANQVGLGNVK…
MAIEQIKETDTLNQGRIKINAILDQSNASVEKIKDYQDQLTTGINDAKKIADDAGKEAVNIAEQAGNQANETANQALTNSQTAINTSNQAVSTANNNKQEFDALRNDFDKLVGEAGDSNPEIVQARTDTQGVTQPTLATRLQVDFNDRMTKSEGVSLLSGTTNVKIPMDFTGKTAGNTATNANQYFTDVTAKVLKKPKDTWNEISQSDYNKLVSRDDSGVSSGSTQNGVIPQQLGLFNALEAAKKLIPQNFEGLSQEEAVALLKDSFVAFTISERVKATSPNNKTIKVSTYIESTDSWTTQIQENAGEYKDLSVQVTDKNFITSEGLIYLISYTDPSNGVTTANLDVDYSAIQLEISINAQDVLAKSGFVKGEQLKAHTENQENPHKVTANQVGLGNVK…
MAIEQIKETDTLNQGRIKINAILDQSNASVEKIKDYQDQLTTGINDAKKIADDAGKEAVNIAEQAGNQANETANQALTNSQTAINTSNQAVSTANNNKQEFDALRNDFDKLVGEAGDSNPEIVQARTDTQGVTQPTLATRLQVDFNDRMTKSEGVSLLSGTTNVKIPMDFTGKTAGNTATNANQYFTDVTAKVLKKPKDTWNEISQSDYNKLVSRDDSGVSSGSTQNGVIPQQLGLFNALEAAKKLIPQNFEGLSQEEAVALLKDSFVAFTISERVKATSPNNKTIKVSTYIESTDSWTTQIQENAGEYKDLSVQVTDKNFITSEGLIYLISYTDPSNGVTTANLDVDYSAIQLEISINAQDVLAKSGFVKGEQLKAHTENQENPHKVTANQVGLGNVK…
MAIEQIKETDTLNQGRIKINAILDQSNASVEKIKDYQDQLTTGINDAKKIADDAGKEAVNIAEQAGNQANETANQALTNSQTAINTSNQAVSTANNNKQEFDALRNDFDKLVGEAGDSNPEIVQARTDTQGVTQPTLATRLQVDFNDRMTKSEGVSLLSGTTNVKIPMDFTGKTAGNTATNANQYFTDVTAKVLKKPKDTWNEISQSDYNKLVSRDDSGVSSGSTQNGVIPQQLGLFNALEAAKKLIPQNFEGLSQEEAVALLKDSFVAFTISERVKATSPNNKTIKVSTYIESTDSWTTQIQENAGEYKDLSVQVTDKNFITSEGLIYLISYTDPSNGVTTANLDVDYSAIQLEISINAQDVLAKSGFVKGEQLKAHTENQENPHKVTANQVGLGNVK…
MAIEQIKETDTLNQGRIKINAILDQSNASVEKIKDYQDQLTTGINDAKKIADDAGKEAVNIAEQAGNQANETANQALTNSQTAINTSNQAVSTANNNKQEFDALRNDFDKLVGEAGDSNPEIVQARTDTQGVTQPTLATRLQVDFNDRMTKSEGVSLLSGTTNVKIPMDFTGKTAGNTATNANQYFTDVTAKVLKKPKDTWNEISQSDYNKLVSRDDSGVSSGSTQNGVIPQQLGLFNALEAAKKLIPQNFEGLSQEEAVALLKDSFVAFTISERVKATSPNNKTIKVSTYIESTDSWTTQIQENAGEYKDLSVQVTDKNFITSEGLIYLISYTDPSNGVTTANLDVDYSAIQLEISINAQDVLAKSGFVKGEQLKAHTENQENPHKVTANQVGLGNVK…
MAIEQIKETDTLNQGRIKINAILDQSNASVEKIKDYQDQLTTGINDAKKIADDAGKEAVNIAEQAGNQANETANQALTNSQTAINTSNQAVSTANNNKQEFDALRNDFDKLVGEAGDSNPEIVQARTDTQGVTQPTLATRLQVDFNDRMTKSEGVSLLSGTTNVKIPMDFTGKTAGNTATNANQYFTDVTAKVLKKPKDTWNEISQSDYNKLVSRDDSGVSSGSTQNGVIPQQLGLFNALEAAKKLIPQNFEGLSQEEAVALLKDSFVAFTISERVKATSPNNKTIKVSTYIESTDSWTTQIQENAGEYKDLSVQVTDKNFITSEGLIYLISYTDPSNGVTTANLDVDYSAIQLEISINAQDVLAKSGFVKGEQLKAHTENQENPHKVTANQVGLGNVK…
MAIEQIKETDTLNQGRIKINAILDQSNASVEKIKDYQDQLTTGINDAKKIADDAGKEAVNIAEQAGNQANETANQALTNSQTAINTSNQAVSTANNNKQEFDALRNDFDKLVGEAGDSNPEIVQARTDTQGVTQPTLATRLQVDFNDRMTKSEGVSLLSGTTNVKIPMDFTGKTAGNTATNANQYFTDVTAKVLKKPKDTWNEISQSDYNKLVSRDDSGVSSGSTQNGVIPQQLGLFNALEAAKKLIPQNFEGLSQEEAVALLKDSFVAFTISERVKATSPNNKTIKVSTYIESTDSWTTQIQENAGEYKDLSVQVTDKNFITSEGLIYLISYTDPSNGVTTANLDVDYSAIQLEISINAQDVLAKSGFVKGEQLKAHTENQENPHKVTANQVGLGNVK…
MAIEQIKETDTLNQGRIKINAILDQSNASVEKIKDYQDQLTTGINDAKKIADDAGKEAVNIAEQAGNQANETANQALTNSQTAINTSNQAVSTANNNKQEFDALRNDFDKLVGEAGDSNPEIVQARTDTQGVTQPTLATRLQVDFNDRMTKSEGVSLLSGTTNVKIPMDFTGKTAGNTATNANQYFTDVTAKVLKKPKDTWNEISQSDYNKLVSRDDSGVSSGSTQNGVIPQQLGLFNALEAAKKLIPQNFEGLSQEEAVALLKDSFVAFTISERVKATSPNNKTIKVSTYIESTDSWTTQIQENAGEYKDLSVQVTDKNFITSEGLIYLISYTDPSNGVTTANLDVDYSAIQLEISINAQDVLAKSGFVKGEQLKAHTENQENPHKVTANQVGLGNVK…
MAIEQIKETDTLNQGRIKINAILDQSNASVEKIKDYQDQLTTGINDAKKIADDAGKEAVNIAEQAGNQANETANQALTNSQTAINTSNQAVSTANNNKQEFDALRNDFDKLVGEAGDSNPEIVQARTDTQGVTQPTLATRLQVDFNDRMTKSEGVSLLSGTTNVKIPMDFTGKTAGNTATNANQYFTDVTAKVLKKPKDTWNEISQSDYNKLVSRDDSGVSSGSTQNGVIPQQLGLFNALEAAKKLIPQNFEGLSQEEAVALLKDSFVAFTISERVKATSPNNKTIKVSTYIESTDSWTTQIQENVGEYKDLSVQVTDKNFITREGLIYLISYTDPSNGVTTANLDVDYSAIQLEISINAQDVLAKSGFVKGEQLKAHTENQENPHKVTANQVGLGNVK…
MAIEQIKETDTLNQGRIKINAILDQSNASVEKIKDYQDQLTTGINDAKKIADDAGKEAVNIAEQAGNQANETANQALTNSQTAINTSNQAVSTANNNKQEFDALRNDFDKLVGEAGDSNPEIVQARTDTQGVTQPTLATRLQVDFNDRMTKSEGVSLLSGTTNVKIPMDFTGKTAGNTATNANQYFTDVTAKVLKKPKDTWNEISQSDYNKLVSRDDSGVSSGSTQNGVIPQQLGLFNALEAAKKLIPQNFEGLSQEEAVALLKDSFVAFTISERVKATSPNNKTIKVSTYIESTDSWTTQIQENAGEYKDLSVQVTDKNFITSEGLIYLISYTDPSNGVTTANLDVDYSAIQLEISINAQDVLAKSGFVKGEQLKAHTENQENPHKVTANQVGLGNVK…
MAIEQIKETDTLNQGRIKINAILDQSNASVEKIKDYQDQLTTGINDAKKIADDAGKEAVNIAEQAGNQANETANQALTNSQTAINTSNQAVSTANNNKQEFDALRNDFDKLVGEAGDSNPEIVQARTDTQGVTQPTLATRLQVDFNDRMTKSEGVSLLSGTTNVKIPMDFTGKTAGNTATNANQYFTDVTAKVLKKPKDTWNEISQSDYNKLVSRDDSGVSSGSTQNGVIPQQLGLFNALEAAKKLIPQNFEGLSKEEAVALLKDSFVAFTISERVKATSPNNKTIKVSTYIESTDSWTTQIQENAGEYKDLSVQVTDKNFITSEGLIYLISYTDPSNGVTTANLDVDYSAIQLEISINVQDVLAKSGFVKEEQLKAHTESQDNPHNVTANQVGLGNVK…
MAIEQIKETDTLNQGRIKINAILDQSNASVEKIKDYQDQLTTGINDAKKIADDAGKEAVNIAEQAGNQANETANQALTNSQTAINTSNQAVSTANNNKQEFDALRNDFDKLVGEAGDSNPEIVQARTDTQGVTQPTLATRLQVDFNDRMTKSEGVSLLSGTTNVKIPMDFTGKTAGNTATNANQYFTDVTAKVLKKPKDTWNEISQSDYNKLVSRDDSGVSSGSTQNGVIPQQLGLFNALEAAKKLIPQNFEGLSKEEAVALLKDSFVAFTISERVKATSPNNKTIKVSTYIESTDSWTTQIQENAGEYKDLSVQVTDKNFITSEGLIYLISYTDPSNGVTTANLDVDYSAIQLEISINVQDVLAKSGFVKEEQLKAHTESQDNPHNVTANQVGLGNVK…
MAIEQIKETDTLNQGRIKINAILDQSNASVEKIKDYQDQLTTGINDAKKIADDAGKEAVNIAEQAGNQANETANQALTNSQTAINTSNQAVSTANNNKQEFDALRNDFDKLVGEAGDSNPEIVQARTDTQGVTQPTLATRLQVDFNDRMTKSEGVSLLSGTTNVKIPMDFTGKTAGNTATNANQYFTDVTAKVLKKPKDTWNEISQSDYNKLVSRDDSGVSSGSTQNGVIPQQLGLFNALEAAKKLIPQNFEGLSQEEAVALLKDSFVAFTISERVKATSPNNKTIKVSTYIESTDSWTTQIQENAGEYKDLSVQVTDKNFITSEGLIYLISYTDPSNGVTTANLDVDYSAIQLEISINAQDVLAKSGFVKGEQLKAHTENQENPHKVTANQVGLGNVK…
MAIEQIKETDTLNQGRIKINAILDQSNASVEKIKDYQDQLTTGINDAKKIADDAGKEAVNIAEQAGNQANETANQALTNSQTAINTSNQAVSTANNNKQEFDALRNDFDKLVGEAGDSNPEIVQARTDTQGVTQPTLATRLQVDFNDRMTKSEGVSLLSGTTNVKIPMDFTGKTAGNTATNANQYFTDVTAKVLKKPKDTWNEISQSDYNKLVSRDDSGVSSGSTQNGVIPQQLGLFNALEAAKKLIPQNFEGLSQEEAVALLKDSFVAFTISERVKATSPNNKTIKVSTYIESTDSWTTQIQENAGEYKDLSVQVTDKNFITSEGLIYLISYTDPSNGVTTANLDVDYSAIQLEISINAQDVLAKSGFVKGEQLKAHTENQENPHKVTANQVGLGNVK…
MAIEQIKETDTLNQGRIKINAILDQSNASVEKIKDYQDQLTTGINDAKKIADDAGKEAVNIAEQAGNQANETANQALTNSQTAINTSNQAVSTANNNKQEFDALRNDFDKLVGEAGDSNPEIVQARTDTQGVTQPTLATRLQVDFNDRMTKSEGVSLLSGTTNVKIPMDFTGKTAGNTATNANQYFTDVTAKVLKKPKDTWNEISQSDYNKLVSRDDSGVSSGSTQNGVIPQQLGLFNALEAAKKLIPQNFEGLSQEEAVALLKDSFVAFTISERVKATSPNNKTIKVSTYIESTDSWTTQIQENAGEYKDLSVQVTDKNFITSEGLIYLISYTDPSNGVTTANLDVDYSAIQLEISINAQDVLAKSGFVKGEQLKAHTENQENPHKVTANQVGLGNVK…
MAIEQIKETDTLNQGRIKINAILDQSNASVEKIKDYQDQLTTGINDAKKIADDAGKEAVNIAEQAGNQANETANQALTNSQTAINTSNQAVSTANNNKQEFDALRNDFDKLVGEAGDSNPEIVQARTDTQGVTQPTLATRLQVDFNDRMTKSEGVSLLSGTTNVKIPMDFTGKTAGNTATNANQYFTDVTAKVLKKPKDTWNEISQSDYNKLVSRDDSGVSSGSTQNGVIPQQLGLFNALEAAKKLIPQNFEGLSQEEAVALLKDSFVAFTISERVKATSPNNKTIKVSTYIESTDSWTTQIQENAGEYKDLSVQVTDKNFITSEGLIYLISYTDPSNGVTTANLDVDYSAIQLEISINAQDVLAKSGFVKGEQLKAHTENQENPHKVTANQVGLGNVK…
MAIEQIKETDTLNQGRIKINAILDQSNASVEKIKDYQDQLTTGINDAKKIADDAGKEAVNIAEQAGNQANETANQALTNSQTAINTSNQAVSTANNNKQEFDALRNDFDKLVGEAGDSNPEIVQARTDTQGVTQPTLATRLQVDFNDRMTKSEGVSLLSGTTNVKIPMDFTGKTAGNTATNANQYFTDVTAKVLKKPKDTWNEISQSDYNKLVSRDDSGVSSGSTQNGVIPQQLGLFNALEAAKKLIPQNFEGLSQEEAVALLKDSFVAFTISERVKATSPNNKTIKVSTYIESTDSWTTQIQENAGEYKDLSVQVTDKNFITSEGLIYLISYTDPSNGVTTANLDVDYSAIQLEISINAQDVLAKSGFVKGEQLKAHTENQENPHKVTANQVGLGNVK…
MAIEQIKETDTLNQGRIKINAILDQSNASVEKIKDYQDQLTTGINDAKKIADDAGKEAVNIAEQAGNQANETANQALTNSQTAINTSNQAVSTANNNKQEFDALRNDFDKLVGEAGDSNPEIVQARTDTQGVTQPTLATRLQVDFNDRMTKSEGVSLLSGTTNVKIPMDFTGKTAGNTATNANQYFTDVTAKVLKKPKDTWNEISQSDYNKLVSRDDSGVSSGSTQNGVIPQQLGLFNALEAAKKLIPQNFEGLSQEEAVALLKDSFVAFTISERVKATSPNNKTIKVSTYIESTDSWTTQIQENAGEYKDLSVQVTDKNFITSEGLIYLISYTDPSNGVTTANLDVDYSAIQLEISINAQDVLAKSGFVKGEQLKAHTENQENPHKVTANQVGLGNVK…
MAIEQIKETDTLNQGRIKINAILDQSNASVEKIKDYQDQLTTGINDAKKIADDAGKEAVNIAEQAGNQANETANQALTNSQTAINTSNQAVSTANNNKQEFDALRNDFDKLVGEAGDSNPEIVQARTDTQGVTQPTLATRLQVDFNDRMTKSEGVSLLSGTTNVKIPMDFTGKTAGNTATNANQYFTDVTAKVLKKPKDTWNEISQSDYNKLVSRDDSGVSSGSTQNGVIPQQLGLFNALEAAKKLIPQNFEGLSKEEAVALLKDSFVAFTISERVKATSPNNKTIKVSTYIESTDSWTTQIQENAGEYKDLSVQVTDKNFITSEGLIYLISYTDPSNGVTTANLDVDYSAIQLEISINVQDVLAKSGFVKEEQLKAHTESQDNPHNVTANQVGLGNVK…
MAIEQIKETDTLNQGRIKINAILDQSNASVEKIKDYQDQLTTGINDAKKIADDAGKEAVNIAEQAGNQANETANQALTNSQTAINTSNQAVSTANNNKQEFDALRNDFDKLVGEAGDSNPEIVQARTDTQGVTQPTLATRLQVDFNDRMTKSEGVSLLSGTTNVKIPMDFTGKTAGNTATNANQYFTDVTAKVLKKPKDTWNEISQSDYNKLVSRDDSGVSSGSTQNGVIPQQLGLFNALEAAKKLIPQNFEGLSQEEAVALLKDSFVAFTISERVKATSPNNKTIKVSTYIESTDSWTTQIQENAGEYKDLSVQVTDKNFITSEGLIYLISYTDPSNGVTTANLDVDYSAIQLEISINAQDVLAKSGFVKGEQLKAHTENQENPHKVTANQVGLGNVK…
MAIEQIKETDTLNQGRIKINAILDQSNASVEKIKDYQDQLTTGINDAKKIADDAGKEAVNIAEQAGNQANETANQALTNSQTAINTSNQAVSTANNNKQEFDALRNDFDKLVGEAGDSNPEIVQARTDTQGVTQPTLATRLQVDFNDRMTKSEGVSLLSGTTNVKIPMDFTGKTAGNTATNANQYFTDVTAKVLKKPKDTWNEISQSDYNKLVSRDDSGVSSGSTQNGVIPQQLGLFNALEAAKKLIPQNFEGLSQEEAVALLKDSFVAFTISERVKATSPNNKTIKVSTYIESTDSWTTQIQENAGEYKDLSVQVTDKNFITSEGLIYLISYTDPSNGVTTANLDVDYSAIQLEISINAQDVLAKSGFVKGEQLKAHTENQENPHKVTANQVGLGNVK…
MAIEQIKETDTLNQGRIKINAILDQSNASVEKIKDYQDQLTTGINDAKKIADDAGKEAVNIAEQAGNQANETANQALTNSQTAINTSNQAVSTANNNKQEFDALRNDFDKLVGEAGDSNPEIVQARTDTQGVTQPTLATRLQVDFNDRMTKSEGVSLLSGTTNVKIPMDFTGKTAGNTATNANQYFTDVTAKVLKKPKDTWNEISQSDYNKLVSRDDSGVSSGSTQNGVIPQQLGLFNALEAAKKLIPQNFEGLSKEEAVALLKDSFVAFTISERVKATSPNNKTIKVSTYIESTDSWTTQIQENAGEYKDLSVQVTDKNFITSEGLIYLISYTDPSNGVTTANLDVDYSAIQLEISINVQDVLAKSGFVKEEQLKAHTESQDNPHNVTANQVGLGNVK…
MAIEQIKETDTLNQGRIKINAILDQSNASVEKIKDYQDQLTTGINDAKKIADDAGKEAVNIAEQAGNQANETANQALTNSQTAINTSNQAVSTANNNKQEFDALRNDFDKLVGEAGDSNPEIVQARTDTQGVTQPTLATRLQVDFNDRMTKSEGVSLLSGTTNVKIPMDFTGKTAGNTATNANQYFTDVTAKVLKKPKDTWNEISQSDYNKLVSRDDSGVSSGSTQNGVIPQQLGLFNALEAAKKLIPQNFEGLSQEEAVALLKDSFVAFTISERVKATSPNNKTIKVSTYIESTDSWTTQIQENAGEYKDLSVQVTDKNFITSEGLIYLISYTDPSNGVTTANLDVDYSAIQLEISINAQDVLAKSGFVKGEQLKAHTENQENPHKVTANQVGLGNVK…
MAIEQIKETDTLNQGRIKINAILDQSNASVEKIKDYQDQLTTGINDAKKIADDAGKEAVNIAEQAGNQANETANQALTNSQTAINTSNQAVSTANNNKQEFDALRNDFDKLVGEAGDSNPEIVQARTDTQGVTQPTLATRLQVDFNDRMTKSEGVSLLSGTTNVKIPMDFTGKTAGNTATNANQYFTDVTAKVLKKPKDTWNEISQSDYNKLVSRDDSGVSSGSTQNGVIPQQLGLFNALEAAKKLIPQNFEGLSQEEAVALLKDSFVAFTISERVKATSPNNKTIKVSTYIESTDSWTTQIQENAGEYKDLSVQVTDKNFITSEGLIYLISYTDPSNGVTTANLDVDYSAIQLEISINAQDVLAKSGFVKGEQLKAHTENQENPHKVTANQVGLGNVK…
MAIEQIKETDTLNQGRIKINAILDQSNASVEKIKDYQDQLTTGINDAKKIADDAGKEAVNIAEQAGNQANETANQALTNSQTAINTSNQAVSTANNNKQEFDALRNDFDKLVGEAGDSNPEIVQARTDTQGVTQPTLATRLQVDFNDRMTKSEGVSLLSGTTNVKIPMDFTGKTAGNTATNANQYFTDVTAKVLKKPKDTWNEISQSDYNKLVSRDDSGVSSGSTQNGVIPQQLGLFNALEAAKKLIPQNFEGLSQEEAVALLKDSFVAFTISERVKATSPNNKTIKVSTYIESTDSWTTQIQENVGEYKDLSVQVTDKNFITREGLIYLISYTDPSNGVTTANLDVDYSAIQLEISINAQDVLAKSGFVKGEQLKAHTENQENPHKVTANQVGLGNVK…
MAIEQIKETDTLNQGRIKINAILDQSNASVEKIKDYQDQLTTGINDAKKIADDAGKEAVNIAEQAGNQANETANQALTNSQTAINTSNQAVSTANNNKQEFDALRNDFDKLVGEAGDSNPEIVQARTDTQGVTQPTLATRLQVDFNDRMTKSEGVSLLSGTTNVKIPMDFTGKTAGNTATNANQYFTDVTAKVLKKPKDTWNEISQSDYNKLVSRDDSGVSSGSTQNGVIPQQLGLFNALEAAKKLIPQNFEGLSQEEAVALLKDSFVAFTISERVKATSPNNKTIKVSTYIESTDSWTTQIQENAGEYKDLSVQVTDKNFITSEGLIYLISYTDPSNGVTTANLDVDYSAIQLEISINAQDVLAKSGFVKGEQLKAHTENQENPHKVTANQVGLGNVK…
MAIEQIKETDTLNQGRIKINAILDQSNASVEKIKDYQDQLTTGINDAKKIADDAGKEAVNIAEQAGNQANETANQALTNSQTAINTSNQAVSTANNNKQEFDALRNDFDKLVGEAGDSNPEIVQARTDTQGVTQPTLATRLQVDFNDRMTKSEGVSLLSGTTNVKIPMDFTGKTAGNTATNANQYFTDVTAKVLKKPKDTWNEISQSDYNKLVSRDDSGVSSGSTQNGVIPQQLGLFNALEAAKKLIPQNFEGLSQEEAVALLKDSFVAFTISERVKATSPNNKTIKVSTYIESTDSWTTQIQENAGEYKDLSVQVTDKNFITSEGLIYLISYTDPSNGVTTANLDVDYSAIQLEISINAQDVLAKSGFVKGEQLKAHTENQENPHKVTANQVGLGNVK…
MAIEQIKETDTLNQGRIKINAILDQSNASVEKIKDYQDQLTTGINDAKKIADDAGKEAVNIAEQAGNQANETANQALTNSQTAINTSNQAVSTANNNKQEFDALRNDFDKLVGEAGDSNPEIVQARTDTQGVTQPTLATRLQVDFNDRMTKSEGVSLLSGTTNVKIPMDFTGKTAGNTATNANQYFTDVTAKVLKKPKDTWNEISQSDYNKLVSRDDSGVSSGSTQNGVIPQQLGLFNALEAAKKLIPQNFEGLSQEEAVALLKDSFVAFTISERVKATSPNNKTIKVSTYIESTDSWTTQIQENAGEYKDLSVQVTDKNFITSEGLIYLISYTDPSNGVTTANLDVDYSAIQLEISINAQDVLAKSGFVKGEQLKAHTENQENPHKVTANQVGLGNVK…
MAIEQIKETDTLNQGRIKINAILDQSNASVEKIKDYQDQLTTGINDAKKIADDAGKEAVNIAEQAGNQANETANQALTNSQTAINTSNQAVSTANNNKQEFDALRNDFDKLVGEAGDSNPEIVQARTDTQGVTQPTLATRLQVDFNDRMTKSEGVSLLSGTTNVKIPMDFTGKTAGNTATNANQYFTDVTAKVLKKPKDTWNEISQSDYNKLVSRDDSGVSSGSTQNGVIPQQLGLFNALEAAKKLIPQNFEGLSQEEAVALLKDSFVAFTISERVKATSPNNKTIKVSTYIESTDSWTTQIQENAGEYKDLSVQVTDKNFITSEGLIYLISYTDPSNGVTTANLDVDYSAIQLEISINAQDVLAKSGFVKGEQLKAHTENQENPHKVTANQVGLGNVK…
MAIEQIKETDTLNQGRIKINAILDQSNASVEKIKDYQDQLTTGINDAKKIADDAGKEAVNIAEQAGNQANETANQALTNSQTAINTSNQAVSTANNNKQEFDALRNDFDKLVGEAGDSNPEIVQARTDTQGVTQPTLATRLQVDFNDRMTKSEGVSLLSGTTNVKIPMDFTGKTAGNTATNANQYFTDVTAKVLKKPKDTWNEISQSDYNKLVSRDDSGVSSGSTQNGVIPQQLGLFNALEAAKKLIPQNFEGLSQEEAVALLKDSFVAFTISERVKATSPNNKTIKVSTYIESTDSWTTQIQENAGEYKDLSVQVTDKNFITSEGLIYLISYTDPSNGVTTANLDVDYSAIQLEISINAQDVLAKSGFVKGEQLKAHTENQENPHKVTANQVGLGNVK…
MAIEQIKETDTLNQGRIKINAILDQSNASVEKIKDYQDQLTTGINDAKKIADDAGKEAVNIAEQAGNQANETANQALTNSQTAINTSNQAVSTANNNKQEFDALRNDFDKLVGEAGDSNPEIVQARTDTQGVTQPTLATRLQVDFNDRMTKSEGVSLLSGTTNVKIPMDFTGKTAGNTATNANQYFTDVTAKVLKKPKDTWNEISQSDYNKLVSRDDSGVSSGSTQNGVIPQQLGLFNALEAAKKLIPQNFEGLSQEEAVALLKDSFVAFTISERVKATSPNNKTIKVSTYIESTDSWTTQIQENAGEYKDLSVQVTDKNFITSEGLIYLISYTDPSNGVTTANLDVDYSAIQLEISINAQDVLAKSGFVKGEQLKAHTENQENPHKVTANQVGLGNVK…
MAIEQIKETDTLNQGRIKINAILDQSNASVEKIKDYQDQLTTGINDAKKIADDAGKEAVNIAEQAGNQANETANQALTNSQTAINTSNQAVSTANNNKQEFDALRNDFDKLVGEAGDSNPEIVQARTDTQGVTQPTLATRLQVDFNDRMTKSEGVSLLSGTTNVKIPMDFTGKTAGNTATNANQYFTDVTAKVLKKPKDTWNEISQSDYNKLVSRDDSGVSSGSTQNGVIPQQLGLFNALEAAKKLIPQNFEGLSQEEAVALLKDSFVAFTISERVKATSPNNKTIKVSTYIESTDSWTTQIQENAGEYKDLSVQVTDKNFITSEGLIYLISYTDPSNGVTTANLDVDYSAIQLEISINAQDVLAKSGFVKGEQLKAHTENQENPHKVTANQVGLGNVK…
MAIEQIKETDTLNQGRIKINAILDQSNASVEKIKDYQDQLTTGINDAKKIADDAGKEAVNIAEQAGNQANETANQALTNSQTAINTSNQAVSTANNNKQEFDALRNDFDKLVGEAGDSNPEIVQARTDTQGVTQPTLATRLQVDFNDRMTKSEGVSLLSGTTNVKIPMDFTGKTAGNTATNANQYFTDVTAKVLKKPKDTWNEISQSDYNKLVSRDDSGVSSGSTQNGVIPQQLGLFNALEAAKKLIPQNFEGLSQEEAVALLKDSFVAFTISERVKATSPNNKTIKVSTYIESTDSWTTQIQENAGEYKDLSVQVTDKNFITSEGLIYLISYTDPSNGVTTANLDVDYSAIQLEISINAQDVLAKSGFVKGEQLKAHTENQENPHKVTANQVGLGNVK…
MAIEQIKETDTLNQGRIKINAILDQSNASVEKIKDYQDQLTTGINDAKKIADDAGKEAVNIAEQAGNQANETANQALTNSQTAINTSNQAVSTANNNKQEFDALRNDFDKLVGEAGDSNPEIVQARTDTQGVTQPTLATRLQVDFNDRMTKSEGVSLLSGTTNVKIPMDFTGKTAGNTATNANQYFTDVTAKVLKKPKDTWNEISQSDYNKLVSRDDSGVSSGSTQNGVIPQQLGLFNALEAAKKLIPQNFEGLSQEEAVALLKDSFVAFTISERVKATSPNNKTIKVSTYIESTDSWTTQIQENAGEYKDLSVQVTDKNFITSEGLIYLISYTDPSNGVTTANLDVDYSAIQLEISINAQDVLAKSGFVKGEQLKAHTENQENPHKVTANQVGLGNVK…
MAIEQIKETDTLNQGRIKINAILDQSNASVEKIKDYQDQLTTGINDAKKIADDAGKEAVNIAEQAGNQANETANQALTNSQTAINTSNQAVSTANNNKQEFDALRNDFDKLVGEAGDSNPEIVQARTDTQGVTQPTLATRLQVDFNDRMTKSEGVSLLSGTTNVKIPMDFTGKTAGNTATNANQYFTDVTAKVLKKPKDTWNEISQSDYNKLVSRDDSGVSSGSTQNGVIPQQLGLFNALEAAKKLIPQNFEGLSQEEAVALLKDSFVAFTISERVKATSPNNKTIKVSTYIESTDSWTTQIQENAGEYKDLSVQVTDKNFITSEGLIYLISYTDPSNGVTTANLDVDYSAIQLEISINAQDVLAKSGFVKGEQLKAHTENQENPHKVTANQVGLGNVK…
MAIEQIKETDTLNQGRIKINAILDQSNASVEKIKDYQDQLTTGINDAKKIADDAGKEAVNIAEQAGNQANETANQALTNSQTAINTSNQAVSTANNNKQEFDALRNDFDKLVGEAGDSNPEIVQARTDTQGVTQPTLATRLQVDFNDRMTKSEGVSLLSGTTNVKIPMDFTGKTAGNTATNANQYFTDVTAKVLKKPKDTWNEISQSDYNKLVSRDDSGVSSGSTQNGVIPQQLGLFNALEAAKKLIPQNFEGLSQEEAVALLKDSFVAFTISERVKATSPNNKTIKVSTYIESTDSWTTQIQENAGEYKDLSVQVTDKNFITSEGLIYLISYTDPSNGVTTANLDVDYSAIQLEISINAQDVLAKSGFVKGEQLKAHTENQENPHKVTANQVGLGNVK…
MAIEQIKETDTLNQGRIKINAILDQSNASVEKIKDYQDQLTTGINDAKKIADDAGKEAVNIAEQAGNQANETANQALTNSQTAINTSNQAVSTANNNKQEFDALRNDFDKLVGEAGDSNPEIVQARTDTQGVTQPTLATRLQVDFNDRMTKSEGVSLLSGTTNVKIPMDFTGKTAGNTATNANQYFTDVTAKVLKKPKDTWNEISQSDYNKLVSRDDSGVSSGSTQNGVIPQQLGLFNALEAAKKLIPQNFEGLSQEEAVALLKDSFVAFTISERVKATSPNNKTIKVSTYIESTDSWTTQIQENAGEYKDLSVQVTDKNFITSEGLIYLISYTDPSNGVTTANLDVDYSAIQLEISINAQDVLAKSGFVKGEQLKAHTENQENPHKVTANQVGLGNVK…
MAIEQIKETDTLNQGRIKINAILDQSNASVEKIKDYQDQLTTGINDAKKIADDAGKEAVNIAEQAGNQANETANQALTNSQTAINTSNQAVSTANNNKQEFDALRNDFDKLVGEAGDSNPEIVQARTDTQGVTQPTLATRLQVDFNDRMTKSEGVSLLSGTTNVKIPMDFTGKTAGNTATNANQYFTDVTAKVLKKPKDTWNEISQSDYNKLVSRDDSGVSSGSTQNGVIPQQLGLFNALEAAKKLIPQNFEGLSQEEAVALLKDSFVAFTISERVKATSPNNKTIKVSTYIESTDSWTTQIQENAGEYKDLSVQVTDKNFITSEGLIYLISYTDPSNGVTTANLDVDYSAIQLEISINAQDVLAKSGFVKGEQLKAHTENQENPHKVTANQVGLGNVK…
MAIEQIKETDTLNQGRIKINAILDQSNASVEKIKDYQDQLTTGINDAKKIADDAGKEAVNIAEQAGNQANETANQALTNSQTAINTSNQAVSTANNNKQEFDALRNDFDKLVGEAGDSNPEIVQARTDTQGVTQPTLATRLQVDFNDRMTKSEGVSLLSGTTNVKIPMDFTGKTAGNTATNANQYFTDVTAKVLKKPKDTWNEISQSDYNKLVSRDDSGVSSGSTQNGVIPQQLGLFNALEAAKKLIPQNFEGLSQEEAVALLKDSFVAFTISERVKATSPNNKTIKVSTYIESTDSWTTQIQENAGEYKDLSVQVTDKNFITSEGLIYLISYTDPSNGVTTANLDVDYSAIQLEISINAQDVLAKSGFVKGEQLKAHTENQENPHKVTANQVGLGNVK…
MAIEQIKETDTLNQGRIKINAILDQSNASVEKIKDYQDQLTTGINDAKKIADDAGKEAVNIAEQAGNQANETANQALTNSQTAINTSNQAVSTANNNKQEFDALRNDFDKLVGEAGDSNPEIVQARTDTQGVTQPTLATRLQVDFNDRMTKSEGVSLLSGTTNVKIPMDFTGKTAGNTATNANQYFTDVTAKVLKKPKDTWNEISQSDYNKLVSRDDSGVSSGSTQNGVIPQQLGLFNALEAAKKLIPQNFEGLSQEEAVALLKDSFVAFTISERVKATSPNNKTIKVSTYIESTDSWTTQIQENTGEYKDLSVQVTDKNFITSEGLIYLISYTDPSNGVTTANLDVDYSAIQLEISINAQDVLAKSGFVKGEQLKAHTENQENPHKVTANQVGLGNVK…
MAIEQIKETDTLNQGRIKINAILDQSNASVEKIKDYQDQLTTGINDAKKIADDAGKEAVNIAEQAGNQANETANQALTNSQTAINTSNQAVSTANNNKQEFDALRNDFDKLVGEAGDSNPEIVQARTDTQGVTQPTLATRLQVDFNDRMTKSEGVSLLSGTTNVKIPMDFTGKTAGNTATNANQYFTDVTAKVLKKPKDTWNEISQSDYNKLVSRDDSGVSSGSTQNGVIPQQLGLFNALEAAKKLIPQNFEGLSQEEAVALLKDSFVAFTISERVKATSPNNKTIKVSTYIESTDSWTTQIQENAGEYKDLSVQVTDKNFITSEGLIYLISYTDPSNGVTTANLDVDYSAIQLEISINAQDVLAKSGFVKGEQLKAHTENQENPHKVTANQVGLGNVK…
MAIEQIKETDTLNQGRIKINAILDQSNASVEKIKDYQDQLTTGINDAKKIADDAGKEAVNIAEQAGNQANETANQALTNSQTAINTSNQAVSTANNNKQEFDALRNDFDKLVGEAGDSNPEIVQARTDTQGVTQPTLATRLQVDFNDRMTKSEGVSLLSGTTNVKIPMDFTGKTAGNTATNANQYFTDVTAKVLKKPKDTWNEISQSDYNKLVSRDDSGVSSGSTQNGVIPQQLGLFNALEAAKKLIPQNFEGLSQEEAVALLKDSFVAFTISERVKATSPNNKTIKVSTYIESTDSWTTQIQENAGEYKDLSVQVTDKNFITSEGLIYLISYTDPSNGVTTANLDVDYSAIQLEISINAQDVLAKSGFVKGEQLKAHTENQENPHKVTANQVGLGNVK…
MAIEQIKETDTLNQGRIKINAILDQSNASVEKIKDYQDQLTTGINDAKKIADDAGKEAVNIAEQAGNQANETANQALTNSQTAINTSNQAVSTANNNKQEFDALRNDFDKLVGEAGDSNPEIVQARTDTQGVTQPTLATRLQVDFNDRMTKSEGVSLLSGTTNVKIPMDFTGKTAGNTATNANQYFTDVTAKVLKKPKDTWNEISQSDYNKLVSRDDSGVSSGSTQNGVIPQQLGLFNALEAAKKLIPQNFEGLSQEEAVALLKDSFVAFTISERVKATSPNNKTIKVSTYIESTDSWTTQIQENAGEYKDLSVQVTDKNFITSEGLIYLISYTDPSNGVTTANLDVDYSAIQLEISINAQDVLAKSGFVKGEQLKAHTENQENPHKVTANQVGLGNVK…
MAIEQIKETDTLNQGRIKINAILDQSNASVEKIKDYQDQLTTGINDAKKIADDAGKEAVNIAEQAGNQANETANQALTNSQTAINTSNQAVSTANNNKQEFDALRNDFDKLVGEAGDSNPEIVQARTDTQGVTQPTLATRLQVDFNDRMTKSEGVSLLSGTTNVKIPMDFTGKTAGNTATNANQYFTDVTAKVLKKPKDTWNEISQSDYNKLVSRDDSGVSSGSTQNGVIPQQLGLFNALEAAKKLIPQNFEGLSQEEAVALLKDSFVAFTISERVKATSPNNKTIKVSTYIESTDSWTTQIQENAGEYKDLSVQVTDKNFITSEGLIYLISYTDPSNGVTTANLDVDYSAIQLEISINAQDVLAKSGFVKGEQLKAHTENQENPHKVTANQVGLGNVK…
MAIEQIKETDTLNQGRIKINAILDQSNASVEKIKDYQDQLTTGINDAKKIADDAGKEAVNIAEQAGNQANETANQALTNSQTAINTSNQAVSTANNNKQEFDALRNDFDKLVGEAGDSNPEIVQARTDTQGVTQPTLATRLQVDFNDRMTKSEGVSLLSGTTNVKIPMDFTGKTAGNTATNANQYFTDVTAKVLKKPKDTWNEISQSDYNKLVSRDDSGVSSGSTQNGVIPQQLGLFNALEAAKKLIPQNFEGLSQEEAVALLKDSFVAFTISERVKATSPNNKTIKVSTYIESTDSWTTQIQENAGEYKDLSVQVTDKNFITSEGLIYLISYTDPSNGVTTANLDVDYSAIQLEISINAQDVLAKSGFVKGEQLKAHTENQENPHKVTANQVGLGNVK…
MAIEQIKETDTLNQGRIKINAILDQSNASVEKIKDYQDQLTTGINDAKKIADDAGKEAVNIAEQAGNQANETANQALTNSQTAINTSNQAVSTANNNKQEFDALRNDFDKLVGEAGDSNPEIVQARTDTQGVTQPTLATRLQVDFNDRMTKSEGVSLLSGTTNVKIPMDFTGKTAGNTATNANQYFTDVTAKVLKKPKDTWNEISQSDYNKLVSRDDSGVSSGSTQNGVIPQQLGLFNALEAAKKLIPQNFEGLSQEEAVALLKDSFVAFTISERVKATSPNNKTIKVSTYIESTDSWTTQIQENAGEYKDLSVQVTDKNFITSEGLIYLISYTDPSNGVTTANLDVDYSAIQLEISINAQDVLAKSGFVKGEQLKAHTENQENPHKVTANQVGLGNVK…
MAIEQIKETDTLNQGRIKINAILDQSNASVEKIKDYQDQLTTGINDAKKIADDAGKEAVNIAEQAGNQANETANQALTNSQTAINTSNQAVSTANNNKQEFDALRNDFDKLVGEAGDSNPEIVQARTDTQGVTQPTLATRLQVDFNDRMTKSEGVSLLSGTTNVKIPMDFTGKTAGNTATNANQYFTDVTAKVLKKPKDTWNEISQSDYNKLVSRDDSGVSSGSTQNGVIPQQLGLFNALEAAKKLIPQNFEGLSKEEAVALLKDSFVAFTISERVKATSPNNKTIKVSTYIESTDSWTTQIQENAGEYKDLSVQVTDKNFITSEGLIYLISYTDPSNGVTTANLDVDYSAIQLEISINVQDVLAKSGFVKEEQLKAHTESQDNPHNVTANQVGLGNVK…
MAIEQIKETDTLNQGRIKINAILDQSNASVEKIKDYQDQLTTGINDAKKIADDAGKEAVNIAEQAGNQANETANQALTNSQTAINTSNQAVSTANNNKQEFDALRNDFDKLVGEAGDSNPEIVQARTDTQGVTQPTLATRLQVDFNDRMTKSEGVSLLSGTTNVKIPMDFTGKTAGNTATNANQYFTDVTAKVLKKPKDTWNEISQSDYNKLVSRDDSGVSSGSTQNGVIPQQLGLFNALEAAKKLIPQNFEGLSQEEAVALLKDSFVAFTISERVKATSPNNKTIKVSTYIESTDSWTTQIQENAGEYKDLSVQVTDKNFITSEGLIYLISYTDPSNGVTTANLDVDYSAIQLEISINAQDVLAKSGFVKGEQLKAHTENQENPHKVTANQVGLGNVK…
MAIEQIKETDTLNQGRIKINAILDQSNASVEKIKDYQDQLTTGINDAKKIADDAGKEAVNIAEQAGNQANETANQALTNSQTAINTSNQAVSTANNNKQEFDALRNDFDKLVGEAGDSNPEIVQARTDTQGVTQPTLATRLQVDFNDRMTKSEGVSLLSGTTNVKIPMDFTGKTAGNTATNANQYFTDVTAKVLKKPKDTWNEISQSDYNKLVSRDDSGVSSGSTQNGVIPQQLGLFNALEAAKKLIPQNFEGLSQEEAVALLKDSFVAFTISERVKATSPNNKTIKVSTYIESTDSWTTQIQENAGEYKDLSVQVTDKNFITSEGLIYLISYTDPSNGVTTANLDVDYSAIQLEISINAQDVLAKSGFVKGEQLKAHTENQENPHKVTANQVGLGNVK…
MAIEQIKETDTLNQGRIKINAILDQSNASVEKIKDYQDQLTTGINDAKKIADDAGKEAVNIAEQAGNQANETANQALTNSQTAINTSNQAVSTANNNKQEFDALRNDFDKLVGEAGDSNPEIVQARTDTQGVTQPTLATRLQVDFNDRMTKSEGVSLLSGTTNVKIPMDFTGKTAGNTATNANQYFTDVTAKVLKKPKDTWNEISQSDYNKLVSRDDSGVSSGSTQNGVIPQQLGLFNALEAAKKLIPQNFEGLSQEEAVALLKDSFVAFTISERVKATSPNNKTIKVSTYIESTDSWTTQIQENAGEYKDLSVQVTDKNFITSEGLIYLISYTDPSNGVTTANLDVDYSAIQLEISINAQDVLAKSGFVKGEQLKAHTENQENPHKVTANQVGLGNVK…
MAIEQIKETDTLNQGRIKINAILDQSNASVEKIKDYQDQLTTGINDAKKIADDAGKEAVNIAEQAGNQANETANQALTNSQTAINTSNQAVSTANNNKQEFDALRNDFDKLVGEAGDSNPEIVQARTDTQGVTQPTLATRLQVDFNDRMTKSEGVSLLSGTTNVKIPMDFTGKTAGNTATNANQYFTDVTAKVLKKPKDTWNEISQSDYNKLVSRDDSGVSSGSTQNGVIPQQLGLFNALEAAKKLIPQNFEGLSQEEAVALLKDSFVAFTISERVKATSPNNKTIKVSTYIESTDSWTTQIQENAGEYKDLSVQVTDKNFITSEGLIYLISYTDPSNGVTTANLDVDYSAIQLEISINAQDVLAKSGFVKGEQLKAHTENQENPHKVTANQVGLGNVK…
MAIEQIKETDTLNQGRIKINAILDQSNASVEKIKDYQDQLTTGINDAKKIADDAGKEAVNIAEQAGNQANETANQALTNSQTAINTSNQAVSTANNNKQEFDALRNDFDKLVGEAGDSNPEIVQARTDTQGVTQPTLATRLQVDFNDRMTKSEGVSLLSGTTNVKIPMDFTGKTAGNTATNANQYFTDVTAKVLKKPKDTWNEISQSDYNKLVSRDDSGVSSGSTQNGVIPQQLGLFNALEAAKKLIPQNFEGLSQEEAVALLKDSFVAFTISERVKATSPNNKTIKVSTYIESTDSWTTQIQENAGEYKDLSVQVTDKNFITSEGLIYLISYTDPSNGVTTANLDVDYSAIQLEISINAQDVLAKSGFVKGEQLKAHTENQENPHKVTANQVGLGNVK…
MAIEQIKETDTLNQGRIKINAILDQSNASVEKIKDYQDQLTTGINDAKKIADDAGKEAVNIAEQAGNQANETANQALTNSQTAINTSNQAVSTANNNKQEFDALRNDFDKLVGEAGDSNPEIVQARTDTQGVTQPTLATRLQVDFNDRMTKSEGVSLLSGTTNVKIPMDFTGKTAGNTATNANQYFTDVTAKVLKKPKDTWNEISQSDYNKLVSRDDSGVSSGSTQNGVIPQQLGLFNALEAAKKLIPQNFEGLSQEEAVALLKDSFVAFTISERVKATSPNNKTIKVSTYIESTDSWTTQIQENAGEYKDLSVQVTDKNFITSEGLIYLISYTDPSNGVTTANLDVDYSAIQLEISINAQDVLAKSGFVKGEQLKAHTENQENPHKVTANQVGLGNVK…
MAIEQIKETDTLNQGRIKINAILDQSNASVEKIKDYQDQLTTGINDAKKIADDAGKEAVNIAEQAGNQANETANQALTNSQTAINTSNQAVSTANNNKQEFDALRNDFDKLVGEAGDSNPEIVQARTDTQGVTQPTLATRLQVDFNDRMTKSEGVSLLSGTTNVKIPMDFTGKTAGNTATNANQYFTDVTAKVLKKPKDTWNEISQSDYNKLVSRDDSGVSSGSTQNGVIPQQLGLFNALEAAKKLIPQNFEGLSQEEAVALLKDSFVAFTISERVKATSPNNKTIKVSTYIESTDSWTTQIQENAGEYKDLSVQVTDKNFITSEGLIYLISYTDPSNGVTTANLDVDYSAIQLEISINAQDVLAKSGFVKGEQLKAHTENQENPHKVTANQVGLGNVK…
MAIEQIKETDTLNQGRIKINAILDQSNASVEKIKDYQDQLTTGINDAKKIADDAGKEAVNIAEQAGNQANETANQALTNSQTAINTSNQAVSTANNNKQEFDALRNDFDKLVGEAGDSNPEIVQARTDTQGVTQPTLATRLQVDFNDRMTKSEGVSLLSGTTNVKIPMDFTGKTAGNTATNANQYFTDVTAKVLKKPKDTWNEISQSDYNKLVSRDDSGVSSGSTQNGVIPQQLGLFNALEAAKKLIPQNFEGLSQEEAVALLKDSFVAFTISERVKATSPNNKTIKVSTYIESTDSWTTQIQENAGEYKDLSVQVTDKNFITSEGLIYLISYTDPSNGVTTANLDVDYSAIQLEISINAQDVLAKSGFVKGEQLKAHTENQENPHKVTANQVGLGNVK…
MAIEQIKETDTLNQGRIKINAILDQSNASVEKIKDYQDQLTTGINDAKKIADDAGKEAVNIAEQAGNQANETANQALTNSQTAINTSNQAVSTANNNKQEFDALRNDFDKLVGEAGDSNPEIVQARTDTQGVTQPTLATRLQVDFNDRMTKSEGVSLLSGTTNVKIPMDFTGKTAGNTATNANQYFTDVTAKVLKKPKDTWNEISQSDYNKLVSRDDSGVSSGSTQNGVIPQQLGLFNALEAAKKLIPQNFEGLSKEEAVALLKDSFVAFTISERVKATSPNNKTIKVSTYIESTDSWTTQIQENAGEYKDLSVQVTDKNFITSEGLIYLISYTDPSNGVTTANLDVDYSAIQLEISINVQDVLAKSGFVKEEQLKAHTESQDNPHNVTANQVGLGNVK…
MAIEQIKETDTLNQGRIKINAILDQSNASVEKIKDYQDQLTTGINDAKKIADDAGKEAVNIAEQAGNQANETANQALTNSQTAINTSNQAVSTANNNKQEFDALRNDFDKLVGEAGDSNPEIVQARTDTQGVTQPTLATRLQVDFNDRMTKSEGVSLLSGTTNVKIPMDFTGKTAGNTATNANQYFTDVTAKVLKKPKDTWNEISQSDYNKLVSRDDSGVSSGSTQNGVIPQQLGLFNALEAAKKLIPQNFEGLSQEEAVALLKDSFVAFTISERVKATSPNNKTIKVSTYIESTDSWTTQIQENAGEYKDLSVQVTDKNFITSEGLIYLISYTDPSNGVTTANLDVDYSAIQLEISINAQDVLAKSGFVKGEQLKAHTENQENPHKVTANQVGLGNVK…
MAIEQIKETDTLNQGRIKINAILDQSNASVEKIKDYQDQLTTGINDAKKIADDAGKEAVNIAEQAGNQANETANQALTNSQTAINTSNQAVSTANNNKQEFDALRNDFDKLVGEAGDSNPEIVQARTDTQGVTQPTLATRLQVDFNDRMTKSEGVSLLSGTTNVKIPMDFTGKTAGNTATNANQYFTDVTAKVLKKPKDTWNEISQSDYNKLVSRDDSGVSSGSTQNGVIPQQLGLFNALEAAKKLIPQNFEGLSKEEAVALLKDSFVAFTISERVKATSPNNKTIKVSTYIESTDSWTTQIQENAGEYKDLSVQVTDKNFITSEGLIYLISYTDPSNGVTTANLDVDYSAIQLEISINVQDVLAKSGFVKEEQLKAHTESQDNPHNVTANQVGLGNVK…
MAIEQIKETDTLNQGRIKINAILDQSNASVEKIKDYQDQLTTGINDAKKIADDAGKEAVNIAEQAGNQANETANQALTNSQTAINTSNQAVSTANNNKQEFDALRNDFDKLVGEAGDSNPEIVQARTDTQGVTQPTLATRLQVDFNDRMTKSEGVSLLSGTTNVKIPMDFTGKTAGNTATNANQYFTDVTAKVLKKPKDTWNEISQSDYNKLVSRDDSGVSSGSTQNGVIPQQLGLFNALEAAKKLIPQNFEGLSKEEAVALLKDSFVAFTISERVKATSPNNKTIKVSTYIESTDSWTTQIQENAGEYKDLSVQVTDKNFITSEGLIYLISYTDPSNGVTTANLDVDYSAIQLEISINVQDVLAKSGFVKEEQLKAHTESQDNPHNVTANQVGLGNVK…
MAIEQIKETDTLNQGRIKINAILDQSNASVEKIKDYQDQLTTGINDAKKIADDAGKEAVNIAEQAGNQANETANQALTNSQTAINTSNQAVSTANNNKQEFDALRNDFDKLVGEAGDSNPEIVQARTDTQGVTQPTLATRLQVDFNDRMTKSEGVSLLSGTTNVKIPMDFTGKTAGNTATNANQYFTDVTAKVLKKPKDTWNEISQSDYNKLVSRDDSGVSSGSTQNGVIPQQLGLFNALEAAKKLIPQNFEGLSQEEAVALLKDSFVAFTISERVKATSPNNKTIKVSTYIESTDSWTIQIQENAGEYKDLSVQVTDKNFITSEGFIYLISYTDPSNGVTTANLDVDYLAIQIEISVNAQDVLSKSGFVKLDQLNSHIENQENPHKVTASQVGLGNVK…
MAIEQIKETDTLNQGRIKINAILDQSNASVEKIKDYQDQLTTGINDAKKIADDAGKEAVNIAEQAGNQANETANQALTNSQTAINTSNQAVSTANNNKQEFDALRNDFDKLVGEAGDSNPEIVQARTDTQGVTQPTLATRLQVDFNDRMTKSEGVSLLSGTTNVKIPMDFTGKTAGNTATNANQYFTDVTAKVLKKPKDTWNEISQSDYNKLVSRDDSGVSSGSTQNGVIPQQLGLFNALEAAKKLIPQNFEGLSQEEAVAFLKDSFVAFTISERVKATSPNNKTIKVSTYIESTDSWTTQIQENAGEYKDLSVQVTDKNFITSEGFIYLISYTDPSNGVTTANLDVDYLAIQIEISVNAQDVLSKSGFVKLDQLNSHIENQENPHKVTASQVGLGNVK…
MAIEQIKETDTLNQGRIKINAILDQSNASVEKIKDYQDQLTTGINDAKKIADDAGKEAVNIAEQAGNQANETANQALTNSQTAINTSNQAVSTANNNKQEFDALRNDFDKLVGEAGDSNPEIVQARTDTQGVTQPTLATRLQVDFNDRMTKSEGVSLLSGTTNVKIPMDFTGKTAGNTATNANQYFTDVTAKVLKKPKDTWNEISQSDYNKLVSRDDSGVSSGSTQNGVIPQQLGLFNALEAAKKLIPQNFEGLSQEEAVALLKDSFVAFTISERVKATSPNNKTIKVSTYIESTDSWTTQIQENAGEYKDLSVQVTDKNFITSEGLIYLISYTDPSNGVTTANLDVDYSAIQLEISINAQDVLAKSGFVKGEQLKAHTENQENPHKVTANQVGLGNVK…
MAIEQIKETDTLNQGRIKINAILDQSNASVEKIKDYQDQLTTGINDAKKIADDAGKEAVNIAEQAGNQANETANQALTNSQTAINTSNQAVSTANNNKQEFDALRNDFDKLVGEAGDSNPEIVQARTDTQGVTQPTLATRLQVDFNDRMTKSEGVSLLSGTTNVKIPMDFTGKTAGNTATNANQYFTDVTAKVLKKPKDTWNEISQSDYNKLVSRDDSGVSSGSTQNGVIPQQLGLFNALEAAKKLIPQNFEGLSQEEAVALLKDSFVAFTISERVKATSPNNKTIKVSTYIESTDSWTTQIQENAGEYKDLSVQVTDKNFITSEGLIYLISYTDPSNGVTTANLDVDYSAIQLEISINAQDVLAKSGFVKGEQLKAHTENQENPHKVTANQVGLGNVK…
MAIEQIKETDTLNQGRIKINAILDQSNASVEKIKDYQDQLTTGINDAKKIADDAGKEAVNIAEQAGNQANETANQALTNSQTAINTSNQAVSTANNNKQEFDALRNDFDKLVGEAGDSNPEIVQARTDTQGVTQPTLATRLQVDFNDRMTKSEGVSLLSGTTNVKIPMDFTGKTAGNTATNANQYFTDVTAKVLKKPKDTWNEISQSDYNKLVSRDDSGVSSGSTQNGVIPQQLGLFNALEAAKKLIPQNFEGLSQEEAVALLKDSFVAFTISERVKATSPNNKTIKVSTYIESTDSWTTQIQENAGEYKDLSVQVTDKNFITSEGLIYLISYTDPSNGVTTANLDVDYSAIQLEISINAQDVLAKSGFVKGEQLKAHTENQENPHKVTANQVGLGNVK…
MAIEQIKETDTLNQGRIKINAILDQSNASVEKIKDYQDQLTTGINDAKKIADDAGKEAVNIAEQAGNQANETANQALTNSQTAINTSNQAVSTANNNKQEFDALRNDFDKLVGEAGDSNPEIVQARTDTQGVTQPTLATRLQVDFNDRMTKSEGVSLLSGTTNVKIPMDFTGKTAGNTATNANQYFTDVTAKVLKKPKDTWNEISQSDYNKLVSRDDSGVSSGSTQNGVIPQQLGLFNALEAAKKLIPQNFEGLSQEEAVALLKDSFVAFTISERVKATSPNNKTIKVSTYIESTDSWTTQIQENAGEYKDLSVQVTDKNFITSEGLIYLISYTDPSNGVTTANLDVDYSAIQLEISINAQDVLAKSGFVKGEQLKAHTENQENPHKVTANQVGLGNVK…
MAIEQIKETDTLNQGRIKINAILDQSNASVEKIKDYQDQLTTGINDAKKIADDAGKEAVNIAEQAGNQANETANQALTNSQTAINTSNQAVSTANNNKQEFDALRNDFDKLVGEAGDSNPEIVQARTDTQGVTQPTLATRLQVDFNDRMTKSEGVSLLSGTTNVKIPMDFTGKTAGNTATNANQYFTDVTAKVLKKPKDTWNEISQSDYNKLVSRDDSGVSSGSTQNGVIPQQLGLFNALEAAKKLIPQNFEGLSQEEAVALLKDSFVAFTISERVKATSPNNKTIKVSTYIESTDSWTTQIQENAGEYKDLSVQVTDKNFITSEGLIYLISYTDPSNGVTTANLDVDYSAIQLEISINAQDVLAKSGFVKGEQLKAHTENQENPHKVTANQVGLGNVK…
MAIEQIKETDTLNQGRIKINAILDQSNASVEKIKDYQDQLTTGINDAKKIADDAGKEAVNIAEQAGNQANETANQALTNSQTAINTSNQAVSTANNNKQEFDALRNDFDKLVGEAGDSNPEIVQARTDTQGVTQPTLATRLQVDFNDRMTKSEGVSLLSGTTNVKIPMDFTGKTAGNTATNANQYFTDVTAKVLKKPKDTWNEISQSDYNKLVSRDDSGVSSGSTQNGVIPQQLGLFNALEAAKKLIPQNFEGLSQEEAVALLKDSFVAFTISERVKATSPNNKTIKVSTYIESTDSWTTQIQENAGEYKDLSVQVTDKNFITSEGLIYLISYTDPSNGVTTANLDVDYSAIQLEISINAQDVLAKSGFVKGEQLKAHTENQENPHKVTANQVGLGNLK…
MAIEQIKETDTLNQGRIKINAILDQSNASVEKIKDYQDQLTTGINDAKKIADDAGKEAVNIAEQAGNQANETANQALTNSQTAINTSNQAVSTANNNKQEFDALRNDFDKLVGEAGDSNPEIVQARTDTQGVTQPTLATRLQVDFNDRMTKSEGVSLLSGTTNVKIPMDFTGKTAGNTATNANQYFTDVTAKVLKKPKDTWNEISQSDYNKLVSRDDSGVSSGSTQNGVIPQQLGLFNALEAAKKLIPQNFEGLSQEEAVALLKDSFVAFTISERVKATSPNNKTIKVSTYIESTDSWTTQIQENAGEYKDLSVQVTDKNFITSEGLIYLISYTDPSNGVTTANLDVDYSAIQLEISINAQDVLAKSGFVKGEQLKAHTENQENPHKVTANQVGLGNVK…
MAIEQIKETDTLNQGRIKINAILDQSNASVEKIKDYQDQLTTGINDAKKIADDAGKEAVNIAEQAGNQANETANQALTNSQTAINTSNQAVSTANNNKQEFDALRNDFDKLVGEAGDSNPEIVQARTDTQGVTQPTLATRLQVDFNDRMTKSEGVSLLSGTTNVKIPMDFTGKTAGNTATNANQYFTDVTAKVLKKPKDTWNEISQSDYNKLVSRDDSGVSSGSTQNGVIPQQLGLFNALEAAKKLIPQNFEGLSQEEAVALLKDSFVAFTISERVKATSPNNKTIKVSTYIESTDSWTTQIQENAGEYKDLSVQVTDKNFITSEGLIYLISYTDPSNGVTTANLDVDYSAIQLEISINAQDVLAKSGFVKGEQLKAHTENQENPHKVTANQVGLGNVK…
MAIEQIKETDTLNQGRIKINAILDQSNASVEKIKDYQDQLTTGINDAKKIADDAGKEAVNIAEQAGNQANETANQALTNSQTAINTSNQAVSTANNNKQEFDALRNDFDKLVGEAGDSNPEIVQARTDTQGVTQPTLATRLQVDFNDRMTKSEGVSLLSGTTNVKIPMDFTGKTAGNTATNANQYFTDVTAKVLKKPKDTWNEISQSDYNKLVSRDDSGVSSGSTQNGVIPQQLGLFNALEAAKKLIPQNFEGLSQEEAVALLKDSFVAFTISERVKATSPNNKTIKVSTYIESTDSWTTQIQENAGEYKDLSVQVTDKNFITSEGLIYLISYTDPSNGVTTANLDVDYSAIQLEISINAQDVLAKSGFVKGEQLKAHTENQENPHKVTANQVGLGNVK…
MAIEQIKETDTLNQGRIKINAILDQSNASVEKIKDYQDQLTTGINDAKKIADDAGKEAVNIAEQAGNQANETANQALTNSQTAINTSNQAVSTANNNKQEFDALRNDFDKLVGEAGDSNPEIVQARTDTQGVTQPTLATRLQVDFNDRMTKSEGVSLLSGTTNVKIPMDFTGKTAGNTATNANQYFTDVTAKVLKKPKDTWNEVSQSDYNKLVSRDDSGVSSGSTQNGVIPQQLGLFNALEAAKKLIPQNFEGLSQEEAVALLKDSFVAFTISERVKATSPNNKTIKVSTYIESTDSWTTQIQENAGEYKDLSVQVTDKNFITSEGLIYLISYTDPSNGVTTANLDIDYSAIQLEISINAQDVLAKSGFVKGEQLKAHTENQENPHKVTANQVGLGNVK…
MAIEQIKETDTLNQGRIKINAILDQSNASVEKIKDYQDQLTTGINDAKKIADDAGKEAVNIAEQAGNQANETANQALTNSQTAINTSNQAVSTANNNKQEFDALRNDFDKLVGEAGDSNPEIVQARTDTQGVTQPTLATRLQVDFNDRMTKSEGVSLLSGTTNVKIPMDFTGKTAGNTATNANQYFTDVTAKVLKKPKDTWNEVSQSDYNKLVSRDDSGVSSGSTQNGVIPQQLGLFNALKAAKKLIPQNFEGLSQEEAVALLKDSFVAFTISERVKATSPNNKTIKVSTYIESTDSWTTQIQENAGEYKDLSVQVTDKNFITSEGFIYLISYTDPSNGVTTANLDVDYLAIQIEISVNAQDVLSKSGFVKLDQLNSHIENQENPHKVTASQVGLGNVK…
MAIEQIKETDTLNQGRIKINAILDQSNASVEKIKDYQDQLTTGINDAKKIADDAGKEAVNIAEQAGNQANETANQALTNSQTAINTSNQAVSTANNNKQEFDALRNDFDKLVGEAGDSNPEIVQARTDTQGVTQPTLATRLQVDFNDRMTKSEGVSLLSGTTNVKIPMDFTGKTVGNTATNANQYFTDVTAKVLKKPKDTWNEISQSDYNKLVSRDDSGVSSGSTQNGVIPQQLGLFNALEAAKKLIPQNFEGLSQEKAVALLKDSFVAFTISERVKATSPNNKTIKVSTYIESTDSWTTQIQENAGEYKDLSVQVTDKNFITSEGLIYLISYTDPSNGVTTANLDVDYSAIQLEISINAQDVLAKSGFVKEEQLKAHTESQDNPHNVTANQVGLGNVK…
MAIEQIKETDTLNQGRIKINAILDQSNASVEKIKDYQVQLTTGINDAKKIADDAGKEAVNIAEQAGNQANETANQALTNSQTAINTSNQAVSTANNNKQEFDALRNDFDKLVGEAGDSNPEIVQARTDTQGVTQPTLATRLQVDFNDRMTKSEGVSLLSGTTNVKIPMDFTGKTAGNTATNANQYFTDVTAKVLKKPKDTWNEISQSDYNKLVSRDDSGVSSGSTQNGVIPQQLGLFNALEAAKKLIPQNFEGLSKEEAVALLKDSFVAFTISERVKATSPNNKTIKVSTYIESTDSWTTQIQENAGEYKDLSVQVTDKNFITSEGLIYLISYTDPSNGVTTANLDVDYSAIQLEISINVQDVLAKSGFVKEEQLKAHTESQDNPHNVTANQVGLGNVK…
MAIEQIKETDTLNQGRIKINAILDQSNASVEKIKDYQVQLTTGINDAKKIADDAGKEAVNIAEQAGNQANETANQALTNSQTAINTSNQAVSTANNNKQEFDALRNDFDKLVGEAGDSNPEIVQARTDTQGVTQPTLATRLQVDFNDRMTKSEGVSLLSGTTNVKIPMDFTGKTAGNTATNANQYFTDVTAKVLKKPKDTWNEISQSDYNKLVSRDDSGVSSGSTQNGVIPQQLGLFNALEAAKKLIPQNFEGLSKEEAVALLKDSFVAFTISERVKATSPNNKTIKVSTYIESTDSWTTQIQENAGEYKDLSVQVTDKNFITSEGLIYLISYTDPSNGVTTANLDVDYSAIQLEISINVQDVLAKSGFVKEEQLKAHTESQDNPHNVTANQVGLGNVK…
MAIEQIKETDTLNQGRIKINAILDQSNASVEKIKDYQVQLTTGINDAKKIADDAGKEAVNIAEQAGNQANETANQALTNSQTAINTSNQAVSTANNNKQEFDALRNDFDKLVGEAGDSNPEIVQARTDTQGVTQPTLATRLQVDFNDRMTKSEGVSLLSGTTNVKIPMDFTGKTAGNTATNANQYFTDVTAKVLKKPKDTWNEISQSDYNKLVSRDDSGVSSGSTQNGVIPQQLGLFNALEAAKKLIPQNFEGLSKEEAVALLKDSFVAFTISERVKATSPNNKTIKVSTYIESTDSWTTQIQENAGEYKDLSVQVTDKNFITSEGLIYLISYTDPSNGVTTANLDVDYSAIQLEISINVQDVLAKSGFVKEEQLKAHTESQDNPHNVTANQVGLGNVK…
MAIEQIKETDTLNQGRIKINAILDQSNASVEKIKDYQVQLTTGINDAKKIADDAGKEAVNIAEQAGNQANETANQALTNSQTAINTSNQAVSTANNNKQEFDALRNDFDKLVGEAGDSNPEIVQARTDTQGVTQPTLATRLQVDFNDRMTKSEGVSLLSGTTNVKIPMDFTGKTAGNTATNANQYFTDVTAKVLKKPKDTWNEISQSDYNKLVSRDDSGVSSGSTQNGVIPQQLGLFNALEAAKKLIPQNFEGLSKEEAVALLKDSFVAFTISERVKATSPNNKTIKVSTYIESTDSWTTQIQENAGEYKDLSVQVTDKNFITSEGLIYLISYTDPSNGVTTANLDVDYSAIQLEISINVQDVLAKSGFVKEEQLKAHTESQDNPHNVTANQVGLGNVK…
MAIEQIKETDTLNQGRIKINAILDQSNTAVEKINDYQSQLTEGINDAKKIADDAGKEAVQIAEQAGIKRMKQQTKLLLILKLLLILQIKQYLQQTTINKNLMLYEMILKNLLEKLVTVILKLYRREQIPKE
MAIEQIKETDTLNQGRIKINAILDQSNTAVEKINDYQSQLTEGINDAKKIADDAGKEAVQIAEQAGNQANETANQAFTNSQTAINTSNQAVSTANNNKQEFDALRNDFEKLVGEAGDSNPEIVQARTDTQGVTQSTLATRLQVDFNDRMTKSEGVSLLSGTTNVKVPMDFTGKTAGNTATNANQYFTDVTAKVLKKPKDTWNEVSQSDYNKLVSRDDSGLSSGSTQNGVIPQQLGVFNALEAAKKLIPQNFEGLSQEEAVALLKDSFVAFTISERVKATSPNNKTIKVSTYIESTDSWTTQIQENAGEYKDLSVQVTDKNFITSEGLIYLISYTDPSNGVTTANLDVDYSAIQLEISINAQDVLAKSGFVKEEQLKEHTESQDNPHKVTASQVGLGNVK…
MAIEQIKETDTLNQGRIKINAILDQSNTAVEKINDYQSQLTEGINDAKKIADDAGKEAVQIAEQAGNQANETANQAFTNSQTAINTSNQAVSTANNNKQEFDALRNDFEKLVGEAGDSNPEIVQARTDTQGVTQSTLATRLQVDFNDRMTKSEGVSLLSGTTNVKVPMDFTGKTAGNTATNANQYFTDVTAKVLKKPKDTWNEVSQSDYNKLVSRDDSGLSSGSTQNGVIPQQLGVFNALEAAKKLIPQNFEGLSQEEAVALLKDSFVAFTISERVKATSPNNKTIKVSTYIESTDSWTTQIQENAGEYKDLSVQVTDKNFITSEGLIYLISYTDPSNGVTTANLDVDYSAIQLEISINAQDVLAKSGFVKEEQLKEHTESQDNPHKVTASQVGLGNVK…
MAIEQIKETDTLNQGRIKINAILDQSNTAVEKINDYQSQLTEGINDAKKIADDAGKEAVQIAEQAGNQANETANQAFTNSQTAINTSNQAVSTANNNKQEFDALRNDFEKLVGEAGDSNPEIVQARTDTQGVTQSTLATRLQVDFNDRMTKSEGVSLLSGTTNVKVPMDFTGKTAGNTATNANQYFTDVTAKVLKKPKDTWNEVSQSDYNKLVSRDDSGLSSGSTQNGVIPQQLGVFNALEAAKKLIPQNFEGLSQEEAVALLKDSFVAFTISERVKATSPNNKTIKVSTYIESTDSWTTQIQENAGEYKDLSVQVTDKNFITSEGLIYLISYTDPSNGVTTANLDVDYSAIQLEISINAQDVLAKSGFVKEEQLKEHTESQDNPHKVTASQVGLGNVK…
MAIEQIKETDTLNQGRIKINAILDQSNTAVEKINDYQSQLTEGINDAKKIADDAGKEAVQIAEQAGNQANETANQAFTNSQTAINTSNQAVSTANNNKQEFDALRNDFEKLVGEAGDSNPEIVQARTDTQGVTQSTLATRLQVDFNDRMTKSEGVSLLSGTTNVKVPMDFTGKTAGNTATNANQYFTDVTAKVLKKPKDTWNEVSQSDYNKLVSRDDSGLSSGSTQNGVIPQQLGVFNALEAAKKLIPQNFEGLSQEEAVALLKDSFVAFTISERVKATSPNNKTIKVSTYIESTDSWTTQIQENAGEYKDLSVQVTDKNFITSEGLIYLISYTDPSNGVTTANLDVDYSAIQLEISINAQDVLAKSGFVKEEQLKEHTESQDNPHKVTASQVGLGNVK…
MAIEQIKETDTLNQGRIKINAILDQSNTAVEKINDYQSQLTEGINDAKKIADDAGKEAVQIAEQAGNQANETANQAFTNSQTAINTSNQAVSTANNNKQEFDALRNDFEKLVGEAGDSNPEIVQARTDTQGVTQSTLATRLQVDFNDRMTKSEGVSLLSGTTNVKVPMDFTGKTAGNTATNANQYFTDVTAKVLKKPKDTWNEVSQSDYNKLVSRDDSGVSSGSTQNGVIPQQLGVFNALEAAKKLIPQNFEGLSQEEAVVLLKDSFVAFTISERVKATSPNNKTIKVSTYIESTDSWTTQIQENAGEYKDLSVQVTDKNFITSEGLIYLISYTDPSNGVTTANLDVDYSAIQLEISINAQDVLAKSGFVREEQLKEHTESQDNPHKVTASQVGLGNVK…
MAIEQIKETDTLNQGRIKINAILDQSNTAVEKINDYQSQLTEGINDAKKIADDAGKEAVQIAEQAGNQANETANQALTNSQTAINTSNQAVSTANNNKQEFDALRNDFEKLVGEAGDSNPEIVQARTDTQGITQSTLATRLQVDFNDRMTKSEGVSLLSGTTNVKIHMDFTGKTAGNTATNANQYFTDVTAKVLKKPKDTWNEISQSDYNKLVSRDDSGVSSGSTQNGVIPQQLGVFNALEAAKKLIPQNFEGLSQEEAVVLLKGSFVAFTISERVKATSPNNKTIKVSTYIESTDSWTTQIQENAGEYKDLSVQVTDKNFITSEGLIYLISYTDPSNGVTTANLDVDYSAIQLEISINAQDVLAKSGFVREEQLKEHTESQDNPHKVTASQVGLGNVK…
MAIEQIKETDTLNQGRIKINAILDQSNTAVEKINDYQSQLTEGINDAKKIADDAGKEAVQIAEQAGNQANETANQALTNSQTAINTSNQAVSTANNNKQEFDALRNDFEKLVGEAGDSNPEIVQARTDTQGITQSTLATRLQVDFNDRMTKSEGVSLLSGTTNVKVPMDFTGKTAGNTATNANQYFTDVTAKVLKKPKDTWNEVSQSDYNKLVSRDDSGVSSGSTQSGVIPQQLGVFNALEAAKKLIPQNFEGLSQEEAVVLLKDSFVAFTISERVKATTPNNKTIKVSTYIESTDSWTTQIQENAGEYKDLSVQVTDKNFITSEGLIYLISYTDPSNGVTTANLDVDYSAIQLEISINAQDVLAKSGFVREEQLKEHTESQDNPHKVTASQVGLGNVK…
MAIEQIKETDTLNQGRIKINAILDQSNTAVEKINDYQSQLTEGINDAKKIADDAGKEAVQIAEQAGNQANETANQALTNSQTAINTSNQAVSTANNNKQEFDALRNDFEKLVGEAGDSNPEIVQARTDTQGVTQSTLATRLQVDFNDRMTKSEGVSLLSGTTNVKIPMDFTGKTAGNTATNANQYFTDVTAKVLKKPKDTWNEISQSDYNKLVSRDDSGVSSGSTQNGVIPQQLGVFNALEAAKKLIPQNFEGLSQEEAVVLLKDSFVAFTISERVKATSPNNKTIKVSTYIESTDSWTTQIQENAGEYKDLSVQVTDKNFITSDGLIYLISYTDPSNGVTTANLDVDYSAIQLEISINAQDVLAKSGFVREEQLKEHTESQDNPHKVTASQVGLGNVK…
MAIEQIKETDTLNQGRIKINAILDQSNTAVEKINDYQSQLTEGINDAKKIADDAGKEAVQIAEQAGNQANETANQALTNSQTAINTSNQAVSTANNNKQEFDALRNDFEKLVGEAGDSNPEIVQARTDTQGVTQSTLATRLQVDFNDRMTKSEGVSLLSGTTNVKIPMDFTGKTAGNTATNANQYFTDVTAKVLKKPKDTWNEISQSDYNKLVSRDDSGVSSGSTQNGVIPQQLGVFNALEAAKKLIPQNFEGLSQEEAVVLLKDSFVAFTISERVKATSPNNKTIKVSTYIESTDSWTTQIQENAGEYKDLSVQVTDKNFITSEGLIYLISYTDPSNGVTTANLDVDYSAIQLEISINAQDVLAKSGFVKEEQLKEHTESQDNPHKVTAGQVGLGNVK…
MAIEQIKETDTLNQGRIKINAILDQSNTAVEKINDYQSQLTEGINDAKKIADDAGKEAVQIAEQAGNQANETANQALTNSQTAINTSNQAVSTANNNKQEFDALRNDFEKLVGEAGDSNPEIVQARTDTQGVTQSTLATRLQVDFNDRMTKSEGVSLLSGTTNVKIPMDFTGKTAGNTATNANQYFTDVTAKVLKKPKDTWNEISQSDYNKLVSRDDSGVSSGSTQNGVIPQQLGVFNALEAAKKLIPQNFEGLSQEEAVVLLKGSFVAFTISERVKATSPNNKTIKVSTYIESTDSWTTQIQENAGEYKDLSVQVTDKNFITSEGLIYLISYTDPSNGVTTANLDVDYSAIQLEISINAQDVLAKSGFVREEQLKEHTESQDNPHKVTAGQVGLGNVK…
MAIEQIKETDTLNQGRIKINAILDQSNTAVEKINDYQSQLTEGINDAKKIADDAGKEAVQIAEQAGNQANETANQALTNSQTAINTSNQAVSTANNNKQEFDALRNDFEKLVGEAGDSNPEIVQARTDTQGVTQSTLATRLQVDFNDRMTKSEGVSLLSGTTNVKIPMDFTGKTAGNTATNANQYFTDVTAKVLKKPKDTWNEISQSDYNKLVSRDDSGVSSGSTQNGVIPQQLGVFNALEAAKKLIPQNFEGLSQEEAVVLLKGSFVAFTISERVKATSPNNKTIKVSTYIESTDSWTTQIQENAGEYKDLSVQVTDKNFITSEGLIYLISYTDPSNGVTTANLDVDYSAIQLEISINAQDVLAKSGFVREEQLKEHTESQDNPHKVTASQVGLGNVK…
MAIEQIKETDTLNQGRIKINAILDQSNTAVEKINDYQSQLTEGINDAKKIADDAGKEAVQIAEQAGNQANETANQALTNSQTAINTSNQAVSTANNNKQEFDALRNDFEKLVGEAGDSNPEIVQARTDTQGVTQSTLATRLQVDFNDRMTKSEGVSLLSGTTNVKIPMDFTGKTAGNTATNANQYFTDVTAKVLKKPKDTWNEISQSDYNKLVSRDDSGVSSGSTQNGVIPQQLGVFNALEAAKKLIPQNFEGLSQEEAVVLLKDSFVAFTISERVKATSPNNKTIKVSTYIESTDSWTTQIQENAGEYKDLSVQVTDKNFITSDGLIYLISYTDPSNGVTTANLDVDYSAIQLEISINAQDVLAKSGFVREEQLKEHTESQDNPHKVTASQVGLGNVK…
MAIEQIKETDTLNQGRIKINAILDQSNTAVEKINDYQSQLTEGINDAKKIADDAGKEAVQIAEQAGNQANETANQALTNSQTAINTSNQAVSTANNNKQEFDALRNDFEKLVGEAGDSNPEIVQARTDTQGVTQSTLATRLQVDFNDRMTKSEGVSLLSGTTNVKIPMDFTGKTAGNTATNANQYFTDVTAKVLKKPKDTWNEISQSDYNKLVSRDDSGVSSGSTQNGVIPQQLGVFNALEAAKKLIPQNFEGLSQEEAVVLLKGSFVAFTISERVKATSPNNKTIKVSTYIESTDSWTTQIQENAGEYKDLSVQVTDKNFITSEGLIYLISYTDPSNGVTTANLDVDYSAIQLEISINAQDVLAKSGFVREEQLKEHTESQDNPHKVTASQVGLGNVK…
MAIEQIKETDTLNQGRIKINAILDQSNTAVEKINDYQSQLTEGINDAKKIADDAGKEAVQIAEQAGNQANETANQALTNSQTAINTSNQAVSTANNNKQEFDALRNDFEKLVGEAGDSNPEIVQARTDTQGVTQSTLATRLQVDFNDRMTKSEGVSLLSGTTNVKIPMDFTGKTAGNTATNANQYFTDVTAKVLKKPKDTWNEVSQSDYNKLVSRDDSGVSSGSTQNGVIPQQLGVFNALEAAKKLIPQNFEGLSQEEAVVLLKDSFVAFTISERVKATSPNNKTIKVSTYIESTDSWTTQIQENAGEYKDLSVQVTDKNFITSEGLIYLISYTDPSNGVTTANLDVDYSAIQLEISINAQDVLAKSGFVREEQLKEHTESQDNPHKVTASQVGLGNVK…
MAIEQIKETDTLNQGRIKINAILDQSNTAVEKINDYQSQLTEGINDAKKIADDAGKEAVQIAEQAGNQANETANQALTNSQTAINTSNQAVSTANNNKQEFDALRNDFEKLVGEAGDSNPEIVQARTDTQGVTQSTLATRLQVDFNDRMTKSEGVSLLSGTTNVKIPMDFTGKTAGNTATNANQYFTDVTAKVLKKPKDTWNEVSQSDYNKLVSRDDSGVSSGSTQNGVIPQQLGVFNALEAAKKLIPQNFEGLSQEEAVVLLKDSFVAFTISERVKATSPNNKTIKVSTYIESTDSWTTQIQENAGEYKDLSVQVTDKNFITSEGLIYLISYTDPSNGVTTANLDVDYSAIQLEISINAQDVLAKSGFVREEQLKEHTESQDNPHKVTASQVGLGNVK…
MAIEQIKETDTLNQGRIKINAILDQSNTAVEKINDYQSQLTEGINDAKKIADDAGKEAVQIAEQAGNQANETANQALTNSQTAINTSNQAVSTANNNKQEFDALRNDFEKLVGEAGDSNPEIVQARTDTQGVTQSTLATRLQVDFNDRMTKSEGVSLLSGTTNVKIPMDFTGKTAGNTATNANQYFTDVTAKVLKKPKDTWNEVSQSDYNKLVSRDDSGVSSGSTQNGVIPQQLGVFNALEAAKKLIPQNFEGLSQEEAVVLLKDSFVAFTISERVKATSPNNKTIKVSTYIESTDSWTTQIQENAGEYKDLSVQVTDKNFITSEGLIYLISYTDPSNGVTTANLDVDYSAIQLEISINAQDVLAKSGFVREEQLKEHTESQDNPHKVTASQVGLGNVK…
MAIEQIKETDTLNQGRIKINAILDQSNTAVEKINDYQSQLTEGINDAKKIADDAGKEAVQIAEQAGNQANETANQALTNSQTAINTSNQAVSTANNNKQEFDALRNDFEKLVGEAGDSNPEIVQARTDTQGVTQSTLATRLQVDFNDRMTKSEGVSLLSGTTNVKIPMDFTGKTAGNTATNANQYFTDVTAKVLKKPKDTWNEVSQSDYNKLVSRDDSGVSSGSTQNGVIPQQLGVFNALEAAKKLIPQNFEGLSQEEAVVLLKDSFVAFTISERVKATSPNNKTIKVSTYIESTDSWTTQIQENAGEYKDLSVQVTDKNFITSEGLIYLISYTDPSNGVTTANLDVDYSAIQLEISINAQDVLAKSGFVREEQLKEHTESQDNPHKVTASQVGLGNVK…
MAIEQIKETDTLNQGRIKINAILDQSNTAVEKINDYQSQLTEGINDAKKIADDAGKEAVQIAEQAGNQANETANQALTNSQTAINTSNQAVSTANNNKQEFDALRNDFEKLVGEAGDSNPEIVQARTDTQGVTQSTLATRLQVDFNDRMTKSEGVSLLSGTTNVKIPMDFTGKTAGNTATNANQYFTDVTAKVLKKPKDTWNEVSQSDYNKLVSRDDSGVSSGSTQNGVIPQQLGVFNALEAAKKLIPQNFEGLSQEEAVVLLKDSFVAFTISERVKATSPNNKTIKVSTYIESTDSWTTQIQENAGEYKDLSVQVTDKNFITSEGLIYLISYTDPSNGVTTANLDVDYSAIQLEISINAQDVLAKSGFVREEQLKEHTESQDNPHKVTASQVGLGNVK…
MAIEQIKETDTLNQGRIKINAILDQSNTAVEKINDYQSQLTEGINDAKKIADDAGKEAVQIAEQAGNQANETANQALTNSQTAINTSNQAVSTANNNKQEFDALRNDFEKLVGEAGDSNPEIVQARTDTQGVTQSTLATRLQVDFNDRMTKSEGVSLLSGTTNVKIPMDFTGKTAGNTATNANQYFTDVTAKVLKKPKDTWNEVSQSDYNKLVSRDDSGVSSGSTQNGVIPQQLGVFNALEAAKKLIPQNFEGLSQEEAVVLLKDSFVAFTISERVKATSPNNKTIKVSTYIESTDSWTTQIQENAGEYKDLSVQVTDKNFITSEGLIYLISYTDPSNGVTTANLDVDYSAIQLEISINAQDVLAKSGFVREEQLKEHTESQDNPHKVTASQVGLGNVK…
MAIEQIKETDTLNQGRIKINAILDQSNTAVEKINDYQSQLTEGINDAKKIADDAGKEAVQIAEQAGNQANETANQALTNSQTAINTSNQAVSTANNNKQEFDALRNDFEKLVGEAGDSNPEIVQARTDTQGVTQSTLATRLQVDFNDRMTKSEGVSLLSGTTNVKIPMDFTGKTAGNTATNANQYFTDVTAKVLKKPKDTWNEVSQSDYNKLVSRDDSGVSSGSTQNGVIPQQLGVFNALEAAKKLIPQNFEGLSQEEAVVLLKDSFVAFTISERVKATSPNNKTIKVSTYIESTDSWTTQIQENAGEYKDLSVQVTDKNFITSEGLIYLISYTDPSNGVTTANLDVDYSAIQLEISINAQDVLAKSGFVREEQLKEHTESQDNPHKVTASQVGLGNVK…
MAIEQIKETDTLNQGRIKINAILDQSNTAVEKINDYQSQLTEGINDAKKIADDAGKEAVQIAEQAGNQANETANQALTNSQTAINTSNQAVSTANNNKQEFDALRNDFEKLVGEAGDSNPEIVQARTDTQGVTQSTLATRLQVDFNDRMTKSEGVSLLSGTTNVKIPMDFTGKTAGNTATNANQYFTDVTAKVLKKPKDTWNEVSQSDYNKLVSRDDSGVSSGSTQNGVIPQQLGVFNALEAAKKLIPQNFEGLSQEEAVVLLKDSFVAFTISERVKATSPNNKTIKVSTYIESTDSWTTQIQENAGEYKDLSVQVTDKNFITSEGLIYLISYTDPSNGVTTANLDVDYSAIQLEISINAQDVLAKSGFVREEQLKEHTESQDNPHKVTASQVGLGNVK…
MAIEQIKETDTLNQGRIKINAILDQSNTAVEKINDYQSQLTEGINDAKKIADDAGKEAVQIAEQAGNQANETANQALTNSQTAINTSNQAVSTANNNKQEFDALRNDFEKLVGEAGDSNPEIVQARTDTQGVTQSTLATRLQVDFNDRMTKSEGVSLLSGTTNVKIPMDFTGKTAGNTATNANQYFTDVTAKVLKKPKDTWNEVSQSDYNKLVSRDDSGVSSGSTQNGVIPQQLGVFNALEAAKKLIPQNFEGLSQEEAVVLLKDSFVAFTISERVKATSPNNKTIKVSTYIESTDSWTTQIQENAGEYKDLSVQVTDKNFITSEGLIYLISYTDPSNGVTTANLDVDYSAIQLEISINAQDVLAKSGFVREEQLKEHTESQDNPHKVTASQVGLGNVK…
MAIEQIKETDTLNQGRIKINAILDQSNTAVEKINDYQSQLTEGINDAKKIADDAGKEAVQIAEQAGNQANETANQALTNSQTAINTSNQAVSTANNNKQEFDALRNDFEKLVGEAGDSNPEIVQARTDTQGVTQSTLATRLQVDFNDRMTKSEGVSLLSGTTNVKIPMDFTGKTAGNTATNANQYFTDVTAKVLKKPKDTWNEVSQSDYNKLVSRDDSGVSSGSTQNGVIPQQLGVFNALEAAKKLIPQNFEGLSQEEAVVLLKDSFVAFTISERVKATSPNNKTIKVSTYIESTDSWTTQIQENAGEYKDLSVQVTDKNFITSEGLIYLISYTDPSNGVTTANLDVDYSAIQLEISINAQDVLAKSGFVREEQLKEHTESQDNPHKVTASQVGLGNVK…
MAIEQIKETDTLNQGRIKINAILDQSNTAVEKINDYQSQLTEGINDAKKIADDAGKEAVQIAEQAGNQANETANQALTNSQTAINTSNQAVSTANNNKQEFDALRNDFEKLVGEAGDSNPEIVQARTDTQGVTQSTLATRLQVDFNDRMTKSEGVSLLSGTTNVKIPMDFTGKTAGNTATNANQYFTDVTAKVLKKPKDTWNEVSQSDYNKLVSRDDSGVSSGSTQNGVIPQQLGVFNALEAAKKLIPQNFEGLSQEEAVVLLKDSFVAFTISERVKATSPNNKTIKVSTYIESTDSWTTQIQENAGEYKDLSVQVTDKNFITSEGLIYLISYTDPSNGVTTANLDVDYSAIQLEISINAQDVLAKSGFVREEQLKEHTESQDNPHKVTASQVGLGNVK…
MAIEQIKETDTLNQGRIKINAILDQSNTAVEKINDYQSQLTEGINDAKKIADDAGKEAVQIAEQAGNQANETANQALTNSQTAINTSNQAVSTANNNKQEFDTLRNDFEKLVGEAGDSNPEIVQARTDTQGVTQSTLATRLQVDFNDRMTKSEGVSLLSGTTNVKIPMDFTGKTAGNTATNANQYFTDVTAKVLKKPKDTWNEISQSDYNKLVSRDDSGVSSGSTQNGVIPQQLGVFNALEAAKKLIPQNFEGLSQEEAVVLLKGSFVAFTISERVKATSPNNKTIKVSTYIESTDSWTTQIQENAGEYKDLSVQVTDKNFITSEGLIYLISYTDPSNGVTTANLDVDYSAIQLEISINAQDVLAKSGFVREEQLKEHTESQDNPHKVTASQVGLGNVK…
MAIEQIKETDTLNQGRIKINAILDQSNTSVEKIKDYQDQLTTGINDAKKIADDAGKEAVNIAEQAGNKANETANQAMANSQTAINTSNQAVSTANNNKQEFDALRNDFDKLVGEAGDSNPEIVQARTDTQGVTQPTLATRLQVDFNDRMTKSEGVSLLSGTTNVKIPMDFTGKTAGNTATNANQYFTDVTAKVLKKPKDTWNEISQSDYNKLVSRDDSGVSSGSTQNGVIPQQLGVFNALEAAKKIIPQNFEGLSQDEAVTLLKDSFIAFTISERVKATSPNNKTIKVSTYIESTDSWATQIQENVGEYKDLSVQVTDKNFITREGLIYLISYTDPSNGVTTANLDVDYSAIQLEISINAQDVLAKSGFVKGEQLKAHTENQENPHKVTANQVGLGNVK…
MAIEQIKETDTLNQGRVKINAILDQSNASVEKIKDYQDQLTTGINDAKKIADDAGKEAVEIATDAGKQANETANQALANSQTAINTSNQAVSTANNNKQEFDALRNDFDKLVGEAGDSNPEIVQARTDTQGVTQPTLATRLQVDFNDRMTKSEGVSLLSGTTNVKISMDFTGKTAGNTATNANQYFTDVTAKVLKKPKDTWNEVSQSDYNKLVSRDDSGVSSGSTQNGVIPQQLGLFNALEAAKKLIPQNFEGLGQEEAVALLKDSFVAFTISERVKATSPNNKTIKVSTYIESTDSWTTQIQENAGEYKDLSVQVTDKNFITSEGFIYLISYTDPSNGVTTANLDVDYLAIQIEISVNAQDVLSKSGFVKLDQLNSHIENQENPHKVTASQVGLGNVK…
MAIEQIKETDTLNQGRVKINAILDQSNASVEKIKDYQDQLTTGINDAKKIADDAGKEAVEIATDAGKQANETANQALANSQTAINTSNQAVSTANNNKQEFDALRNDFDKLVGEAGDSNPEIVQARTDTQGVTQPTLATRLQVDFNDRMTKSEGVSLLSGTTNVKISMDFTGKTAGNTATNANQYFTDVTAKVLKKPKDTWNEVSQSDYNKLVSRDDSGVSSGSTQNGVIPQQLGLFNALEAAKKLIPQNFEGLGQEEAVALLKDSFVAFTISERVKATSPNNKTIKVSTYIESTDSWTTQIQENAGEYKDLSVQVTDKNFITSEGFIYLISYTDPSNGVTTANLDVDYLAIQIEISVNAQDVLSKSGFVKLDQLNSHIENQENPHKVTASQVGLGNVK…
MAIEQIKETDTLNQGRVKINAILDQSNASVEKIKDYQDQLTTGINDAKKIADDAGKEAVEIATDAGKQANETANQALANSQTAINTSNQAVSTANNNKQEFDALRNDFDKLVGEAGDSNPEIVQARTDTQGVTQPTLATRLQVDFNDRMTKSEGVSLLSGTTNVKISMDFTGKTAGNTATNANQYFTDVTAKVLKKPKDTWNEVSQSDYNKLVSRDDSGVSSGSTQNGVIPQQLGLFNALEAAKKLIPQNFEGLGQEEAVALLKDSFVAFTISERVKATSPNNKTIKVSTYIESTDSWTTQIQENAGEYKDLSVQVTDKNFITSEGFIYLISYTDPSNGVTTANLDVDYLAIQIEISVNAQDVLSKSGFVKLDQLNSHIENQENPHKVTASQVGLGNVK…
MAIEQIKETDTLNQGRVKINAILDQSNTSVEKIKDYQDQLTTGINDAKKIADDAGKEAVNIAEQAGNKANETANQAMANSQTAINTSNQAVSTANNNKQEFDALRNDFDKLVGEAGDSNPEIVQARTDTQGVTQPTLATRLQVDFNDRMTKSEGVSLLSGTTNVKIPMAFTGKTAGNTATNANQYFTDVTAKVLKKPKDTWNEISQSDYNKLVSRDDSGVSSGSTQNGVIPQQLGVFNTLEAAKKIIPQNFEGLSQDEAVTLLKDSFIAFTISERVKATSPNNKTIKVSTYVESTDSWTTQIQENVGEYKDLSVQVTDKNFITREGLIYLISYTDPSNGVTTANLDVDYSAIQLEISINAQDVLAKSGFVKGEQLKAHTENQENPHKVTANQVGLGNVK…
MAIEQIKETDTLNQGRVKINAILDQSNTSVEKIKDYQDQLTTGINDAKKIADDAGKEAVNIAEQAGNKANETANQAMANSQTAINTSNQAVSTANNNKQEFDALRNDFDKLVGEAGDSNPEIVQARTDTQGVTQPTLATRLQVDFNDRMTKSEGVSLLSGTTNVKIPMAFTGKTAGNTATNANQYFTDVTAKVLKKPKDTWNEISQSDYNKLVSRDDSGVSSGSTQNGVIPQQLGVFNTLEAAKKIIPQNFEGLSQDEAVTLLKDSFIAFTISERVKATSPNNKTIKVSTYVESTDSWTTQIQENVGEYKDLSVQVTDKNFITREGLIYLISYTDPSNGVTTANLDVDYSAIQLEISINAQDVLAKSGFVKGEQLKAHTENQENPHKVTANQVGLGNVK…
MAIEQIKETDTLNQGRVKINAILDQSNTSVEKIKDYQDQLTTGINDAKKIADDAGKEAVNIAEQAGNKANETANQAMANSQTAINTSNQAVSTANNNKQEFDALRNDFDKLVGEAGDSNPEIVQARTDTQGVTQPTLATRLQVDFNDRMTKSEGVSLLSGTTNVKIPMAFTGKTAGNTATNANQYFTDVTAKVLKKPKDTWNEISQSDYNKLVSRDDSGVSSGSTQNGVIPQQLGVFNTLEAAKKIIPQNFEGLSQDEAVTLLKDSFIAFTISERVKATSPNNKTIKVSTYVESTDSWTTQIQENVGEYKDLSVQVTDKNFITREGLIYLISYTDPSNGVTTANLDVDYSAIQLEISINAQDVLAKSGFVKGEQLKAHTENQENPHKVTANQVGLGNVK…
MAIEQIKETDTLNQGRVKINAILDQSNTSVEKIKDYQDQLTTGINDAKKIADDAGKEAVNIAEQAGNKANETANQAMANSQTAINTSNQAVSTANNNKQEFDALRNDFDKLVGEAGDSNPEIVQARTDTQGVTQPTLATRLQVDFNDRMTKSEGVSLLSGTTNVKIPMAFTGKTAGNTATNANQYFTDVTAKVLKKPKDTWNEISQSDYNKLVSRDDSGVSSGSTQNGVIPQQLGVFNTLEAAKKIIPQNFEGLSQDEAVTLLKDSFIAFTISERVKATSPNNKTIKVSTYVESTDSWTTQIQENVGEYKDLSVQVTDKNFITREGLIYLISYTDPSNGVTTANLDVDYSAIQLEISINAQDVLAKSGFVKGEQLKAHTENQENPHKVTANQVGLGNVK…
MAIEQIKETDTLNQGRVKINAILDQSNTSVEKIKDYQDQLTTGINDAKKIADDAGKEAVNIAEQAGNKANETANQAMANSQTAINTSNQAVSTANNNKQEFDALRNDFDKLVGEAGDSNPEIVQARTDTQGVTQPTLATRLQVDFNDRMTKSEGVSLLSGTTNVKIPMAFTGKTAGNTATNANQYFTDVTAKVLKKPKDTWNEISQSDYNKLVSRDDSGVSSGSTQNGVIPQQLGVFNTLEAAKKIIPQNFEGLSQDEAVTLLKDSFIAFTISERVKATSPNNKTIKVSTYVESTDSWTTQIQENVGEYKDLSVQVTDKNFITREGLIYLISYTDPSNGVTTANLDVDYSAIQLEISINAQDVLAKSGFVKGEQLKAHTENQENPHKVTANQVGLGNVK…
MAIEQIKETDTLNQGRVKINAILDQSNTSVEKIKDYQDQLTTGINDAKKIADDAGKEAVNIAEQAGNKANETANQAMANSQTAINTSNQAVSTANNNKQEFDALRNDFDKLVGEAGDSNPEIVQARTDTQGVTQPTLATRLQVDFNDRMTKSEGVSLLSGTTNVKIPMAFTGKTAGNTATNANQYFTDVTAKVLKKPKDTWNEISQSDYNKLVSRDDSGVSSGSTQNGVIPQQLGVFNTLEAAKKIIPQNFEGLSQDEAVTLLKDSFIAFTISERVKATSPNNKTIKVSTYVESTDSWTTQIQENVGEYKDLSVQVTDKNFITREGLIYLISYTDPSNGVTTANLDVDYSAIQLEISINAQDVLAKSGFVKGEQLKAHTENQENPHKVTANQVGLGNVK…
MAIEQIKETDTLNQGRVKINAILDQSNTSVEKIKDYQDQLTTGINDAKKIADDAGKEAVNIAEQAGNKANETANQAMANSQTAINTSNQAVSTANNNKQEFDALRNDFDKLVGEAGDSNPEIVQARTDTQGVTQPTLATRLQVDFNDRMTKSEGVSLLSGTTNVKIPMAFTGKTAGNTATNANQYFTDVTAKVLKKPKDTWNEISQSDYNKLVSRDDSGVSSGSTQNGVIPQQLGVFNTLEAAKKIIPQNFEGLSQDEAVTLLKDSFIAFTISERVKATSPNNKTIKVSTYVESTDSWTTQIQENVGEYKDLSVQVTDKNFITREGLIYLISYTDPSNGVTTANLDVDYSAIQLEISINAQDVLAKSGFVKGEQLKAHTENQENPHKVTANQVGLGNVK…
MAIEQIKETDTLNQGRVKINAILDQSNTSVEKIKDYQDQLTTGINDAKKIADDAGKEAVNIAEQAGNKANETANQAMANSQTAINTSNQAVSTANNNKQEFDALRNDFDKLVGEAGDSNPEIVQARTDTQGVTQPTLATRLQVDFNDRMTKSEGVSLLSGTTNVKIPMAFTGKTAGNTATNANQYFTDVTAKVLKKPKDTWNEISQSDYNKLVSRDDSGVSSGSTQNGVIPQQLGVFNTLEAAKKIIPQNFEGLSQDEAVTLLKDSFIAFTISERVKATSPNNKTIKVSTYVESTDSWTTQIQENVGEYKDLSVQVTDKNFITREGLIYLISYTDPSNGVTTANLDVDYSAIQLEISINAQDVLAKSGFVKGEQLKAHTENQENPHKVTANQVGLGNVK…
MAIEQIKETDTLNQGRVKINAILDQSNTSVEKIKDYQDQLTTGINDAKKIADDAGKEAVNIAEQAGNKANETANQAMANSQTAINTSNQAVSTANNNKQEFDALRNDFDKLVGEAGDSNPEIVQARTDTQGVTQPTLATRLQVDFNDRMTKSEGVSLLSGTTNVKIPMAFTGKTAGNTATNANQYFTDVTAKVLKKPKDTWNEISQSDYNKLVSRDDSGVSSGSTQNGVIPQQLGVFNTLEAAKKIIPQNFEGLSQDEAVTLLKDSFIAFTISERVKATSPNNKTIKVSTYVESTDSWTTQIQENVGEYKDLSVQVTDKNFITREGLIYLISYTDPSNGVTTANLDVDYSAIQLEISINAQDVLAKSGFVKGEQLKAHTENQENPHKVTANQVGLGNVK…
MAIEQIKETDTLNQGRVKINAILDQSNTSVEKIKDYQDQLTTGINDAKKIADDAGKEAVNIAEQAGNKANETANQAMANSQTAINTSNQAVSTANNNKQEFDALRNDFDKLVGEAGDSNPEIVQARTDTQGVTQPTLATRLQVDFNDRMTKSEGVSLLSGTTNVKIPMAFTGKTAGNTATNANQYFTDVTAKVLKKPKDTWNEISQSDYNKLVSRDDSGVSSGSTQNGVIPQQLGVFNTLEAAKKIIPQNFEGLSQDEAVTLLKDSFIAFTISERVKATSPNNKTIKVSTYVESTDSWTTQIQENVGEYKDLSVQVTDKNFITREGLIYLISYTDPSNGVTTANLDVDYSAIQLEISINAQDVLAKSGFVKGEQLKAHTENQENPHKVTANQVGLGNVK…
MAIEQIKETDTLNQGRVKINAILDQSNTSVEKIKDYQDQLTTGINDAKKIADDAGKEAVNIAEQAGNKANETANQAMANSQTAINTSNQAVSTANNNKQEFDALRNDFDKLVGEAGDSNPEIVQARTDTQGVTQPTLATRLQVDFNDRMTKSEGVSLLSGTTNVKIPMAFTGKTAGNTATNANQYFTDVTAKVLKKPKDTWNEISQSDYNKLVSRDDSGVSSGSTQNGVIPQQLGVFNTLEAAKKIIPQNFEGLSQDEAVTLLKDSFIAFTISERVKATSPNNKTIKVSTYVESTDSWTTQIQENVGEYKDLSVQVTDKNFITREGLIYLISYTDPSNGVTTANLDVDYSAIQLEISINAQDVLAKSGFVKGEQLKAHTENQENPHKVTANQVGLGNVK…
MAIEQIKETDTLNQGRVKINAILDQSNTSVEKIKDYQDQLTTGINDAKKIADDAGKEAVNIAEQAGNKANETANQAMANSQTAINTSNQAVSTANNNKQEFDALRNDFDKLVGEAGDSNPEIVQARTDTQGVTQPTLATRLQVDFNDRMTKSEGVSLLSGTTNVKIPMAFTGKTAGNTATNANQYFTDVTAKVLKKPKDTWNEISQSDYNKLVSRDDSGVSSGSTQNGVIPQQLGVFNTLEAAKKIIPQNFEGLSQDEAVTLLKDSFIAFTISERVKATSPNNKTIKVSTYVESTDSWTTQIQENVGEYKDLSVQVTDKNFITREGLIYLISYTDPSNGVTTANLDVDYSAIQLEISINAQDVLAKSGFVKGEQLKAHTENQENPHKVTANQVGLGNVK…
MAIEQIKETDTLNQGRVKINAILDQSNTSVEKIKDYQDQLTTGINDAKKIADDAGKEAVNIAEQAGNKANETANQAMANSQTAINTSNQAVSTANNNKQEFDALRNDFDKLVGEAGDSNPEIVQARTDTQGVTQPTLATRLQVDFNDRMTKSEGVSLLSGTTNVKIPMAFTGKTAGNTATNANQYFTDVTAKVLKKPKDTWNEISQSDYNKLVSRDDSGVSSGSTQNGVIPQQLGVFNTLEAAKKIIPQNFEGLSQDEAVTLLKDSFIAFTISERVKATSPNNKTIKVSTYVESTDSWTTQIQENVGEYKDLSVQVTDKNFITREGLIYLISYTDPSNGVTTANLDVDYSAIQLEISINAQDVLAKSGFVKGEQLKAHTENQENPHKVTANQVGLGNVK…
MAIEQIKETDTLNQGRVKINAILDQSNTSVEKIKDYQDQLTTGINDAKKIADDAGKEAVNIAEQAGNKANETANQAMANSQTAINTSNQAVSTANNNKQEFDALRNDFDKLVGEAGDSNPEIVQARTDTQGVTQPTLATRLQVDFNDRMTKSEGVSLLSGTTNVKIPMAFTGKTAGNTATNANQYFTDVTAKVLKKPKDTWNEISQSDYNKLVSRDDSGVSSGSTQNGVIPQQLGVFNTLEAAKKIIPQNFEGLSQDEAVTLLKDSFIAFTISERVKATSPNNKTIKVSTYVESTDSWTTQIQENVGEYKDLSVQVTDKNFITREGLIYLISYTDPSNGVTTANLDVDYSAIQLEISINAQDVLAKSGFVKGEQLKAHTENQENPHKVTANQVGLGNVK…
MAIEQIKETDTLNQGRVKINAILDQSNTSVEKIKDYQDQLTTGINDAKKIADDAGKEAVNIAEQAGNKANETANQAMANSQTAINTSNQAVSTANNNKQEFDALRNDFDKLVGEAGDSNPEIVQARTDTQGVTQPTLATRLQVDFNDRMTKSEGVSLLSGTTNVKIPMAFTGKTAGNTATNANQYFTDVTAKVLKKPKDTWNEISQSDYNKLVSRDDSGVSSGSTQNGVIPQQLGVFNTLEAAKKIIPQNFEGLSQDEAVTLLKDSFIAFTISERVKATSPNNKTIKVSTYVESTDSWTTQIQENVGEYKDLSVQVTDKNFITREGLIYLISYTDPSNGVTTANLDVDYSAIQLEISINAQDVLAKSGFVKGEQLKAHTENQENPHKVTANQVGLGNVK…
MAIEQIKETDTLNQGRVKINAILDQSNTSVEKIKDYQDQLTTGINDAKKIADDAGKEAVNIAEQAGNKANETANQAMANSQTAINTSNQAVSTANNNKQEFDALRNDFDKLVGEAGDSNPEIVQARTDTQGVTQPTLATRLQVDFNDRMTKSEGVSLLSGTTNVKIPMAFTGKTAGNTATNANQYFTDVTAKVLKKPKDTWNEISQSDYNKLVSRDDSGVSSGSTQNGVIPQQLGVFNTLEAAKKIIPQNFEGLSQDEAVTLLKDSFIAFTISERVKATSPNNKTIKVSTYVESTDSWTTQIQENVGEYKDLSVQVTDKNFITREGLIYLISYTDPSNGVTTANLDVDYSAIQLEISINAQDVLAKSGFVKGEQLKAHTENQENPHKVTANQVGLGNVK…
MAIEQIKETDTLNQGRVKINAILDQSNTSVEKIKDYQDQLTTGINDAKKIADDAGKEAVNIAEQAGNKANETANQAMANSQTAINTSNQAVSTANNNKQEFDALRNDFDKLVGEAGDSNPEIVQARTDTQGVTQPTLATRLQVDFNDRMTKSEGVSLLSGTTNVKIPMAFTGKTAGNTATNANQYFTDVTAKVLKKPKDTWNEISQSDYNKLVSRDDSGVSSGSTQNGVIPQQLGVFNTLEAAKKIIPQNFEGLSQDEAVTLLKDSFIAFTISERVKATSPNNKTIKVSTYVESTDSWTTQIQENVGEYKDLSVQVTDKNFITREGLIYLISYTDPSNGVTTANLDVDYSAIQLEISINAQDVLAKSGFVKGEQLKAHTENQENPHKVTANQVGLGNVK…
MAIEQIKETDTLNQGRVKINAILDQSNTSVEKIKDYQDQLTTGINDAKKIADDAGKEAVNIAEQAGNKANETANQAMANSQTAINTSNQAVSTANNNKQEFDALRNDFDKLVGEAGDSNPEIVQARTDTQGVTQPTLATRLQVDFNDRMTKSEGVSLLSGTTNVKIPMDFTGKTAGNTATNANQYFTDLTAKVLKKPKDTWNEISQSDYNKLVSRDDSGVSSGSTQNGVIPQQLGVFNALEAAKKIIPQNFEGLSQDEAVTLLKDSFIAFTISERVKATSPNNKTIKVSTYIESTDSWTTQIQENVGEYKDLSVQVTDKNFITREGLIYLISYTDPSNGVTTANLDVDYSAIQLEISINAQDVLAKSGFVKGEQLKAHTENQENPHKVTANQVGLGNVK…
MAIEQIKETDTLNQGRVKINAILDQSNTSVEKIKDYQDQLTTGINDAKKIADDAGKEAVNIAEQAGNKANETANQAMANSQTAINTSNQAVSTANNNKQEFDALRNDFDKLVGEAGDSNPEIVQARTDTQGVTQPTLATRLQVDFNDRMTKSEGVSLLSGTTNVKIPMDFTGKTAGNTATNANQYFTDLTAKVLKKPKDTWNEISQSDYNKLVSRDDSGVSSGSTQNGVIPQQLGVFNALEAAKKIIPQNFEGLSQDEAVTLLKDSFIAFTISERVKATSPNNKTIKVSTYIESTDSWTTQIQENVGEYKDLSVQVTDKNFITREGLIYLISYTDPSNGVTTANLDVDYSAIQLEISINAQDVLAKSGFVKGEQLKAHTENQENPHKVTANQVGLGNVK…
MAIEQIKETDTLNQGRVKINAILDQSNTSVEKIKDYQDQLTTGINDAKKIADDAGKEAVNIAEQAGNKANETANQAMANSQTAINTSNQAVSTANNNKQEFDALRNDFDKLVGEAGDSNPEIVQARTDTQGVTQPTLATRLQVDFNDRMTKSEGVSLLSGTTNVKIPMDFTGKTAGNTATNANQYFTDLTAKVLKKPKDTWNEISQSDYNKLVSRDDSGVSSGSTQNGVIPQQLGVFNALEAAKKIIPQNFEGLSQDEAVTLLKDSFIAFTISERVKATSPNNKTIKVSTYIESTDSWTTQIQENVGEYKDLSVQVTDKNFITREGLIYLISYTDPSNGVTTANLDVDYSAIQLEISINAQDVLAKSGFVKGEQLKAHTENQENPHKVTANQVGLGNVK…
MAIEQIKETDTLNQGRVKINAILDQSNTSVEKIKDYQDQLTTGINDAKKIADDAGKEAVNIAEQAGNKANETANQAMANSQTAINTSNQAVSTANNNKQEFDALRNDFDKLVGEAGDSNPEIVQARTDTQGVTQPTLATRLQVDFNDRMTKSEGVSLLSGTTNVKIPMDFTGKTAGNTATNANQYFTDVTAKVLKKPKDTWNEISQSDYNKLVSRDDSDVSSGSTQNGVIPQQLGVFNALEAAKKIIPQNFEGLSQDEAVTLLKDSFIAFTISERVKATSPNNKTIKVSTYVESTDSWTTQIQENVGEYKDLSVQVTDKNFITREGLIYLISYTDPSNGVTTANLDVDYSAIQLEISINAQDVLAKSGFVKGEQLKAHTENQENPHKVTANQVGLGNVK…
MAIEQIKETDTLNQGRVKINAILDQSNTSVEKIKDYQDQLTTGINDAKKIADDAGKEAVNIAEQAGNKANETANQAMANSQTAINTSNQAVSTANNNKQEFDALRNDFDKLVGEAGDSNPEIVQARTDTQGVTQPTLATRLQVDFNDRMTKSEGVSLLSGTTNVKIPMDFTGKTAGNTATNANQYFTDVTAKVLKKPKDTWNEISQSDYNKLVSRDDSGVSSGSTQNGVIPQQLGVFNALEAAKKIIPQNFEGLSQDEAVTLLKDSFIAFTISERVKATSPNNKTIKVSTYVESTDSWTTQIQENVGEYKDLSVQVTDKNFITREGLIYLISYTDPSNGVTTANLDVDYSAIQLEISINAQDVLAKSGFVKGEQLKAHTENQENPHKVTANQVGLGNVK…
MAIEQIKETDTLNQGRVKINAILDQSNTSVEKIKDYQDQLTTGINDAKKIADDAGKEAVNIAEQAGNKANETANQAMANSQTAINTSNQAVSTANNNKQEFDALRNDFDKLVGEAGDSNPEIVQARTDTQGVTQPTLATRLQVDFNDRMTKSEGVSLLSGTTNVKIPMDFTGKTAGNTATNANQYFTDVTAKVLKKPKDTWNEISQSDYNKLVSRDDSGVSSGSTQNGVIPQQLGVFNALEAAKKIIPQNFEGLSQDEAVTLLKDSFIAFTISERVKATSPNNKTIKVSTYVESTDSWTTQIQENVGEYKDLSVQVTDKNFITREGLIYLISYTDPSNGVTTANLDVDYSAIQLEISINAQDVLAKSGFVKGEQLKAHTENQENPHKVTANQVGLGNVK…
MAIEQIKETDTLNQGRVKINAILDQSNTSVEKIKDYQDQLTTGINDAKKIADDAGKEAVNIAEQAGNKANETANQAMANSQTAINTSNQAVSTANNNKQEFDALRNDFDKLVGEAGDSNPEIVQARTDTQGVTQPTLATRLQVDFNDRMTKSEGVSLLSGTTNVKIPMDFTGKTAGNTATNANQYFTDVTAKVLKKPKDTWNEISQSDYNKLVSRDDSGVSSGSTQNGVIPQQLGVFNALEAAKKIIPQNFEGLSQDEAVTLLKDSFIAFTISERVKATSPNNKTIKVSTYVESTDSWTTQIQENVGEYKDLSVQVTDKNFITREGLIYLISYTDPSNGVTTANLDVDYSAIQLEISINAQDVLAKSGFVKGEQLKAHTENQENPHKVTANQVGLGNVK…
MAIEQIKETDTLNQGRVKINAILDQSNTSVEKIKDYQDQLTTGINDAKKIADDAGKEAVNIAEQAGNKANETANQAMANSQTAINTSNQAVSTANNNKQEFDALRNDFDKLVGEAGDSNPEIVQARTDTQGVTQPTLATRLQVDFNDRMTKSEGVSLLSGTTNVKIPMDFTGKTAGNTATNANQYFTDVTAKVLKKPKDTWNEISQSDYNKLVSRDDSGVSSGSTQNGVIPQQLGVFNALEAAKKIIPQNFEGLSQDEAVTLLKDSFIAFTISERVKATSPNNKTIKVSTYVESTDSWTTQIQENVGEYKDLSVQVTDKNFITREGLIYLISYTDPSNGVTTANLDVDYSAIQLEISINAQDVLAKSGFVKGEQLKAHTENQENPHKVTANQVGLGNVK…
MAIEQIKETDTLNQGRVKINAILDQSNTSVEKIKDYQDQLTTGINDAKKIADDAGKEAVNIAEQAGNKANETANQAMANSQTAINTSNQAVSTANNNKQEFDALRNDFDKLVGEAGDSNPEIVQARTDTQGVTQPTLATRLQVDFNDRMTKSEGVSLLSGTTNVKIPMDFTGKTAGNTATNANQYFTDVTAKVLKKPKDTWNEISQSDYNKLVSRDDSGVSSGSTQNGVIPQQLGVFNALEAAKKIIPQNFEGLSQDEAVTLLKDSFIAFTISERVKATSPNNKTIKVSTYVESTDSWTTQIQENVGEYKDLSVQVTDKNFITREGLIYLISYTDPSNGVTTANLDVDYSAIQLEISINAQDVLAKSGFVKGEQLKAHTENQENPHKVTANQVGLGNVK…
MAIEQIKETDTLNQGRVKINAILDQSNTSVEKIKDYQDQLTTGINDAKKIADDAGKEAVNIAEQAGNKANETANQAMANSQTAINTSNQAVSTANNNKQEFDALRNDFDKLVGEAGDSNPEIVQARTDTQGVTQPTLATRLQVDFNDRMTKSEGVSLLSGTTNVKIPMDFTGKTAGNTATNANQYFTDVTAKVLKKPKDTWNEISQSDYNKLVSRDDSGVSSGSTQNGVIPQQLGVFNALEAAKKIIPQNFEGLSQDEAVTLLKDSFIAFTISERVKATSPNNKTIKVSTYVESTDSWTTQIQENVGEYKDLSVQVTDKNFITREGLIYLISYTDPSNGVTTANLDVDYSAIQLEISINAQDVLAKSGFVKGEQLKAHTENQENPHKVTANQVGLGNVK…
MAIEQIKETDTLNQGRVKINAILDQSNTSVEKIKDYQDQLTTGINDAKKIADDAGKEAVNIAEQAGNKANETANQAMANSQTAINTSNQAVSTANNNKQEFDALRNDFDKLVGEAGDSNPEIVQARTDTQGVTQPTLATRLQVDFNDRMTKSEGVSLLSGTTNVKIPMDFTGKTAGNTATNANQYFTDVTAKVLKKPKDTWNEISQSDYNKLVSRDDSGVSSGSTQNGVIPQQLGVFNALEAAKKIIPQNFEGLSQDEAVTLLKDSFIAFTISERVKATSPNNKTIKVSTYVESTDSWTTQIQENVGEYKDLSVQVTDKNFITREGLIYLISYTDPSNGVTTANLDVDYSAIQLEISINAQDVLAKSGFVKGEQLKAHTENQENPHKVTANQVGLGNVK…
MAIEQIKETDTLNQGRVKINAILDQSNTSVEKIKDYQDQLTTGINDAKKIADDAGKEAVNIAEQAGNKANETANQAMANSQTAINTSNQAVSTANNNKQEFDALRNDFDKLVGEAGDSNPEIVQARTDTQGVTQPTLATRLQVDFNDRMTKSEGVSLLSGTTNVKIPMDFTGKTAGNTATNANQYFTDVTAKVLKKPKDTWNEISQSDYNKLVSRDDSGVSSGSTQNGVIPQQLGVFNALEAAKKIIPQNFEGLSQDEAVTLLKDSFIAFTISERVKATSPNNKTIKVSTYVESTDSWTTQIQENVGEYKDLSVQVTDKNFITREGLIYLISYTDPSNGVTTANLDVDYSAIQLEISINAQDVLAKSGFVKGEQLKAHTENQENPHKVTANQVGLGNVK…
MAINIEKGLAVVQKFVNNCYYSMYGSRYYTDGTCDCSGSVYRILRESGGFNYGYIPSTETLHDYLLKLGYEKIAENTDFPMQRGDVIIWGKKGYSAGAGGHTGVALDNQNWIECTGWKMTTIIANHDQRWVMAGCPYFYAYRLKTGASSSTSSNTATTTTATGNKNGIAIDNVSKDQAVKMVQRIQTRYAWTLLRDQVKRVLQPNKVYTLVISCDSKWKYENAVNRLKQELKSYYPTYMQQNIAIVDGDKPIIKIEARNLNDEQSKKIEGHMRNFLKDVLLDRQTYAEANSYGTYDVRVKGEGFNDHDAPIVLKEIQEMGKANDVKIDPSHIKGFKY
MAINIETGLAVVQKFVNNCYYSMYGSRYYTDGTCDCSGSVYRILRESGGFNYGYIPNTETLHDYLLKLGYEKIAENTDFPMQRGDVIIWGKKGYSAGAGGHTGVALDNQNWIECTGWKMTTIIANHDQRWVMAGCPYFYAYRLKTGASSSTSSNTATTTPATGNKNGIAIDNVSKDQAVKMVQRIQTRYAWTLLRDQVKRVLQPNKVYTLIIACDSKWKYEHAINRLKQELKTYLPGYIQDNIAVPDGDKPIIHIEARNLTDAQSKKMEDHMRNFLKDVLLDKQTYAEANSYGTWDVRVRGEGFNDHDAPIVLKEIQEMGKANDVKIDPSHIKGFKY
MAIQFYLEVEGKRHILPVNPGEIKLTTGSNNTVTEVVKLGDINSFGGRSLVETSFKSIFPKNTKASYINPNSKKLTPQNWVKVFEDAKNKNQRVRLIVTDCGINILTAIEKFEWGYLDASEDIEYSIELKEYRNHAAKYVKTVKKKVSPTPRPKPPNNKPITPGCEVIVNGQLHRDSWGAGPGVIEQNARRIVNFINPGKQCPYHVTLLDGGWRGWVTPGSVRRV
MAIQFYLEVEGKRHILPVNPGEIKLTTGSNNTVTEVVKLGDINSFGGRSLVETSFKSIFPKNTKASYINPNSKKLTPQNWVKVFEDAKNKNQRVRLIVTDCGINILTAIEKFEWGYLDASEDIEYSIELKEYRNHAAKYVKTVKKKVSPTPRPKPPNNKPITPGCEVIVNGQLHRDSWGAGPGVIEQNARRIVNFINPGKQCPYHVTLLDGGWRGWVTPGSVRRV
MAIQFYLEVEGKRHILPVNPGEIKLTTGSNNTVTEVVKLGDINSFGGRSLVETSFKSIFPKNTKASYINPNSKKLTPQNWVKVFEDAKNKNQRVRLIVTDCGINILTAIEKFEWGYLDASEDIEYSIELKEYRNHAAKYVKTVKKKVSPTPRPKPPNNKPITPGCEVIVNGQLHRDSWGAGPGVIEQNARRIVNFINPGKQCPYHVTLLDGGWRGWVTPGSVRRV
MAIQFYLEVEGKRHILPVNPGEIKLTTGSNNTVTEVVKLGDINSFGGRSLVETSFKSIFPKNTKASYINPNSKKLTPQNWVKVFEDAKNKNQRVRLIVTDCGINILTAIEKFEWGYLDASEDIEYSIELKEYRNHAAKYVKTVKKKVSPTPRPKPPNNKPITPGCEVIVNGQLHRDSWGAGPGVIEQNARRIVNFINPGKQCPYHVTLLDGGWRGWVTPGSVRRV
MAIQFYLEVEGKRHILPVNPGEIKLTTGSNNTVTEVVKLGDINSFGGRSLVETSFKSIFPKNTKASYINPNSKKQTPQNWVKVFEDAKNKNQRVRLIVTDCGINILTAIEKFEWGYLDASEDIEYSIELKEYRNHAAKYVKTVKKKVSPTPRPKPPNNKPITPGCEVIVNGQLHRDSWGAGPGVIEQNARRIVNFINPEKQCPYHVTLLDGGWRGWVTPGSVRRV
MAIQFYLEVEGKRHILPVNPGEIKLTTGSNNTVTEVVKLGDINSFGGRSLVETSFKSIFPKNTKASYINPNSKKQTPQNWVKVFEDAKNKNQRVRLIVTDCGINILTAIEKFEWGYLDASEDIEYSIELKEYRNHAAKYVKTVKKKVSPTPRPKPPNNKPITPGCEVIVNGQLHRDSWGAGPGVIEQNARRIVNFINPEKQCPYHVTLLDGGWRGWVTPGSVRRV
MAIQFYLEVEGKRHILPVNPGEIKLTTGSNNTVTEVVKLGDINSFGGRSLVETSFKSIFPKNTKASYINPNSKKQTPQNWVKVFEDAKNKNQRVRLIVTDCGINILTAIEKFEWGYLDASEDIEYSIELKEYRNHAAKYVKTVKKKVSPTPRPKPPNNKPITPGCEVIVNGQLHRDSWGAGPGVIEQNARRIVNFINPEKQCPYHVTLLDGGWRGWVTPGSVRRV
MAIQFYLEVEGKRHILPVNPGEIKLTTGSNNTVTEVVKLGDINSFGGRSLVETSFKSIFPKNTKASYINPNSKKQTPQNWVKVFEDAKNKNQRVRLIVTDCGINILTAIEKFEWGYLDASEDIEYSIELKEYRNHAAKYVKTVKKKVSPTPRPKPPNNKPITPGCEVIVNGQLHRDSWGAGPGVIEQNARRIVNFINPEKQCPYHVTLLDGGWRGWVTPGSVRRV
MAIQFYLEVEGKRHILPVNPGEIKLTTGSNNTVTEVVKLGDINSFGGRSLVETSFKSIFPKNTKASYINPNSKKQTPQNWVKVFEDAKNKNQRVRLIVTDCGINILTAIEKFEWGYLDASEDIEYSIELKEYRNHAAKYVKTVKKKVSPTPRPKPPNNKPITPGCEVIVNGQLHRDSWGAGPGVIEQNARRIVNFINPGKQCPYHVTLLDGGWRGWVTPGSVRRV
MAIQFYLEVEGKRHILPVNPGEIKLTTGSNNTVTEVVKLGDINSFGGRSLVETSFKSIFPKNTKASYINPNSKKQTPQNWVKVFEDAKNKNQRVRLIVTDCGINILTAIEKFEWGYLDASEDIEYSIELKEYRNHAAKYVKTVKKKVSPTPRPKPPNNKPITPGCEVIVNGQLHRDSWGAGPGVIEQNARRIVNFINPGKQCPYHVTLLDGGWRGWVTPGSVRRV
MAIQFYLEVEGKRHILPVNPGEIKLTTGSNNTVTEVVKLGDINSFGGRSLVETSFKSIFPKNTKASYINPNSKKQTPQNWVKVFEDAKNKNQRVRLIVTDCGINILTAIEKFEWGYLDASEDIEYSIELKEYRNHAAKYVKTVKKKVSPTPRPKPPNNKPITPGCEVIVNGQLHRDSWGAGPGVIEQNARRIVNFINPGKQCPYHVTLLDGGWRGWVTPGSVRRV
MAIQFYLEVEGKRHILPVNPGEIKLTTGSNNTVTEVVKLGDINSFGGRSLVETSFKSIFPKNTKASYINPNSKKQTPQNWVKVFEDAKNKNQRVRLIVTDCGINILTAIEKFEWGYLDASEDIEYSIELKEYRNHAAKYVKTVKKKVSPTPRPKPPNNKPITPGCEVIVNGQLHRDSWGAGPGVIEQNARRIVNFINPGKQCPYHVTLLDGGWRGWVTPGSVRRV
MAIQFYLEVEGKRHILPVNPGEIKLTTGSNNTVTEVVKLGDINSFGGRSLVETSFKSIFPKNTKASYINPNSKKQTPQNWVKVFEDAKNKNQRVRLIVTDCGINILTAIEKFEWGYLDASEDIEYSIELKEYRNHAAKYVKTVKKKVSPTPRPKPPNNKPITPGCEVIVNGQLHRDSWGAGPGVIEQNARRIVNFINPGKQCPYHVTLLDGGWRGWVTPGSVRRV
MAIQFYLEVEGKRHILPVNPGEIKLTTGSNNTVTEVVKLGDINSFGGRSLVETSFKSIFPKNTKASYINPNSKKQTPQNWVKVFEDAKNKNQRVRLIVTDCGINILTAIEKFEWGYLDASEDIEYSIELKEYRNHAAKYVKTVKKKVSPTPRPKPPNNKPITPGCEVIVNGQLHRDSWGAGPGVIEQNARRIVNFINPGKQCPYHVTLLDGGWRGWVTPGSVRRV
MAIQFYLEVEGKRHILPVNPGEIKLTTGSNNTVTEVVKLGDINSFGGRSLVETSFKSIFPKNTKASYINPNSKKQTPQNWVKVFEDAKNKNQRVRLIVTDCGINILTAIEKFEWGYLDASEDIEYSIELKEYRNHAAKYVKTVKKKVSPTPRPKPPNNKPITPGCEVIVNGQLHRDSWGAGPGVIEQNARRIVNFINPGKQCPYHVTLLDGGWRGWVTPGSVRRV
MAIQFYLEVEGKRHILPVNPGEIKLTTGSNNTVTEVVKLGDINSFGGRSLVETSFKSIFPKNTKASYINPNSKKQTPQNWVKVFEDAKNKNQRVRLIVTDCGINILTAIEKFEWGYLDASEDIEYSIELKEYRNHAAKYVKTVKKKVSPTPRPKPPNNKPITPGCEVIVNGQLHRDSWGAGPGVIEQNARRIVNFINPGKQCPYHVTLLDGGWRGWVTPGSVRRV
MAIQFYLEVEGKRHILPVNPGEIKLTTGSNNTVTEVVKLGDINSFGGRSLVETSFKSIFPKNTKASYINPNSKKQTPQNWVKVFEDAKNKNQRVRLIVTDCGINILTAIEKFEWGYLDASEDIEYSIELKEYRNHAAKYVKTVKKKVSPTPRPKPPNNKPITPGCEVIVNGQLHRDSWGAGPGVIEQNARRIVNFINPGKQCPYHVTLLDGGWRGWVTPGSVRRV
MAIQFYLEVEGKRHILPVNPGEIKLTTGSNNTVTEVVKLGDINSFGGRSLVETSFKSIFPKNTKASYINPNSKKQTPQNWVKVFEDAKNKNQRVRLIVTDCGINILTAIEKFEWGYLDASEDIEYSIELKEYRNHAAKYVKTVKKKVSPTPRPKPPNNKPITPGCEVIVNGQLHRDSWGAGPGVIEQNARRIVNFINPGKQCPYHVTLLDGGWRGWVTPGSVRRV
MAIQFYLEVEGKRHILPVNPGEIKLTTGSNNTVTEVVKLGDINSFGGRSLVETSFKSIFPKNTKASYINPNSKKQTPQNWVKVFEDAKNKNQRVRLIVTDCGINILTAIEKFEWGYLDASEDIEYSIELKEYRNHAAKYVKTVKKKVSPTPRPKPPNNKPITPGCEVIVNGQLHRDSWGAGPGVIEQNARRIVNFINPGKQCPYHVTLLDGGWRGWVTPGSVRRV
MAIQFYLEVEGKRHILPVNPGEIKLTTGSNNTVTEVVKLGDINSFGGRSLVETSFKSIFPKNTKASYINPNSKKQTPQNWVKVFEDAKNKNQRVRLIVTDCGINILTAIEKFEWGYLDASEDIEYSIELKEYRNHAAKYVKTVKKKVSPTPRPKPPNNKPITPGCEVIVNGQLHRDSWGAGPGVIEQNARRIVNFINPGKQCPYHVTLLDGGWRGWVTPGSVRRV
MAIQFYLEVEGKRHILPVNPGEIKLTTGSNNTVTEVVKLGDINSFGGRSLVETSFKSIFPKNTKASYINPNSKKQTPQNWVKVFEDAKNKNQRVRLIVTDCGINILTAIEKFEWGYLDASEDIEYSIELKEYRNHAAKYVKTVKKKVSPTPRPKPPNNKPITPGCEVIVNGQLHRDSWGAGPGVIEQNARRIVNFINPGKQCPYHVTLLDGGWRGWVTPGSVRRV
MAIQFYLEVEGKRHILPVNPGEIKLTTGSNNTVTEVVKLGDINSFGGRSLVETSFKSIFPKNTKASYINPNSKKQTPQNWVKVFEDAKNKNQRVRLIVTDCGINILTAIEKFEWGYLDASEDIEYSIELKEYRNHAAKYVKTVKKKVSPTPRPKPPNNKPITPGCEVIVNGQLHRDSWGAGPGVIEQNARRIVNFINPGKQCPYHVTLLDGGWRGWVTPGSVRRV
MAIQFYLEVEGKRHILPVNPGEIKLTTGSNNTVTEVVKLGDINSFGGRSLVETSFKSIFPKNTKASYINPNSKKQTPQNWVKVFEDAKNKNQRVRLIVTDCGINILTAIEKFEWGYLDASEDIEYSIELKEYRNHAAKYVKTVKKKVSPTPRPKPPNNKPITPGCEVIVNGQLHRDSWGAGPGVIEQNARRIVNFINPGKQCPYHVTLLDGGWRGWVTPGSVRRV
MAIQFYLEVEGKRHILPVNPGEIKLTTGSNNTVTEVVKLGDINSFGGRSLVETSFKSIFPKNTKASYINPNSKKQTPQNWVKVFEDAKNKNQRVRLIVTDCGINILTAIEKFEWGYLDASEDIEYSIELKEYRNHAAKYVKTVKKKVSPTPRPKPPNNKPITPGCEVIVNGQLHRDSWGAGPGVIEQNARRIVNFINPGKQCPYHVTLLDGGWRGWVTPGSVRRV
MAIQFYLEVEGKRHILPVNPGEIKLTTGSNNTVTEVVKLGDINSFGGRSLVETSFKSIFPKNTKASYINPNSKKQTPQNWVKVFEDAKNKNQRVRLIVTDCGINILTAIEKFEWGYLDASEDIEYSIELKEYRNHAAKYVKTVKKKVSPTPRPKPPNNKPITPGCEVIVNGQLHRDSWGAGPGVIEQNARRIVNFINPGKQCPYHVTLLDGGWRGWVTPGSVRRV
MAIQFYLEVEGKRHILPVNPGEIKLTTGSNNTVTEVVKLGDINSFGGRSLVETSFKSIFPKNTKASYINPNSKKQTPQNWVKVFEDAKNKNQRVRLIVTDCGINILTAIEKFEWGYLDASEDIEYSIELKEYRNHAAKYVKTVKKKVSPTPRPKPPNNKPITPGCEVIVNGQLHRDSWGAGPGVIEQNARRIVNFINPGKQCPYHVTLLDGGWRGWVTPGSVRRV
MAIQFYLEVEGKRHILPVNPGEIKLTTGSNNTVTEVVKLGDINSFGGRSLVETSFKSIFPKNTKASYINPNSKKQTPQNWVKVFEDAKNKNQRVRLIVTDCGINILTAIEKFEWGYLDASEDIEYSIELKEYRNHAAKYVKTVKKKVSPTPRPKPPNNKPITPGCEVIVNGQLHRDSWGAGPGVIEQNARRIVNFINPGKQCPYHVTLLDGGWRGWVTPGSVRRV
MAIQFYLEVEGKRHILPVNPGEIKLTTGSNNTVTEVVKLGDINSFGGRSLVETSFKSIFPKNTKASYINPNSKKQTPQNWVKVFEDAKNKNQRVRLIVTDCGINILTAIEKFEWGYLDASEDIEYSIELKEYRNHAAKYVKTVKKKVSPTPRPKPPNNKPITPGCEVIVNGQLHRDSWGAGPGVIEQNARRIVNFINPGKQCPYHVTLLDGGWRGWVTPGSVRRV
MAIQFYLEVEGKRHILPVNPGEIKLTTGSNNTVTEVVKLGDINSFGGRSLVETSFKSIFPKNTKASYINPNSKKQTPQNWVKVFEDAKNKNQRVRLIVTDCGINILTAIEKFEWGYLDASEDIEYSIELKEYRNHAAKYVKTVKKKVSPTPRPKPPNNKPITPGCEVIVNGQLHRDSWGAGPGVIEQNARRIVNFINPGKQCPYHVTLLDGGWRGWVTPGSVRRV
MAIQFYLEVEGKRHILPVNPGEIKLTTGSNNTVTEVVKLGDINSFGGRSLVETSFKSIFPKNTKASYINPNSKKQTPQNWVKVFEDAKNKNQRVRLIVTDCGINILTAIEKFEWGYLDASEDIEYSIELKEYRNHAAKYVKTVKKKVSPTPRPKPPNNKPITPGCEVIVNGQLHRDSWGAGPGVIEQNARRIVNFINPGKQCPYHVTLLDGGWRGWVTPGSVRRV
MAIQFYLEVEGKRHILPVNPGEIKLTTGSNNTVTEVVKLGDINSFGGRSLVETSFKSIFPKNTKASYINPNSKKQTPQNWVKVFEDAKNKNQRVRLIVTDCGINILTAIEKFEWGYLDASEDIEYSIELKEYRNHAAKYVKTVKKKVSPTPRPKPPNNKPITPGCEVIVNGQLHRDSWGAGPGVIEQNARRIVNFINPGKQCPYHVTLLDGGWRGWVTPGSVRRV
MAIQFYLEVEGKRHILPVNPGEIKLTTGSNNTVTEVVKLGDINSFGGRSLVETSFKSIFPKNTKASYINPNSKKQTPQNWVKVFEDAKNKNQRVRLIVTDCGINILTAIEKFEWGYLDASEDIEYSIELKEYRNHAAKYVKTVKKKVSPTPRPKPPNNKPITPGCEVIVNGQLHRDSWGAGPGVIEQNARRIVNFINPGKQCPYHVTLLDGGWRGWVTPGSVRRV
MAIQFYLEVEGKRHILPVNPGEIKLTTGSNNTVTEVVKLGDINSFGGRSLVETSFKSIFPKNTKASYINPNSKKQTPQNWVKVFEDAKNKNQRVRLIVTDCGINILTAIEKFEWGYLDASEDIEYSIELKEYRNHAAKYVKTVKKKVSPTPRPKPPNNKPITPGCEVIVNGQLHRDSWGAGPGVIEQNARRIVNFINPGKQCPYHVTLLDGGWRGWVTPGSVRRV
MAIQFYLEVEGKRHILPVNPGEIKLTTGSNNTVTEVVKLGDINSFGGRSLVETSFKSIFPKNTKASYINPNSKKQTPQNWVKVFEDAKNKNQRVRLIVTDCGINILTAIEKFEWGYLDASEDIEYSIELKEYRNHAAKYVKTVKKKVSPTPRPKPPNNKPITPGCEVIVNGQLHRDSWGAGPGVIEQNARRIVNFINPGKQCPYHVTLLDGGWRGWVTPGSVRRV
MAIQFYLEVEGKRHILPVNPGEIKLTTGSNNTVTEVVKLGDINSFGGRSLVETSFKSIFPKNTKASYINPNSKKQTPQNWVKVFEDAKNKNQRVRLIVTDCGINILTAIEKFEWGYLDASEDIEYSIELKEYRNHAAKYVKTVKKKVSPTPRPKPPNNKPITPGCEVIVNGQLHRDSWGAGPGVIEQNARRIVNFINPGKQCPYHVTLLDGGWRGWVTPGSVRRV
MAIQFYLEVEGKRHILPVNPGEIKLTTGSNNTVTEVVKLGDINSFGGRSLVETSFKSIFPKNTKASYINPNSKKQTPQNWVKVFEDAKNKNQRVRLIVTDCGINILTAIEKFEWGYLDASEDIEYSIELKEYRNHAAKYVKTVKKKVSPTPRPKPPNNKPITPGCEVIVNGQLHRDSWGAGPGVIEQNARRIVNFINPGKQCPYHVTLLDGGWRGWVTPGSVRRV
MAIQFYLEVEGKRHILPVNPGEIKLTTGSNNTVTEVVKLGDINSFGGRSLVETSFKSIFPKNTKASYINPNSKKQTPQNWVKVFEDAKNKNQRVRLIVTDCGINILTAIEKFEWGYLDASEDIEYSIELKEYRNHAAKYVKTVKKKVSPTPRPKPPNNKPITPGCEVIVNGQLHRDSWGAGPGVIEQNARRIVNFINPGKQCPYHVTLLDGGWRGWVTPGSVRRV
MAIQFYLEVEGKRHILPVNPGEIKLTTGSNNTVTEVVKLGDINSFGGRSLVETSFKSIFPKNTKASYINPNSKKQTPQNWVKVFEDAKNKNQRVRLIVTDCGINILTAIEKFEWGYLDASEDIEYSIELKEYRNHAAKYVKTVKKKVSPTPRPKPPNNKPITPGCEVIVNGQLHRDSWGAGPGVIEQNARRIVNFINPGKQCPYHVTLLDGGWRGWVTPGSVRRV
MAIQFYLEVEGKRHILPVNPGEIKLTTGSNNTVTEVVKLGDINSFGGRSLVETSFKSIFPKNTKASYINPNSKKQTPQNWVKVFEDAKNKNQRVRLIVTDCGINILTAIEKFEWGYLDASEDIEYSIELKEYRNHAAKYVKTVKKKVSPTPRPKPPNNKPITPGCEVIVNGQLHRDSWGAGPGVIEQNARRIVNFINPGKQCPYHVTLLDGGWRGWVTPGSVRRV
MAIQFYLEVEGKRHILPVNPGEIKLTTGSNNTVTEVVKLGDINSFGGRSLVETSFKSIFPKNTKASYINPNSKKQTPQNWVKVFEDAKNKNQRVRLIVTDCGINILTAIEKFEWGYLDASEDIEYSIELKEYRNHAAKYVKTVKKKVSPTPRPKPPNNKPITPGCEVIVNGQLHRDSWGAGPGVIEQNARRIVNFINPGKQCPYHVTLLDGGWRGWVTPGSVRRV
MAIQFYLEVEGKRHILPVNPGEIKLTTGSNNTVTEVVKLGDINSFGGRSLVETSFKSIFPKNTKASYINPNSKKQTPQNWVKVFEDAKNKNQRVRLIVTDCGINILTAIEKFEWGYLDASEDIEYSIELKEYRNHAAKYVKTVKKKVSPTPRPKPPNNKPITPGCEVIVNGQLHRDSWGAGPGVIEQNARRIVNFINPGKQCPYHVTLLDGGWRGWVTPGSVRRV
MAIQFYLEVEGKRHILPVNPGEIKLTTGSNNTVTEVVKLGDINSFGGRSLVETSFKSIFPKNTKASYINPNSKKQTPQNWVKVFEDAKNKNQRVRLIVTDCGINILTAIEKFEWGYLDASEDIEYSIELKEYRNHAAKYVKTVKKKVSPTPRPKPPNNKPITPGCEVIVNGQLHRDSWGAGPGVIEQNARRIVNFINPGKQCPYHVTLLDGGWRGWVTPGSVRRV
MAIQFYLEVEGKRHILPVNPGEIKLTTGSNNTVTEVVKLGDINSFGGRSLVETSFKSIFPKNTKASYINPNSKKQTPQNWVKVFEDAKNKNQRVRLIVTDCGINILTAIEKFEWGYLDASEDIEYSIELKEYRNHAAKYVKTVKKKVSPTPRPKPPNNKPITPGCEVIVNGQLHRDSWGAGPGVIEQNARRIVNFINPGKQCPYHVTLLDGGWRGWVTPGSVRRV
MAIQFYLEVEGKRHILPVNPGEIKLTTGSNNTVTEVVKLGDINSFGGRSLVETSFKSIFPKNTKASYINPNSKKQTPQNWVKVFEDAKNKNQRVRLIVTDCGINILTAIEKFEWGYLDASEDIEYSIELKEYRNHAAKYVKTVKKKVSPTPRPKPPNNKPITPGCEVIVNGQLHRDSWGAGPGVIEQNARRIVNFINPGKQCPYHVTLLDGGWRGWVTPGSVRRV
MAIQFYLEVEGKRHILPVNPGEIKLTTGSNNTVTEVVKLGDINSFGGRSLVETSFKSIFPKNTKASYINPNSKKQTPQNWVKVFEDAKNKNQRVRLIVTDCGINILTAIEKFEWGYLDASEDIEYSIELKEYRNHAAKYVKTVKKKVSPTPRPKPPNNKPITPGCEVIVNGQLHRDSWGAGPGVIEQNARRIVNFINPGKQCPYHVTLLDGGWRGWVTPGSVRRV
MAIQFYLEVEGKRHILPVNPGEIKLTTGSNNTVTEVVKLGDINSFGGRSLVETSFKSIFPKNTKASYINPNSKKQTPQNWVKVFEDAKNKNQRVRLIVTDCGINILTAIEKFEWGYLDASEDIEYSIELKEYRNHAAKYVKTVKKKVSPTPRPKPPNNKPITPGCEVIVNGQLHRDSWGAGPGVIEQNARRIVNFINPGKQCPYHVTLLDGGWRGWVTPGSVRRV
MAIQFYLEVEGKRHILPVNPGEIKLTTGSNNTVTEVVKLGDINSFGGRSLVETSFKSIFPKNTKASYINPNSKKQTPQNWVKVFEDAKNKNQRVRLIVTDCGINILTAIEKFEWGYLDASEDIEYSIELKEYRNHAAKYVKTVKKKVSPTPRPKPPNNKPITPGCEVIVNGQLHRDSWGAGPGVIEQNARRIVNFINPGKQCPYHVTLLDGGWRGWVTPGSVRRV
MAIQFYLEVEGKRHILPVNPGEIKLTTGSNNTVTEVVKLGDINSFGGRSLVETSFKSIFPKNTKASYINPNSKKQTPQNWVKVFEDAKNKNQRVRLIVTDCGINILTAIEKFEWGYLDASEDIEYSIELKEYRNHAAKYVKTVKKKVSPTPRPKPPNNKPITPGCEVIVNGQLHRDSWGAGPGVIEQNARRIVNFINPGKQCPYHVTLLDGGWRGWVTPGSVRRV
MAIQFYLEVEGKRHILPVNPGEIKLTTGSNNTVTEVVKLGDINSFGGRSLVETSFKSIFPKNTKASYINPNSKKQTPQNWVKVFEDAKNKNQRVRLIVTDCGINILTAIEKFEWGYLDASEDIEYSIELKEYRNHAAKYVKTVKKKVSPTPRPKPPNNKPITPGCEVIVNGQLHRDSWGAGPGVIEQNARRIVNFINPGKQCPYHVTLLDGGWRGWVTPGSVRRV
MAIQFYLEVEGKRHILPVNPGEIKLTTGSNNTVTEVVKLGDINSFGGRSLVETSFKSIFPKNTKASYINPNSKKQTPQNWVKVFEDAKNKNQRVRLIVTDCGINILTAIEKFEWGYLDASEDIEYSIELKEYRNHAAKYVKTVKKKVSPTPRPKPPNNKPITPGCEVIVNGQLHRDSWGAGPGVIEQNARRIVNFINPGKQCPYHVTLLDGGWRGWVTPGSVRRV
MAIQFYLEVEGKRHILPVNPGEIKLTTGSNNTVTEVVKLGDINSFGGRSLVETSFKSIFPKNTKASYINPNSKKQTPQNWVKVFEDAKNKNQRVRLIVTDCGINILTAIEKFEWGYLDASEDIEYSIELKEYRNHAAKYVKTVKKKVSPTPRPKPPNNKPITPGCEVIVNGQLHRDSWGAGPGVIEQNARRIVNFINPGKQCPYHVTLLDGGWRGWVTPGSVRRV
MAIQFYLEVEGKRHILPVNPGEIKLTTGSNNTVTEVVKLGDINSFGGRSLVETSFKSIFPKNTKASYINPNSKKQTPQNWVKVFEDAKNKNQRVRLIVTDCGINILTAIEKFEWGYLDASEDIEYSIELKEYRNHAAKYVKTVKKKVSPTPRPKPPNNKPITPGCEVIVNGQLHRDSWGAGPGVIEQNARRIVNFINPGKQCPYHVTLLDGGWRGWVTPGSVRRV
MAIQFYLEVEGKRHILPVNPGEIKLTTGSNNTVTEVVKLGDINSFGGRSLVETSFKSIFPKNTKASYINPNSKKQTPQNWVKVFEDAKNKNQRVRLIVTDCGINILTAIEKFEWGYLDASEDIEYSIELKEYRNHAAKYVKTVKKKVSPTPRPKPPNNKPITPGCEVIVNGQLHRDSWGAGPGVIEQNARRIVNFINPGKQCPYHVTLLDGGWRGWVTPGSVRRV
MAIQFYLEVEGKRHILPVNPGEIKLTTGSNNTVTEVVKLGDINSFGGRSLVETSFKSIFPKNTKASYINPNSKKQTPQNWVKVFEDAKNKNQRVRLIVTDCGINILTAIEKFEWGYLDASEDIEYSIELKEYRNHAAKYVKTVKKKVSPTPRPKPPNNKPITPGCEVIVNGQLHRDSWGAGPGVIEQNARRIVNFINPGKQCPYHVTLLDGGWRGWVTPGSVRRV
MAIQFYLEVEGKRHILPVNPGEIKLTTGSNNTVTEVVKLGDINSFGGRSLVETSFKSIFPKNTKASYINPNSKKQTPQNWVKVFEDAKNKNQRVRLIVTDCGINILTAIEKFEWGYLDASEDIEYSIELKEYRNHAAKYVKTVKKKVSPTPRPKPPNNKPITPGCEVIVNGQLHRDSWGAGPGVIEQNARRIVNFINPGKQCPYHVTLLDGGWRGWVTPGSVRRV
MAIQFYLEVEGKRHILPVNPGEIKLTTGSNNTVTEVVKLGDINSFGGRSLVETSFKSIFPKNTKASYINPNSKKQTPQNWVKVFEDAKNKNQRVRLIVTDCGINILTAIEKFEWGYLDASEDIEYSIELKEYRNHAAKYVKTVKKKVSPTPRPKPPNNKPITPGCEVIVNGQLHRDSWGAGPGVIEQNARRIVNFINPGKQCPYHVTLLDGGWRGWVTPGSVRRV
MAIQFYLEVEGKRHILPVNPGEIKLTTGSNNTVTEVVKLGDINSFGGRSLVETSFKSIFPKNTKASYINPNSKKQTPQNWVKVFEDAKNKNQRVRLIVTDCGINILTAIEKFEWGYLDASEDIEYSIELKEYRNHAAKYVKTVKKKVSPTPRPKPPNNKPITPGCEVIVNGQLHRDSWGAGPGVIEQNARRIVNFINPGKQCPYHVTLLDGGWRGWVTPGSVRRV
MAIQFYLEVEGKRHILPVNPGEIKLTTGSNNTVTEVVKLGDINSFGGRSLVETSFKSIFPKNTKASYINPNSKKQTPQNWVKVFEDAKNKNQRVRLIVTDCGINILTAIEKFEWGYLDASEDIEYSIELKEYRNHAAKYVKTVKKKVSPTPRPKPPNNKPITPGCEVIVNGQLHRDSWGAGPGVIEQNARRIVNFINPGKQCPYHVTLLDGGWRGWVTPGSVRRV
MAIQFYLEVEGKRHILPVNPGEIKLTTGSNNTVTEVVKLGDINSFGGRSLVETSFKSIFPKNTKASYINPNSKKQTPQNWVKVFEDAKNKNQRVRLIVTDCGINILTAIEKFEWGYLDASEDIEYSIELKEYRNHAAKYVKTVKKKVSPTPRPKPPNNKPITPGCEVIVNGQLHRDSWGAGPGVIEQNARRIVNFINPGKQCPYHVTLLDGGWRGWVTPGSVRRV
MAIQFYLEVEGKRHILPVNPGEIKLTTGSNNTVTEVVKLGDINSFGGRSLVETSFKSIFPKNTKASYINPNSKKQTPQNWVKVFEDAKNKNQRVRLIVTDCGINILTAIEKFEWGYLDASEDIEYSIELKEYRNHAAKYVKTVKKKVSPTPRPKPPNNKPITPGCEVIVNGQLHRDSWGAGPGVIEQNARRIVNFINPGKQCPYHVTLLDGGWRGWVTPGSVRRV
MAIQFYLEVEGKRHILPVNPGEIKLTTGSNNTVTEVVKLGDINSFGGRSLVETSFKSIFPKNTKASYINPNSKKQTPQNWVKVFEDAKNKNQRVRLIVTDCGINILTAIEKFEWGYLDASEDIEYSIELKEYRNHAAKYVKTVKKKVSPTPRPKPPNNKPITPGCEVIVNGQLHRDSWGAGPGVIEQNARRIVNFINPGKQCPYHVTLLDGGWRGWVTPGSVRRV
MAIQFYLEVEGKRHILPVNPGEIKLTTGSNNTVTEVVKLGDINSFGGRSLVETSFKSIFPKNTKASYINPNSKKQTPQNWVKVFEDAKNKNQRVRLIVTDCGINILTAIEKFEWGYLDASEDIEYSIELKEYRNHAAKYVKTVKKKVSPTPRPKPPNNKPITPGCEVIVNGQLHRDSWGAGPGVIEQNARRIVNFINPGKQCPYHVTLLDGGWRGWVTPGSVRRV
MAIQFYLEVEGKRHILPVNPGEIKLTTGSNNTVTEVVKLGDINSFGGRSLVETSFKSIFPKNTKASYINPNSKKQTPQNWVKVFEDAKNKNQRVRLIVTDCGINILTAIEKFEWGYLDASEDIEYSIELKEYRNHAAKYVKTVKKKVSPTPRPKPPNNKPITPGCEVIVNGQLHRDSWGAGPGVIEQNARRIVNFINPGKQCPYHVTLLDGGWRGWVTPGSVRRV
MAIQFYLEVEGKRHILPVNPGEIKLTTGSNNTVTEVVKLGDINSFGGRSLVETSFKSIFPKNTKASYINPNSKKQTPQNWVKVFEDAKNKNQRVRLIVTDCGINILTAIEKFEWGYLDASEDIEYSIELKEYRNHAAKYVKTVKKKVSPTPRPKPPNNKPITPGCEVIVNGQLHRDSWGAGPGVIEQNARRIVNFINPGKQCPYHVTLLDGGWRGWVTPGSVRRV
MAIQFYLEVEGKRHILPVNPGEIKLTTGSNNTVTEVVKLGDINSFGGRSLVETSFKSIFPKNTKASYINPNSKKQTPQNWVKVFEDAKNKNQRVRLIVTDCGINILTAIEKFEWGYLDASEDIEYSIELKEYRNHAAKYVKTVKKKVSPTPRPKPPNNKPITPGCEVIVNGQLHRDSWGAGPGVIEQNARRIVNFINPGKQCPYHVTLLDGGWRGWVTPGSVRRV
MAIQFYLEVEGKRHILPVNPGEIKLTTGSNNTVTEVVKLGDINSFGGRSLVETSFKSIFPKNTKASYINPNSKKQTPQNWVKVFEDAKNKNQRVRLIVTDCGINILTAIEKFEWGYLDASEDIEYSIELKEYRNHAAKYVKTVKKKVSPTPRPKPPNNKPITPGCEVIVNGQLHRDSWGAGPGVIEQNARRIVNFINPGKQCPYHVTLLDGGWRGWVTPGSVRRV
MAIQFYLEVEGKRHILPVNPGEIKLTTGSNNTVTEVVKLGDINSFGGRSLVETSFKSIFPKNTKASYINPNSKKQTPQNWVKVFEDAKNKNQRVRLIVTDCGINILTAIEKFEWGYLDASEDIEYSIELKEYRNHAAKYVKTVKKKVSPTPRPKPPNNKPITPGCEVIVNGQLHRDSWGAGPGVIEQNARRIVNFINPGKQCPYHVTLLDGGWRGWVTPGSVRRV
MAIQFYLEVEGKRHILPVNPGEIKLTTGSNNTVTEVVKLGDINSFGGRSLVETSFKSIFPKNTKASYINPNSKKQTPQNWVKVFEDAKNKNQRVRLIVTDCGINILTAIEKFEWGYLDASEDIEYSIELKEYRNHAAKYVKTVKKKVSPTPRPKPPNNKPITPGCEVIVNGQLHRDSWGAGPGVIEQNARRIVNFINPGKQCPYHVTLLDGGWRGWVTPGSVRRV
MAIQFYLEVEGKRHILPVNPGEIKLTTGSNNTVTEVVKLGDINSFGGRSLVETSFKSIFPKNTKASYINPNSKKQTPQNWVKVFEDAKNKNQRVRLIVTDCGINILTAIEKFEWGYLDASEDIEYSIELKEYRNHAAKYVKTVKKKVSPTPRPKPPNNKPITPGCEVIVNGQLHRDSWGAGPGVIEQNARRIVNFINPGKQCPYHVTLLDGGWRGWVTPGSVRRV
MAIQFYLEVEGKRHILPVNPGEIKLTTGSNNTVTEVVKLGDINSFGGRSLVETSFKSIFPKNTKASYINPNSKKQTPQNWVKVFEDAKNKNQRVRLIVTDCGINILTAIEKFEWGYLDASEDIEYSIELKEYRNHAAKYVKTVKKKVSPTPRPKPPNNKPITPGCEVIVNGQLHRDSWGAGPGVIEQNARRIVNFINPGKQCPYHVTLLDGGWRGWVTPGSVRRV
MAIQFYLEVEGKRHILPVNPGEIKLTTGSNNTVTEVVKLGDINSFGGRSLVETSFKSIFPKNTKASYINPNSKKQTPQNWVKVFEDAKNKNQRVRLIVTDCGINILTAIEKFEWGYLDASEDIEYSIELKEYRNHAAKYVKTVKKKVSPTPRPKPPNNKPITPGCEVIVNGQLHRDSWGAGPGVIEQNARRIVNFINPGKQCPYHVTLLDGGWRGWVTPGSVRRV
MAIQFYLEVEGKRHILPVNPGEIKLTTGSNNTVTEVVKLGDINSFGGRSLVETSFKSIFPKNTKASYINPNSKKQTPQNWVKVFEDAKNKNQRVRLIVTDCGINILTAIEKFEWGYLDASEDIEYSIELKEYRNHAAKYVKTVKKKVSPTPRPKPPNNKPITPGCEVIVNGQLHRDSWGAGPGVIEQNARRIVNFINPGKQCPYHVTLLDGGWRGWVTPGSVRRV
MAIQFYLEVEGKRHILPVNPGEIKLTTGSNNTVTEVVKLGDINSFGGRSLVETSFKSIFPKNTKASYINPNSKKQTPQNWVKVFEDAKNKNQRVRLIVTDCGINILTAIEKFEWGYLDASEDIEYSIELKEYRNHAAKYVKTVKKKVSPTPRPKPPNNKPITPGCEVIVNGQLHRDSWGAGPGVIEQNARRIVNFINPGKQCPYHVTLLDGGWRGWVTPGSVRRV
MAIQFYLEVEGKRHILPVNPGEIKLTTGSNNTVTEVVKLGDINSFGGRSLVETSFKSIFPKNTKASYINPNSKKQTPQNWVKVFEDAKNKNQRVRLIVTDCGINILTAIEKFEWGYLDASEDIEYSIELKEYRNHAAKYVKTVKKKVSPTPRPKPPNNKPITPGCEVIVNGQLHRDSWGAGPGVIEQNARRIVNFINPGKQCPYHVTLLDGGWRGWVTPGSVRRV
MAIQFYLEVEGKRHILPVNPGEIKLTTGSNNTVTEVVKLGDINSFGGRSLVETSFKSIFPKNTKASYINPNSKKQTPQNWVKVFEDAKNKNQRVRLIVTDCGINILTAIEKFEWGYLDASEDIEYSIELKEYRNHAAKYVKTVKKKVSPTPRPKPPNNKPITPGCEVIVNGQLHRDSWGAGPGVIEQNARRIVNFINPGKQCPYHVTLLDGGWRGWVTPGSVRRV
MAIQFYLEVEGKRHILPVNPGEIKLTTGSNNTVTEVVKLGDINSFGGRSLVETSFKSIFPKNTKASYINPNSKKQTPQNWVKVFEDAKNKNQRVRLIVTDCGINILTAIEKFEWGYLDASEDIEYSIELKEYRNHAAKYVKTVKKKVSPTPRPKPPNNKPITPGCEVIVNGQLHRDSWGAGPGVIEQNARRIVNFINPGKQCPYHVTLLDGGWRGWVTPGSVRRV
MAIQFYLEVEGKRHILPVNPGEIKLTTGSNNTVTEVVKLGDINSFGGRSLVETSFKSIFPKNTKASYINPNSKKQTPQNWVKVFEDAKNKNQRVRLIVTDCGINILTAIEKFEWGYLDASEDIEYSIELKEYRNHAAKYVKTVKKKVSPTPRPKPPNNKPITPGCEVIVNGQLHRDSWGAGPGVIEQNARRIVNFINPGKQCPYHVTLLDGGWRGWVTPGSVRRV
MAIQFYLEVEGKRHILPVNPGEIKLTTGSNNTVTEVVKLGDINSFGGRSLVETSFKSIFPKNTKASYINPNSKKQTPQNWVKVFEDAKNKNQRVRLIVTDCGINILTAIEKFEWGYLDASEDIEYSIELKEYRNHAAKYVKTVKKKVSPTPRPKPPNNKPITPGCEVIVNGQLHRDSWGAGPGVIEQNARRIVNFINPGKQCPYHVTLLDGGWRGWVTPGSVRRV
MAIQFYLEVEGKRHILPVNPGEIKLTTGSNNTVTEVVKLGDINSFGGRSLVETSFKSIFPKNTKASYINPNSKKQTPQNWVKVFEDAKNKNQRVRLIVTDCGINILTAIEKFEWGYLDASEDIEYSIELKEYRNHAAKYVKTVKKKVSPTPRPKPPNNKPITPGCEVIVNGQLHRDSWGAGPGVIEQNARRIVNFINPGKQCPYHVTLLDGGWRGWVTPGSVRRV
MAIQFYLEVEGKRHILPVNPGEIKLTTGSNNTVTEVVKLGDINSFGGRSLVETSFKSIFPKNTKASYINPNSKKQTPQNWVKVFEDAKNKNQRVRLIVTDCGINILTAIEKFEWGYLDASEDIEYSIELKEYRNHAAKYVKTVKKKVSPTPRPKPPNNKPITPGCEVIVNGQLHRDSWGAGPGVIEQNARRIVNFINPGKQCPYHVTLLDGGWRGWVTPGSVRRV
MAIQFYLEVEGKRHILPVNPGEIKLTTGSNNTVTEVVKLGDINSFGGRSLVETSFKSIFPKNTKASYINPNSKKQTPQNWVKVFEDAKNKNQRVRLIVTDCGINILTAIEKFEWGYLDASEDIEYSIELKEYRNHAAKYVKTVKKKVSPTPRPKPPNNKPITPGCEVIVNGQLHRDSWGAGPGVIEQNARRIVNFINPGKQCPYHVTLLDGGWRGWVTPGSVRRV
MAIQFYLEVEGKRHILPVNPGEIKLTTGSNNTVTEVVKLGDINSFGGRSLVETSFKSIFPKNTKASYINPNSKKQTPQNWVKVFEDAKNKNQRVRLIVTDCGINILTAIEKFEWGYLDASEDIEYSIELKEYRNHAAKYVKTVKKKVSPTPRPKPPNNKPITPGCEVIVNGQLHRDSWGAGPGVIEQNARRIVNFINPGKQCPYHVTLLDGGWRGWVTPGSVRRV
MAIQFYLEVEGKRHILPVNPGEIKLTTGSNNTVTEVVKLGDINSFGGRSLVETSFKSIFPKNTKASYINPNSKKQTPQNWVKVFEDAKNKNQRVRLIVTDCGINILTAIEKFEWGYLDASEDIEYSIELKEYRNHAAKYVKTVKKKVSPTPRPKPPNNKPITPGCEVIVNGQLHRDSWGAGPGVIEQNARRIVNFINPGKQCPYHVTLLDGGWRGWVTPGSVRRV
MAIQFYLEVEGKRHILPVNPGEIKLTTGSNNTVTEVVKLGDINSFGGRSLVETSFKSIFPKNTKASYINPNSKKQTPQNWVKVFEDAKNKNQRVRLIVTDCGINILTAIEKFEWGYLDASEDIEYSIELKEYRNHAAKYVKTVKKKVSPTPRPKPPNNKPITPGCEVIVNGQLHRDSWGAGPGVIEQNARRIVNFINPGKQCPYHVTLLDGGWRGWVTPGSVRRV
MAIQFYLEVEGKRHILPVNPGEIKLTTGSNNTVTEVVKLGDINSFGGRSLVETSFKSIFPKNTKASYINPNSKKQTPQNWVKVFEDAKNKNQRVRLIVTDCGINILTAIEKFEWGYLDASEDIEYSIELKEYRNHAAKYVKTVKKKVSPTPRPKPPNNKPITPGCEVIVNGQLHRDSWGAGPGVIEQNARRIVNFINPGKQCPYHVTLLDGGWRGWVTPGSVRRV
MAIQFYLEVEGKRHILPVNPGEIKLTTGSNNTVTEVVKLGDINSFGGRSLVETSFKSIFPKNTKASYINPNSKKQTPQNWVKVFEDAKNKNQRVRLIVTDCGINILTAIEKFEWGYLDASEDIEYSIELKEYRNHAAKYVKTVKKKVSPTPRPKPPNNKPITPGCEVIVNGQLHRDSWGAGPGVIEQNARRIVNFINPGKQCPYHVTLLDGGWRGWVTPGSVRRV
MAIQFYLEVEGKRHILPVNPGEIKLTTGSNNTVTEVVKLGDINSFGGRSLVETSFKSIFPKNTKASYINPNSKKQTPQNWVKVFEDAKNKNQRVRLIVTDCGINILTAIEKFEWGYLDASEDIEYSIELKEYRNHAAKYVKTVKKKVSPTPRPKPPNNKPITPGCEVIVNGQLHRDSWGAGPGVIEQNARRIVNFINPGKQCPYHVTLLDGGWRGWVTPGSVRRV
MAIQFYLEVEGKRHILPVNPGEIKLTTGSNNTVTEVVKLGDINSFGGRSLVETSFKSIFPKNTKASYINPNSKKQTPQNWVKVFEDAKNKNQRVRLIVTDCGINILTAIEKFEWGYLDASEDIEYSIELKEYRNHAAKYVKTVKKKVSPTPRPKPPNNKPITPGCEVIVNGQLHRDSWGAGPGVIEQNARRIVNFINPGKQCPYHVTLLDGGWRGWVTPGSVRRV
MAIQFYLEVEGKRHILPVNPGEIKLTTGSNNTVTEVVKLGDINSFGGRSLVETSFKSIFPKNTKASYINPNSKKQTPQNWVKVFEDAKNKNQRVRLIVTDCGINILTAIEKFEWGYLDASEDIEYSIELKEYRNHAAKYVKTVKKKVSPTPRPKPPNNKPITPGCEVIVNGQLHRDSWGAGPGVIEQNARRIVNFINPGKQCPYHVTLLDGGWRGWVTPGSVRRV
MAIQFYLEVEGKRHILPVNPGEIKLTTGSNNTVTEVVKLGDINSFGGRSLVETSFKSIFPKNTKASYINPNSKKQTPQNWVKVFEDAKNKNQRVRLIVTDCGINILTAIEKFEWGYLDASEDIEYSIELKEYRNHAAKYVKTVKKKVSPTPRPKPPNNKPITPGCEVIVNGQLHRDSWGAGPGVIEQNARRIVNFINPGKQCPYHVTLLDGGWRGWVTPGSVRRV
MAIQFYLEVEGKRHILPVNPGEIKLTTGSNNTVTEVVKLGDINSFGGRSLVETSFKSIFPKNTKASYINPNSKKQTPQNWVKVFEDAKNKNQRVRLIVTDCGINILTAIEKFEWGYLDASEDIEYSIELKEYRNHAAKYVKTVKKKVSPTPRPKPPNNKPITPGCEVIVNGQLHRDSWGAGPGVIEQNARRIVNFINPGKQCPYHVTLLDGGWRGWVTPGSVRRV
MAIQFYLEVEGKRHILPVNPGEIKLTTGSNNTVTEVVKLGDINSFGGRSLVETSFKSIFPKNTKASYINPNSKKQTPQNWVKVFEDAKNKNQRVRLIVTDCGINILTAIEKFEWGYLDASEDIEYSIELKEYRNHAAKYVKTVKKKVSPTPRPKPPNNKPITPGCEVIVNGQLHRDSWGAGPGVIEQNARRIVNFINPGKQCPYHVTLLDGGWRGWVTPGSVRRV
MAIQFYLEVEGKRHILPVNPGEIKLTTGSNNTVTEVVKLGDINSFGGRSLVETSFKSIFPKNTKASYINPNSKKQTPQNWVKVFEDAKNKNQRVRLIVTDCGINILTAIEKFEWGYLDASEDIEYSIELKEYRNHAAKYVKTVKKKVSPTPRPKPPNNKPITPGCEVIVNGQLHRDSWGAGPGVIEQNARRIVNFINPGKQCPYHVTLLDGGWRGWVTPGSVRRV
MAIQFYLEVEGKRHILPVNPGEIKLTTGSNNTVTEVVKLGDINSFGGRSLVETSFKSIFPKNTKASYINPNSKKQTPQNWVKVFEDAKNKNQRVRLIVTDCGINILTAIEKFEWGYLDASEDIEYSIELKEYRNHAAKYVKTVKKKVSPTPRPKPPNNKPITPGCEVIVNGQLHRDSWGAGPGVIEQNARRIVNFINPGKQCPYHVTLLDGGWRGWVTPGSVRRV
MAIQFYLEVEGKRHILPVNPGEIKLTTGSNNTVTEVVKLGDINSFGGRSLVETSFKSIFPKNTKASYINPNSKKQTPQNWVKVFEDAKNKNQRVRLIVTDCGINILTAIEKFEWGYLDASEDIEYSIELKEYRNHAAKYVKTVKKKVSPTPRPKPPNNKPITPGCEVIVNGQLHRDSWGAGPGVIEQNARRIVNFINPGKQCPYHVTLLDGGWRGWVTPGSVRRV
MAIQFYLEVEGKRHILPVNPGEIKLTTGSNNTVTEVVKLGDINSFGGRSLVETSFKSIFPKNTKASYINPNSKKQTPQNWVKVFEDAKNKNQRVRLIVTDCGINILTAIEKFEWGYLDASEDIEYSIELKEYRNHAAKYVKTVKKKVSPTPRPKPPNNKPITPGCEVIVNGQLHRDSWGAGPGVIEQNARRIVNFINPGKQCPYHVTLLDGGWRGWVTPGSVRRV
MAIQFYLEVEGKRHILPVNPGEIKLTTGSNNTVTEVVKLGDINSFGGRSLVETSFKSIFPKNTKASYINPNSKKQTPQNWVKVFEDAKNKNQRVRLIVTDCGINILTAIEKFEWGYLDASEDIEYSIELKEYRNHAAKYVKTVKKKVSPTPRPKPPNNKPITPGCEVIVNGQLHRDSWGAGPGVIEQNARRIVNFINPGKQCPYHVTLLDGGWRGWVTPGSVRRV
MAIQFYLEVEGKRHILPVNPGEIKLTTGSNNTVTEVVKLGDINSFGGRSLVETSFKSIFPKNTKASYINPNSKKQTPQNWVKVFEDAKNKNQRVRLIVTDCGINILTAIEKFEWGYLDASEDIEYSIELKEYRNHAAKYVKTVKKKVSPTPRPKPPNNKPITPGCEVIVNGQLHRDSWGAGPGVIEQNARRIVNFINPGKQCPYHVTLLDGGWRGWVTPGSVRRV
MAIQFYLEVEGKRHILPVNPGEIKLTTGSNNTVTEVVKLGDINSFGGRSLVETSFKSIFPKNTKASYINPNSKKQTPQNWVKVFEDAKNKNQRVRLIVTDCGINILTAIEKFEWGYLDASEDIEYSIELKEYRNHAAKYVKTVKKKVSPTPRPKPPNNKPITPGCEVIVNGQLHRDSWGAGPGVIEQNARRIVNFINPGKQCPYHVTLLDGGWRGWVTPGSVRRV
MAIQFYLEVEGKRHILPVNPGEIKLTTGSNNTVTEVVKLGDINSFGGRSLVETSFKSIFPKNTKASYINPNSKKQTPQNWVKVFEDAKNKNQRVRLIVTDCGINILTAIEKFEWGYLDASEDIEYSIELKEYRNHAAKYVKTVKKKVSPTPRPKPPNNKPITPGCEVIVNGQLHRDSWGAGPGVIEQNARRIVNFINPGKQCPYHVTLLDGGWRGWVTPGSVRRV
MAIQFYLEVEGKRHILPVNPGEIKLTTGSNNTVTEVVKLGDINSFGGRSLVETSFKSIFPKNTKASYINPNSKKQTPQNWVKVFEDAKNKNQRVRLIVTDCGINILTAIEKFEWGYLDASEDIEYSIELKEYRNHAAKYVKTVKKKVSPTPRPKPPNNKPITPGCEVIVNGQLHRDSWGAGPGVIEQNARRIVNFINPGKQCPYHVTLLDGGWRGWVTPGSVRRV
MAIQFYLEVEGKRHILPVNPGEIKLTTGSNNTVTEVVKLGDINSFGGRSLVETSFKSIFPKNTKASYINPNSKKQTPQNWVKVFEDAKNKNQRVRLIVTDCGINILTAIEKFEWGYLDASEDIEYSIELKEYRNHAAKYVKTVKKKVSPTPRPKPPNNKPITPGCEVIVNGQLHRDSWGAGPGVIEQNARRIVNFINPGKQCPYHVTLLDGGWRGWVTPGSVRRV
MAIQFYLEVEGKRHILPVNPGEIKLTTGSNNTVTEVVKLGDINSFGGRSLVETSFKSIFPKNTKASYINPNSKKQTPQNWVKVFEDAKNKNQRVRLIVTDCGINILTAIEKFEWGYLDASEDIEYSIELKEYRNHAAKYVKTVKKKVSPTPRPKPPNNKPITPGCEVIVNGQLHRDSWGAGPGVIEQNARRIVNFINPGKQCPYHVTLLDGGWRGWVTPGSVRRV
MAIQFYLEVEGKRHILPVNPGEIKLTTGSNNTVTEVVKLGDINSFGGRSLVETSFKSIFPKNTKASYINPNSKKQTPQNWVKVFEDAKNKNQRVRLIVTDCGINILTAIEKFEWGYLDASEDIEYSIELKEYRNHAAKYVKTVKKKVSPTPRPKPPNNKPITPGCEVIVNGQLHRDSWGAGPGVIEQNARRIVNFINPGKQCPYHVTLLDGGWRGWVTPGSVRRV
MAIQFYLEVEGKRHILPVNPGEIKLTTGSNNTVTEVVKLGDINSFGGRSLVETSFKSIFPKNTKASYINPNSKKQTPQNWVKVFEDAKNKNQRVRLIVTDCGINILTAIEKFEWGYLDASEDIEYSIELKEYRNHAAKYVKTVKKKVSPTPRPKPPNNKPITPGCEVIVNGQLHRDSWGAGPGVIEQNARRIVNFINPGKQCPYHVTLLDGGWRGWVTPGSVRRV
MAIQFYLEVEGKRHILPVNPGEIKLTTGSNNTVTEVVKLGDINSFGGRSLVETSFKSIFPKNTKASYINPNSKKQTPQNWVKVFEDAKNKNQRVRLIVTDCGINILTAIEKFEWGYLDASEDIEYSIELKEYRNHAAKYVKTVKKKVSPTPRPKPPNNKPITPGCEVIVNGQLHRDSWGAGPGVIEQNARRIVNFINPGKQCPYHVTLLDGGWRGWVTPGSVRRV
MAIQFYLEVEGKRHILPVNPGEIKLTTGSNNTVTEVVKLGDINSFGGRSLVETSFKSIFPKNTKASYINPNSKKQTPQNWVKVFEDAKNKNQRVRLIVTDCGINILTAIEKFEWGYLDASEDIEYSIELKEYRNHAAKYVKTVKKKVSPTPRPKPPNNKPITPGCEVIVNGQLHRDSWGAGPGVIEQNARRIVNFINPGKQCPYHVTLLDGGWRGWVTPGSVRRV
MAIQFYLEVEGKRHILPVNPGEIKLTTGSNNTVTEVVKLGDINSFGGRSLVETSFKSIFPKNTKASYINPNSKKQTPQNWVKVFEDAKNKNQRVRLIVTDCGINILTAIEKFEWGYLDASEDIEYSIELKEYRNHAAKYVKTVKKKVSPTPRPKPPNNKPITPGCEVIVNGQLHRDSWGAGPGVIEQNARRIVNFINPGKQCPYHVTLLDGGWRGWVTPGSVRRV
MAIQFYLEVEGKRHILPVNPGEIKLTTGSNNTVTEVVKLGDINSFGGRSLVETSFKSIFPKNTKASYINPNSKKQTPQNWVKVFEDAKNKNQRVRLIVTDCGINILTAIEKFEWGYLDASEDIEYSIELKEYRNHAAKYVKTVKKKVSPTPRPKPPNNKPITPGCEVIVNGQLHRDSWGAGPGVIEQNARRIVNFINPGKQCPYHVTLLDGGWRGWVTPGSVRRV
MAIQFYLEVEGKRHILPVNPGEIKLTTGSNNTVTEVVKLGDINSFGGRSLVETSFKSIFPKNTKASYINPNSKKQTPQNWVKVFEDAKNKNQRVRLIVTDCGINILTAIEKFEWGYLDASEDIEYSIELKEYRNHAAKYVKTVKKKVSPTPRPKPPNNKPITPGCEVIVNGQLHRDSWGAGPGVIEQNARRIVNFINPGKQCPYHVTLLDGGWRGWVTPGSVRRV
MAIQFYLEVEGKRHILPVNPGEIKLTTGSNNTVTEVVKLGDINSFGGRSLVETSFKSIFPKNTKASYINPNSKKQTPQNWVKVFEDAKNKNQRVRLIVTDCGINILTAIEKFEWGYLDASEDIEYSIELKEYRNHAAKYVKTVKKKVSPTPRPKPPNNKPITPGCEVIVNGQLHRDSWGAGPGVIEQNARRIVNFINPGKQCPYHVTLLDGGWRGWVTPGSVRRV
MAIQFYLEVEGKRHILPVNPGEIKLTTGSNNTVTEVVKLGDINSFGGRSLVETSFKSIFPKNTKASYINPNSKKQTPQNWVKVFEDAKNKNQRVRLIVTDCGINILTAIEKFEWGYLDASEDIEYSIELKEYRNHAAKYVKTVKKKVSPTPRPKPPNNKPITPGCEVIVNGQLHRDSWGAGPGVIEQNARRIVNFINPGKQCPYHVTLLDGGWRGWVTPGSVRRV
MAIQFYLEVEGKRHILPVNPGEIKLTTGSNNTVTEVVKLGDINSFGGRSLVETSFKSIFPKNTKASYINPNSKKQTPQNWVKVFEDAKNKNQRVRLIVTDCGINILTAIEKFEWGYLDASEDIEYSIELKEYRNHAAKYVKTVKKKVSPTPRPKPPNNKPITPGCEVIVNGQLHRDSWGAGPGVIEQNARRIVNFINPGKQCPYHVTLLDGGWRGWVTPGSVRRV
MAIQFYLEVEGKRHILPVNPGEIKLTTGSNNTVTEVVKLGDINSFGGRSLVETSFKSIFPKNTKASYINPNSKKQTPQNWVKVFEDAKNKNQRVRLIVTDCGINILTAIEKFEWGYLDASEDIEYSIELKEYRNHAAKYVKTVKKKVSPTPRPKPPNNKPITPGCEVIVNGQLHRDSWGAGPGVIEQNARRIVNFINPGKQCPYHVTLLDGGWRGWVTPGSVRRV
MAIQFYLEVEGKRHILPVNPGEIKLTTGSNNTVTEVVKLGDINSFGGRSLVETSFKSIFPKNTKASYINPNSKKQTPQNWVKVFEDAKNKNQRVRLIVTDCGINILTAIEKFEWGYLDASEDIEYSIELKEYRNHAAKYVKTVKKKVSPTPRPKPPNNKPITPGCEVIVNGQLHRDSWGAGPGVIEQNARRIVNFINPGKQCPYHVTLLDGGWRGWVTPGSVRRV
MAIQFYLEVEGKRHILPVNPGEIKLTTGSNNTVTEVVKLGDINSFGGRSLVETSFKSIFPKNTKASYINPNSKKQTPQNWVKVFEDAKNKNQRVRLIVTDCGINILTAIEKFEWGYLDASEDIEYSIELKEYRNHAAKYVKTVKKKVSPTPRPKPPNNKPITPGCEVIVNGQLHRDSWGAGPGVIEQNARRIVNFINPGKQCPYHVTLLDGGWRGWVTPGSVRRV
MAIQFYLEVEGKRHILPVNPGEIKLTTGSNNTVTEVVKLGDINSFGGRSLVETSFKSIFPKNTKASYINPNSKKQTPQNWVKVFEDAKNKNQRVRLIVTDCGINILTAIEKFEWGYLDASEDIEYSIELKEYRNHAAKYVKTVKKKVSPTPRPKPPNNKPITPGCEVIVNGQLHRDSWGAGPGVIEQNARRIVNFINPGKQCPYHVTLLDGGWRGWVTPGSVRRV
MAIQFYLEVEGKRHILPVNPGEIKLTTGSNNTVTEVVKLGDINSFGGRSLVETSFKSIFPKNTKASYINPNSKKQTPQNWVKVFEDAKNKNQRVRLIVTDCGINILTAIEKFEWGYLDASEDIEYSIELKEYRNHAAKYVKTVKKKVSPTPRPKPPNNKPITPGCEVIVNGQLHRDSWGAGPGVIEQNARRIVNFINPGKQCPYHVTLLDGGWRGWVTPGSVRRV
MAIQFYLEVEGKRHILPVNPGEIKLTTGSNNTVTEVVKLGDINSFGGRSLVETSFKSIFPKNTKASYINPNSKKQTPQNWVKVFEDAKNKNQRVRLIVTDCGINILTAIEKFEWGYLDASEDIEYSIELKEYRNHAAKYVKTVKKKVSPTPRPKPPNNKPITPGCEVIVNGQLHRDSWGAGPGVIEQNARRIVNFINPGKQCPYHVTLLDGGWRGWVTPGSVRRV
MAIQFYLEVEGKRHILPVNPGEIKLTTGSNNTVTEVVKLGDINSFGGRSLVETSFKSIFPKNTKASYINPNSKKQTPQNWVKVFEDAKNKNQRVRLIVTDCGINILTAIEKFEWGYLDASEDIEYSIELKEYRNHAAKYVKTVKKKVSPTPRPKPPNNKPITPGCEVIVNGQLHRDSWGAGPGVIEQNARRIVNFINPGKQCPYHVTLLDGGWRGWVTPGSVRRV
MAIQFYLEVEGKRHILPVNPGEIKLTTGSNNTVTEVVKLGDINSFGGRSLVETSFKSIFPKNTKASYINPNSKKQTPQNWVKVFEDAKNKNQRVRLIVTDCGINILTAIEKFEWGYLDASEDIEYSIELKEYRNHAAKYVKTVKKKVSPTPRPKPPNNKPITPGCEVIVNGQLHRDSWGAGPGVIEQNARRIVNFINPGKQCPYHVTLLDGGWRGWVTPGSVRRV
MAIQFYLEVEGKRHILPVNPGEIKLTTGSNNTVTEVVKLGDINSFGGRSLVETSFKSIFPKNTKASYINPNSKKQTPQNWVKVFEDAKNKNQRVRLIVTDCGINILTAIEKFEWGYLDASEDIEYSIELKEYRNHAAKYVKTVKKKVSPTPRPKPPNNKPITPGCEVIVNGQLHRDSWGAGPGVIEQNARRIVNFINPGKQCPYHVTLLDGGWRGWVTPGSVRRV
MAIQFYLEVEGKRHILPVNPGEIKLTTGSNNTVTEVVKLGDINSFGGRSLVETSFKSIFPKNTKASYINPNSKKQTPQNWVKVFEDAKNKNQRVRLIVTDCGINILTAIEKFEWGYLDASEDIEYSIELKEYRNHAAKYVKTVKKKVSPTPRPKPPNNKPITPGCEVIVNGQLHRDSWGAGPGVIEQNARRIVNFINPGKQCPYHVTLLDGGWRGWVTPGSVRRV
MAIQFYLEVEGKRHILPVNPGEIKLTTGSNNTVTEVVKLGDINSFGGRSLVETSFKSIFPKNTKASYINPNSKKQTPQNWVKVFEDAKNKNQRVRLIVTDCGINILTAIEKFEWGYLDASEDIEYSIELKEYRNHAAKYVKTVKKKVSPTPRPKPPNNKPITPGCEVIVNGQLHRDSWGAGPGVIEQNARRIVNFINPGKQCPYHVTLLDGGWRGWVTPGSVRRV
MAIQFYLEVEGKRHILPVNPGEIKLTTGSNNTVTEVVKLGDINSFGGRSLVETSFKSIFPKNTKASYINPNSKKQTPQNWVKVFEDAKNKNQRVRLIVTDCGINILTAIEKFEWGYLDASEDIEYSIELKEYRNHAAKYVKTVKKKVSPTPRPKPPNNKPITPGCEVIVNGQLHRDSWGAGPGVIEQNARRIVNFINPGKQCPYHVTLLDGGWRGWVTPGSVRRV
MAIQFYLEVEGKRHILPVNPGEIKLTTGSNNTVTEVVKLGDINSFGGRSLVETSFKSIFPKNTKASYINPNSKKQTPQNWVKVFEDAKNKNQRVRLIVTDCGINILTAIEKFEWGYLDASEDIEYSIELKEYRNHAAKYVKTVKKKVSPTPRPKPPNNKPITPGCEVIVNGQLHRDSWGAGPGVIEQNARRIVNFINPGKQCPYHVTLLDGGWRGWVTPGSVRRV
MAIQFYLEVEGKRHILPVNPGEIKLTTGSNNTVTEVVKLGDINSFGGRSLVETSFKSIFPKNTKASYINPNSKKQTPQNWVKVFEDAKNKNQRVRLIVTDCGINILTAIEKFEWGYLDASEDIEYSIELKEYRNHAAKYVKTVKKKVSPTPRPKPPNNKPITPGCEVIVNGQLHRDSWGAGPGVIEQNARRIVNFINPGKQCPYHVTLLDGGWRGWVTPGSVRRV
MAIQFYLEVEGKRHILPVNPGEIKLTTGSNNTVTEVVKLGDINSFGGRSLVETSFKSIFPKNTKASYINPNSKKQTPQNWVKVFEDAKNKNQRVRLIVTDCGINILTAIEKFEWGYLDASEDIEYSIELKEYRNHAAKYVKTVKKKVSPTPRPKPPNNKPITPGCEVIVNGQLHRDSWGAGPGVIEQNARRIVNFINPGKQCPYHVTLLDGGWRGWVTPGSVRRV
MAIQFYLEVEGKRHILPVNPGEIKLTTGSNNTVTEVVKLGDINSFGGRSLVETSFKSIFPKNTKASYINPNSKKQTPQNWVKVFEDAKNKNQRVRLIVTDCGINILTAIEKFEWGYLDASEDIEYSIELKEYRNHAAKYVKTVKKKVSPTPRPKPPNNKPITPGCEVIVNGQLHRDSWGAGPGVIEQNARRIVNFINPGKQCPYHVTLLDGGWRGWVTPGSVRRV
MAIQFYLEVEGKRHILPVNPGEIKLTTGSNNTVTEVVKLGDINSFGGRSLVETSFKSIFPKNTKASYINPNSKKQTPQNWVKVFEDAKNKNQRVRLIVTDCGINILTAIEKFEWGYLDASEDIEYSIELKEYRNHAAKYVKTVKKKVSPTPRPKPPNNKPITPGCEVIVNGQLHRDSWGAGPGVIEQNARRIVNFINPGKQCPYHVTLLDGGWRGWVTPGSVRRV
MAIQFYLEVEGKRHILPVNPGEIKLTTGSNNTVTEVVKLGDINSFGGRSLVETSFKSIFPKNTKASYINPNSKKQTPQNWVKVFEDAKNKNQRVRLIVTDCGINILTAIEKFEWGYLDASEDIEYSIELKEYRNHAAKYVKTVKKKVSPTPRPKPPNNKPITPGCEVIVNGQLHRDSWGAGPGVIEQNARRIVNFINPGKQCPYHVTLLDGGWRGWVTPGSVRRV
MAIQFYLEVEGKRHILPVNPGEIKLTTGSNNTVTEVVKLGDINSFGGRSLVETSFKSIFPKNTKASYINPNSKKQTPQNWVKVFEDAKNKNQRVRLIVTDCGINILTAIEKFEWGYLDASEDIEYSIELKEYRNHAAKYVKTVKKKVSPTPRPKPPNNKPITPGCEVIVNGQLHRDSWGAGPGVIEQNARRIVNFINPGKQCPYHVTLLDGGWRGWVTPGSVRRV
MAIQFYLEVEGKRHILPVNPGEIKLTTGSNNTVTEVVKLGDINSFGGRSLVETSFKSIFPKNTKASYINPNSKKQTPQNWVKVFEDAKNKNQRVRLIVTDCGINILTAIEKFEWGYLDASEDIEYSIELKEYRNHAAKYVKTVKKKVSPTPRPKPPNNKPITPGCEVIVNGQLHRDSWGAGPGVIEQNARRIVNFINPGKQCPYHVTLLDGGWRGWVTPGSVRRV
MAIQFYLEVEGKRHILPVNPGEIKLTTGSNNTVTEVVKLGDINSFGGRSLVETSFKSIFPKNTKASYINPNSKKQTPQNWVKVFEDAKNKNQRVRLIVTDCGINILTAIEKFEWGYLDASEDIEYSIELKEYRNHAAKYVKTVKKKVSPTPRPKPPNNKPITPGCEVIVNGQLHRDSWGAGPGVIEQNARRIVNFINPGKQCPYHVTLLDGGWRGWVTPGSVRRV
MAIQFYLEVEGKRHILPVNPGEIKLTTGSNNTVTEVVKLGDINSFGGRSLVETSFKSIFPKNTKASYINPNSKKQTPQNWVKVFEDAKNKNQRVRLIVTDCGINILTAIEKFEWGYLDASEDIEYSIELKEYRNHAAKYVKTVKKKVSPTPRPKPPNNKPITPGCEVIVNGQLHRDSWGAGPGVIEQNARRIVNFINPGKQCPYHVTLLDGGWRGWVTPGSVRRV
MAIQFYLEVEGKRHILPVNPGEIKLTTGSNNTVTEVVKLGDINSFGGRSLVETSFKSIFPKNTKASYINPNSKKQTPQNWVKVFEDAKNKNQRVRLIVTDCGINILTAIEKFEWGYLDASEDIEYSIELKEYRNHAAKYVKTVKKKVSPTPRPKPPNNKPITPGCEVIVNGQLHRDSWGAGPGVIEQNARRIVNFINPGKQCPYHVTLLDGGWRGWVTPGSVRRV
MAIQFYLEVEGKRHILPVNPGEIKLTTGSNNTVTEVVKLGDINSFGGRSLVETSFKSIFPKNTKASYINPNSKKQTPQNWVKVFEDAKNKNQRVRLIVTDCGINILTAIEKFEWGYLDASEDIEYSIELKEYRNHAAKYVKTVKKKVSPTPRPKPPNNKPITPGCEVIVNGQLHRDSWGAGPGVIEQNARRIVNFINPGKQCPYHVTLLDGGWRGWVTPGSVRRV
MAIQFYLEVEGKRHILPVNPGEIKLTTGSNNTVTEVVKLGDINSFGGRSLVETSFKSIFPKNTKASYINPNSKKQTPQNWVKVFEDAKNKNQRVRLIVTDCGINILTAIEKFEWGYLDASEDIEYSIELKEYRNHAAKYVKTVKKKVSPTPRPKPPNNKPITPGCEVIVNGQLHRDSWGAGPGVIEQNARRIVNFINPGKQCPYHVTLLDGGWRGWVTPGSVRRV
MAIQFYLEVEGKRHILPVNPGEIKLTTGSNNTVTEVVKLGDINSFGGRSLVETSFKSIFPKNTKASYINPNSKKQTPQNWVKVFEDAKNKNQRVRLIVTDCGINILTAIEKFEWGYLDASEDIEYSIELKEYRNHAAKYVKTVKKKVSPTPRPKPPNNKPITPGCEVIVNGQLHRDSWGAGPGVIEQNARRIVNFINPGKQCPYHVTLLDGGWRGWVTPGSVRRV
MAIQFYLEVEGKRHILPVNPGEIKLTTGSNNTVTEVVKLGDINSFGGRSLVETSFKSIFPKNTKASYINPNSKKQTPQNWVKVFEDAKNKNQRVRLIVTDCGINILTAIEKFEWGYLDASEDIEYSIELKEYRNHAAKYVKTVKKKVSPTPRPKPPNNKPITPGCEVIVNGQLHRDSWGAGPGVIEQNARRIVNFINPGKQCPYHVTLLDGGWRGWVTPGSVRRV
MAIQFYLEVEGKRHILPVNPGEIKLTTGSNNTVTEVVKLGDINSFGGRSLVETSFKSIFPKNTKASYINPNSKKQTPQNWVKVFEDAKNKNQRVRLIVTDCGINILTAIEKFEWGYLDASEDIEYSIELKEYRNHAAKYVKTVKKKVSPTPRPKPPNNKPITPGCEVIVNGQLHRDSWGAGPGVIEQNARRIVNFINPGKQCPYHVTLLDGGWRGWVTPGSVRRV
MAIQFYLEVEGKRHILPVNPGEIKLTTGSNNTVTEVVKLGDINSFGGRSLVETSFKSIFPKNTKASYINPNSKKQTPQNWVKVFEDAKNKNQRVRLIVTDCGINILTAIEKFEWGYLDASEDIEYSIELKEYRNHAAKYVKTVKKKVSPTPRPKPPNNKPITPGCEVIVNGQLHRDSWGAGPGVIEQNARRIVNFINPGKQCPYHVTLLDGGWRGWVTPGSVRRV
MAIQFYLEVEGKRHILPVNPGEIKLTTGSNNTVTEVVKLGDINSFGGRSLVETSFKSIFPKNTKASYINPNSKKQTPQNWVKVFEDAKNKNQRVRLIVTDCGINILTAIEKFEWGYLDASEDIEYSIELKEYRNHAAKYVKTVKKKVSPTPRPKPPNNKPITPGCEVIVNGQLHRDSWGAGPGVIEQNARRIVNFINPGKQCPYHVTLLDGGWRGWVTPGSVRRV
MAIQFYLEVEGKRHILPVNPGEIKLTTGSNNTVTEVVKLGDINSFGGRSLVETSFKSIFPKNTKASYINPNSKKQTPQNWVKVFEDAKNKNQRVRLIVTDCGINILTAIEKFEWGYLDASEDIEYSIELKEYRNHAAKYVKTVKKKVSPTPRPKPPNNKPITPGCEVIVNGQLHRDSWGAGPGVIEQNARRIVNFINPGKQCPYHVTLLDGGWRGWVTPGSVRRV
MAIQFYLEVEGKRHILPVNPGEIKLTTGSNNTVTEVVKLGDINSFGGRSLVETSFKSIFPKNTKASYINPNSKKQTPQNWVKVFEDAKNKNQRVRLIVTDCGINILTAIEKFEWGYLDASEDIEYSIELKEYRNHAAKYVKTVKKKVSPTPRPKPPNNKPITPGCEVIVNGQLHRDSWGAGPGVIEQNARRIVNFINPGKQCPYHVTLLDGGWRGWVTPGSVRRV
MAIQFYLEVEGKRHILPVNPGEIKLTTGSNNTVTEVVKLGDINSFGGRSLVETSFKSIFPKNTKASYINPNSKKQTPQNWVKVFEDAKNKNQRVRLIVTDCGINILTAIEKFEWGYLDASEDIEYSIELKEYRNHAAKYVKTVKKKVSPTPRPKPPNNKPITPGCEVIVNGQLHRDSWGAGPGVIEQNARRIVNFINPGKQCPYHVTLLDGGWRGWVTPGSVRRV
MAIQFYLEVEGKRHILPVNPGEIKLTTGSNNTVTEVVKLGDINSFGGRSLVETSFKSIFPKNTKASYINPNSKKQTPQNWVKVFEDAKNKNQRVRLIVTDCGINILTAIEKFEWGYLDASEDIEYSIELKEYRNHAAKYVKTVKKKVSPTPRPKPPNNKPITPGCEVIVNGQLHRDSWGAGPGVIEQNARRIVNFINPGKQCPYHVTLLDGGWRGWVTPGSVRRV
MAIQFYLEVEGKRHILPVNPGEIKLTTGSNNTVTEVVKLGDINSFGGRSLVETSFKSIFPKNTKASYINPNSKKQTPQNWVKVFEDAKNKNQRVRLIVTDCGINILTAIEKFEWGYLDASEDIEYSIELKEYRNHAAKYVKTVKKKVSPTPRPKPPNNKPITPGCEVIVNGQLHRDSWGAGPGVIEQNARRIVNFINPGKQCPYHVTLLDGGWRGWVTPGSVRRV
MAIQFYLEVEGKRHILPVNPGEIKLTTGSNNTVTEVVKLGDINSFGGRSLVETSFKSIFPKNTKASYINPNSKKQTPQNWVKVFEDAKNKNQRVRLIVTDCGINILTAIEKFEWGYLDASEDIEYSIELKEYRNHAAKYVKTVKKKVSPTPRPKPPNNKPITPGCEVIVNGQLHRDSWGAGPGVIEQNARRIVNFINPGKQCPYHVTLLDGGWRGWVTPGSVRRV
MAIQFYLEVEGKRHILPVNPGEIKLTTGSNNTVTEVVKLGDINSFGGRSLVETSFKSIFPKNTKASYINPNSKKQTPQNWVKVFEDAKNKNQRVRLIVTDCGINILTAIEKFEWGYLDASEDIEYSIELKEYRNHAAKYVKTVKKKVSPTPRPKPPNNKPITPGCEVIVNGQLHRDSWGAGPGVIEQNARRIVNFINPGKQCPYHVTLLDGGWRGWVTPGSVRRV
MAIQFYLEVEGKRHILPVNPGEIKLTTGSNNTVTEVVKLGDINSFGGRSLVETSFKSIFPKNTKASYINPNSKKQTPQNWVKVFEDAKNKNQRVRLIVTDCGINILTAIEKFEWGYLDASEDIEYSIELKEYRNHAAKYVKTVKKKVSPTPRPKPPNNKPITPGCEVIVNGQLHRDSWGAGPGVIEQNARRIVNFINPGKQCPYHVTLLDGGWRGWVTPGSVRRV
MAIQFYLEVEGKRHILPVNPGEIKLTTGSNNTVTEVVKLGDINSFGGRSLVETSFKSIFPKNTKASYINPNSKKQTPQNWVKVFEDAKNKNQRVRLIVTDCGINILTAIEKFEWGYLDASEDIEYSIELKEYRNHAAKYVKTVKKKVSPTPRPKPPNNKPITPGCEVIVNGQLHRDSWGAGPGVIEQNARRIVNFINPGKQCPYHVTLLDGGWRGWVTPGSVRRV
MAIQFYLEVEGKRHILPVNPGEIKLTTGSNNTVTEVVKLGDINSFGGRSLVETSFKSIFPKNTKASYINPNSKKQTPQNWVKVFEDAKNKNQRVRLIVTDCGINILTAIEKFEWGYLDASEDIEYSIELKEYRNHAAKYVKTVKKKVSPTPRPKPPNNKPITPGCEVIVNGQLHRDSWGAGPGVIEQNARRIVNFINPGKQCPYHVTLLDGGWRGWVTPGSVRRV
MAIQFYLEVEGKRHILPVNPGEIKLTTGSNNTVTEVVKLGDINSFGGRSLVETSFKSIFPKNTKASYINPNSKKQTPQNWVKVFEDAKNKNQRVRLIVTDCGINILTAIEKFEWGYLDASEDIEYSIELKEYRNHAAKYVKTVKKKVSPTPRPKPPNNKPITPGCEVIVNGQLHRDSWGAGPGVIEQNARRIVNFINPGKQCPYHVTLLDGGWRGWVTPGSVRRV
MAIQFYLEVEGKRHILPVNPGEIKLTTGSNNTVTEVVKLGDINSFGGRSLVETSFKSIFPKNTKASYINPNSKKQTPQNWVKVFEDAKNKNQRVRLIVTDCGINILTAIEKFEWGYLDASEDIEYSIELKEYRNHAAKYVKTVKKKVSPTPRPKPPNNKPITPGCEVIVNGQLHRDSWGAGPGVIEQNARRIVNFINPGKQCPYHVTLLDGGWRGWVTPGSVRRV
MAIQFYLEVEGKRHILPVNPGEIKLTTGSNNTVTEVVKLGDINSFGGRSLVETSFKSIFPKNTKASYINPNSKKQTPQNWVKVFEDAKNKNQRVRLIVTDCGINILTAIEKFEWGYLDASEDIEYSIELKEYRNHAAKYVKTVKKKVSPTPRPKPPNNKPITPGCEVIVNGQLHRDSWGAGPGVIEQNARRIVNFINPGKQCPYHVTLLDGGWRGWVTPGSVRRV
MAIQFYLEVEGKRHILPVNPGEIKLTTGSNNTVTEVVKLGDINSFGGRSLVETSFKSIFPKNTKASYINPNSKKQTPQNWVKVFEDAKNKNQRVRLIVTDCGINILTAIEKFEWGYLDASEDIEYSIELKEYRNHAAKYVKTVKKKVSPTPRPKPPNNKPITPGCEVIVNGQLHRDSWGAGPGVIEQNARRIVNFINPGKQCPYHVTLLDGGWRGWVTPGSVRRV
MAIQFYLEVEGKRHILPVNPGEIKLTTGSNNTVTEVVKLGDINSFGGRSLVETSFKSIFPKNTKASYINPNSKKQTPQNWVKVFEDAKNKNQRVRLIVTDCGINILTAIEKFEWGYLDASEDIEYSIELKEYRNHAAKYVKTVKKKVSPTPRPKPPNNKPITPGCEVIVNGQLHRDSWGAGPGVIEQNARRIVNFINPGKQCPYHVTLLDGGWRGWVTPGSVRRV
MAIQFYLEVEGKRHILPVNPGEIKLTTGSNNTVTEVVKLGDINSFGGRSLVETSFKSIFPKNTKASYINPNSKKQTPQNWVKVFEDAKNKNQRVRLIVTDCGINILTAIEKFEWGYLDASEDIEYSIELKEYRNHAAKYVKTVKKKVSPTPRPKPPNNKPITPGCEVIVNGQLHRDSWGAGSGVIEQNARRIVNFINPGKQCPYHVTLLDGGWRGWVTPGSVRRV
MAIQFYLEVEGKRHILPVNPGEIKLTTGSNNTVTEVVKLGDINSFGGRSLVETSFKSIFPKNTKASYINPNSKKQTPQNWVKVFEDAKNKNQRVRLIVTDCGINILTAIEKFEWGYLDASEDIEYSIELKEYRNHAAKYVKTVKKKVSPTPRPKPPNNKPITPGCEVIVNGQLHRDSWGAGSGVIEQNARRIVNFINPGKQCPYHVTLLDGGWRGWVTPGSVRRV
MAIQFYLEVEGKRHILPVNPGEIKLTTGSNNTVTEVVKLGDINSFGGRSLVETSFKSIFPKNTKASYINPNSKKQTPQNWVKVFEDAKNKNQRVRLIVTDCGINILTAIEKFEWGYLDASEDIEYSIELKEYRNHAAKYVKTVKKKVSPTPRPKPPNNKPITPGCEVIVNGQLHRDSWGAGSGVIEQNARRIVNFINPGKQCPYHVTLLDGGWRGWVTPGSVRRV
MAIWHLGGISKAQFAQDLQTGLPEDGSDVIVNPGKPNAPKYKVGQNIRFTTIYKNPDAPISQHINADTLWTQVGTITQKLNGRKNLYRVENSGKLLGYANDGDIAELWKNSKPAPAKTFTIGVNEGIVLRTGSSSLYAPIYGVWPKGSQFRYDSVHVSDGYVWLGGSDSNGTRIYIPVGPNDGNPTNTWGTGY
MAKIIAIGAGHGIHTPGKRSPADEREWLFNRVVVDSAIAELNKYQDIKIVRLDDPTGATDVPLATRVRKADNADADVYVSCHHNALRGVWGTHTGVETFAAAPLSANPQSRALANAIHPKVVRAMGLADRGVKGLNYYETATPTMPSIIIEGGFMDSTIDIKKLRSAAHLRQQGIAVATGIAEYLGLKLKPVANIPVKLPDKIGVATMKTTVKAYRSASFDSPVVKTYAKGEVRNIYRTSRGWYMLYDGTWIPSNYGKNFDYVPVKKPEAPIAKIFRVVAGSFLDRKNAEDHQKALKAKGIESFLLIEKNMFRVITGSYSNRINADRQAELVKKAGFATFIAIY
MALEVTKSVNLSGQSIIDEKTVVYLSASVSTESVGNTNISQTIQDAKKYRENRTQCRKDIQSFQDKVYEVEDQLATESTKEEMEEVEEL
MALEVTKSVNLSGQSIIDEKTVVYLSASVSTESVGNTNISQTIQDAKKYRENRTQCRKDIQSFQDKVYEVEDQLATESTKEEMEEVEEL
MALEVTKSVNLSGQSIIDEKTVVYLSASVSTESVGNTNISQTIQDAKKYRENRTQCRKDIQSFQDKVYEVEDQLATESTKEEMEEVEEL
MALEVTKSVNLSGQSIIDEKTVVYLSASVSTESVGNTNISQTIQDAKKYRENRTQCRKDIQSFQDKVYEVEDQLATESTKEEMEEVEEL
MALEVTKSVNLSGQSIIDEKTVVYLSASVSTESVGNTNISQTIQDAKKYRENRTQCRKDIQSFQDKVYEVEDQLATESTKEEMEEVEEL
MALEVTKSVNLSGQSIIDEKTVVYLSASVSTESVGNTNISQTIQDAKKYRENRTQCRKDIQSFQDKVYEVEDQLATESTKEEMEEVEEL
MALEVTKSVNLSGQSIIDEKTVVYLSASVSTESVGNTNISQTIQDAKKYRENRTQCRKDIQSFQDKVYEVEDQLATESTKEEMEEVEEL
MALEVTKSVNLSGQSIIDEKTVVYLSASVSTESVGNTNISQTIQDAKKYRENRTQCRKDIQSFQDKVYEVEDQLATESTKEEMEEVEEL
MALEVTKSVNLSGQSIIDEKTVVYLSASVSTESVGNTNISQTIQDAKKYRENRTQCRKDIQSFQDKVYEVEDQLATESTKEEMEEVEEL
MALEVTKSVNLSGQSIIDEKTVVYLSASVSTESVGNTNISQTIQDAKKYRENRTQCRKDIQSFQDKVYEVEDQLATESTKEEMEEVEEL
MALEVTKSVNLSGQSIIDEKTVVYLSASVSTESVGNTNISQTIQDAKKYRENRTQCRKDIQSFQDKVYEVEDQLATESTKEEMEEVEEL
MALEVTKSVNLSGQSIIDEKTVVYLSASVSTESVGNTNISQTIQDAKKYRENRTQCRKDIQSFQDKVYEVEDQLATESTKEEMEEVEEL
MALEVTKSVNLSGQSIIDEKTVVYLSASVSTESVGNTNISQTIQDAKKYRENRTQCRKDIQSFQDKVYEVEDQLATESTKEEMEEVEEL
MALEVTKSVNLSGQSIIDEKTVVYLSASVSTESVGNTNISQTIQDAKKYRENRTQCRKDIQSFQDKVYEVEDQLATESTKEEMEEVEEL
MALEVTKSVNLSGQSIIDEKTVVYLSASVSTESVGNTNISQTIQDAKKYRENRTQCRKDIQSFQDKVYEVEDQLATESTKEEMEEVEEL
MALEVTKSVNLSGQSIIDEKTVVYLSASVSTESVGNTNISQTIQDAKKYRENRTQCRKDIQSFQDKVYEVEDQLATESTKEEMEEVEEL
MALEVTKSVNLSGQSIIDEKTVVYLSASVSTESVGNTNISQTIQDAKKYRENRTQCRKDIQSFQDKVYEVEDQLATESTKEEMEEVEEL
MALEVTKSVNLSGQSIIDEKTVVYLSASVSTESVGNTNISQTIQDAKKYRENRTQCRKDIQSFQDKVYEVEDQLATESTKEEMEEVEEL
MALEVTKSVNLSGQSIIDEKTVVYLSASVSTESVGNTNISQTIQDAKKYRENRTQCRKDIQSFQDKVYEVEDQLATESTKEEMEEVEEL
MALEVTKSVNLSGQSIIDEKTVVYLSASVSTESVGNTNISQTIQDAKKYRENRTQCRKDIQSFQDKVYEVEDQLATESTKEEMEEVEEL
MALEVTKSVNLSGQSIIDEKTVVYLSASVSTESVGNTNISQTIQDAKKYRENRTQCRKDIQSFQDKVYEVEDQLATESTKEEMEEVEEL
MALEVTKSVNLSGQSIIDEKTVVYLSASVSTESVGNTNISQTIQDAKKYRENRTQCRKDIQSFQDKVYEVEDQLATESTKEEMEEVEEL
MALEVTKSVNLSGQSIIDEKTVVYLSASVSTESVGNTNISQTIQDAKKYRENRTQCRKDIQSFQDKVYEVEDQLATESTKEEMEEVEEL
MALEVTKSVNLSGQSIIDEKTVVYLSASVSTESVGNTNISQTIQDAKKYRENRTQCRKDIQSFQDKVYEVEDQLATESTKEEMEEVEEL
MALEVTKSVNLSGQSIIDEKTVVYLSASVSTESVGNTNISQTIQDAKKYRENRTQCRKDIQSFQDKVYEVEDQLATESTKEEMEEVEEL
MALEVTKSVNLSGQSIIDEKTVVYLSASVSTESVGNTNISQTIQDAKKYRENRTQCRKDIQSFQDKVYEVEDQLATESTKEEMEEVEEL
MALEVTKSVNLSGQSIIDEKTVVYLSASVSTESVGNTNISQTIQDAKKYRENRTQCRKDIQSFQDKVYEVEDQLATESTKEEMEEVEEL
MALEVTKSVNLSGQSIIDEKTVVYLSASVSTESVGNTNISQTIQDAKKYRENRTQCRKDIQSFQDKVYEVEDQLATESTKEEMEEVEEL
MALEVTKSVNLSGQSIIDEKTVVYLSASVSTESVGNTNISQTIQDAKKYRENRTQCRKDIQSFQDKVYEVEDQLATESTKEEMEEVEEL
MALEVTKSVNLSGQSIIDEKTVVYLSASVSTESVGNTNISQTIQDAKKYRENRTQCRKDIQSFQDKVYEVEDQLATESTKEEMEEVEEL
MALEVTKSVNLSGQSIIDEKTVVYLSASVSTESVGNTNISQTIQDAKKYRENRTQCRKDIQSFQDKVYEVEDQLATESTKEEMEEVEEL
MALEVTKSVNLSGQSIIDEKTVVYLSASVSTESVGNTNISQTIQDAKKYRENRTQCRKDIQSFQDKVYEVEDQLATESTKEEMEEVEEL
MALEVTKSVNLSGQSIIDEKTVVYLSASVSTESVGNTNISQTIQDAKKYRENRTQCRKDIQSFQDKVYEVEDQLATESTKEEMEEVEEL
MALEVTKSVNLSGQSIIDEKTVVYLSASVSTESVGNTNISQTIQDAKKYRENRTQCRKDIQSFQDKVYEVEDQLATESTKEEMEEVEEL
MALEVTKSVNLSGQSIIDEKTVVYLSASVSTESVGNTNISQTIQDAKKYRENRTQCRKDIQSFQDKVYEVEDQLATESTKEEMEEVEEL
MALEVTKSVNLSGQSIIDEKTVVYLSASVSTESVGNTNISQTIQDAKKYRENRTQCRKDIQSFQDKVYEVEDQLATESTKEEMEEVEEL
MALEVTKSVNLSGQSIIDEKTVVYLSASVSTESVGNTNISQTIQDAKKYRENRTQCRKDIQSFQDKVYEVEDQLATESTKEEMEEVEEL
MALEVTKSVTLSGQSIIDEKTVVYLSASVSTESMGNTNISQTIQDAKKYRENRTQCRKDIQAFQDKVYEVEDQLATELTKEKVEDLDELSQ
MALNTKKSISITGESKINGQQVIYLNADVTTDSAGNTNINQSITDQNLYRQNRVECRKDVDDFQERVWAIEDELLNEVEEQA
MAMNDLANHIIARAQNTKLGITNLQLQKVLYFTLIDGLKQEIIDESWLSKQYDSNFFVWRYGPVVKTIYEKYSVYGGAEIFEPKEEIAEFSKLNTVIDFQLKQKVSELTSKSLQHDFWKENMFYIVRGRSNIPYQLENLINETKKGLPLKREVSL
MAMNDLANHIIARAQNTKLGITNLQLQKVLYFTLIDGLKQEIIDESWLSKQYDSNFFVWRYGPVVKTIYEKYSVYGGAKIFEPKEEIAEFSKLNTVIDFQLKQKVSELTSKSLQHDFWKENMFYIVRGRSNIPYQLENLINETKKCLPLKREVSL
MAMNDLANHIIARAQNTKLGITNLQLQKVLYFTLIDGLKQEIIDESWLSKQYDSNFFVWRYGPVVKTIYEKYSVYGGAKIFEPKEEIAEFSKLNTVIDFQLKQKVSELTSKSLQHDFWKENMFYIVRGRSNIPYQLENLINETKKGLPLKREVSL
MAMNDLANHIIARAQNTKLGITNLQLQKVLYFTLIDGLKQEIIDESWLSKQYDSNFFVWRYGPVVKTIYEKYSVYGGAKIFEPKEEIAEFSKLNTVIDFQLKQKVSELTSKSLQHDFWKENMFYIVRGRSNIPYQLENLINETKKGLPLKREVSL
MANIYVNLIRKGLKTIEEVPRTIRNEVQAILDAETAD
MANKILNLDFSKDPIMPPIIYGRVGDEKMQTITVKISERDEIPDLSDGVITFEGEPAGGKVKVFDSENVSTTSSGLKTGTFEYTFPSAAFSVEGTYKRAYFSFQKDGKRDTTGDFKIIVKGNADIDAEEAETIITEYNKLVIALNEAYQAALNKMNTDYNEVVKRIDSIKDEMNKLQTKIDKTVSAAEGRISKVATDSEAKINTIAKTAETNIAAIGKSVTEEMNKALQELHAADFYTRSEAEAKFAEKGEAYTKQESDGKYVDLFSRQEIGGTKEFSKTPLVNGKEVALKDETFIYKKAGLDEVEAAYRSAFGAETNILLVRKGNKVDAYLRVNVVDVEKIKANMVQIFKIPKGFMVDQEMRAGYWNTALTTVQYTYPQGNYGALYEEGVKGIRFCSD…
MANKILNLDFSKDPIMPPIIYGRVGDEKMQTITVKISRRDEIADLSGGIITFEGEPAGGKVKVFDSENVSSNNAGLQKGTFEYTFLSAAFSVEGTYKRAYFSFQKDGKRDTTGDFKIIVKGNADIDAGEAETIITEYNKLVKALNEAYQAALNKMNTDYDDVEKRIEAIKVDLNTLKKQITDILVDAEGRISAIGKTVTDEVDAALEKFKEGNFYTKQEADNRFLSKTENLEIQNKKLTNDDGSGLPLPKGVTSFKELSGYAGFYYLNATVAGTMTDKADLPTEFKYSALYVYQHAIAGTAGAMYQEIRMNSLTTPLIAFRTTSPNSSQNSPFKILATTDSVVNSTDIENGLFVIKNSKISDLNDAVEPGIYSISATGVENKPLPNSGSLIVNKDPGGV…
MANKILNLDFSKDPIMPPIIYGRVGDEKMQTITVKISRRDEIADLSGGIITFEGEPAGGKVKVFDSENVSSNNAGLQKGTFEYTFPSAAFSVEGTYKRAYFSFKKDGKRDTTGDFKIIVKGNADIDAEEAETIITEYNKLVKSLNEAYQAALNKMNTDYDNVEKRIEAIKVDLNTLKKQITDILIDAEGRISAIGKTVTDEVDAALEKFKEGNFYTKQEADNRFLSKTENLEIQNKKLTNDDGSGLPLPKGVTSFKELSGYAGFYYLNATVAGTMTDKADLPTEFKYSALYVYQHAIAGTAGAMYQEIRMNSLTTPLIAFRTISPNSSQNSPFKILATTDSVVNLTDIENGALVSKKTVIKAQNWNEILDKGIYTVFGASGINRPYDGAVYGVLVVYAD…
MANKILNLDFSKDPIMPPIIYGRVGDEKMQTITVKISRRDEIADLSGGIITFEGEPAGGKVKVFDSENVSSNNAGLQKGTFEYTFPSAAFSVEGTYKRAYFSFQKDGKRDTTGDFKIIVKGNADIDAEEAETIITEYNKLVKSLNEAYQAALNKMNTDYDNVEKLIEAIKVDLNTLKKQITDILIDAEGRISAIGKTVTDEVDAALEKFKEGNFYTKQEADNRFLSKTENLDIQNKKLTNDDGSGLPLPKGVTSFKELSGYAGFYYLNAIVAGTMTDKADLPPEFKYSALYVYQHAIAGTAGSMYQEIRMNSLTTPLIAFRTTSPNSSQNSPFKILATTDSVVNLTDIENGALVSKKTVIKAQNWNEILDKGIYTVFGASGINRPYDGAVYGVLVVYAD…
MANKILNLDFSKDPIMPPIIYGRVGDEKMQTITVKISRRDEIADLSGGIITFEGEPAGGKVKVFDSENVSSNNAGLQKGTFEYTFPSAAFSVEGTYKRAYFSFQKDGKRDTTGDFKIIVKGNADIDAEEAETIITEYNKLVKSLNEAYQAALNKMNTDYDNVEKLIEAIKVDLNTLKKQITDILIDAEGRISAIGKTVTDEVDAALEKFKEGNFYTKQEADNRFLSKTENLDIQNKKLTNDDGSGLPLPKGVTSFKELSGYAGFYYLNAIVAGTMTDKADLPPEFKYSALYVYQHAIAGTAGSMYQEIRMNSLTTPLIAFRTTSPNSSQNSPFKILATTDSVVNLTDIENGALVSKKTVIKAQNWNEILDKGIYTVFGASGINRPYDGAVYGVLVVYAD…
MANKILNLDFSKDPIMPPIIYGRVGDEKMQTITVKISRRDEIADLSGGIITFEGEPAGGKVKVFDSENVSSNNAGLQKGTFEYTFPSAAFSVEGTYKRAYFSFQKDGKRDTTGDFKIIVKGNADIDAEEAETIITEYNKLVKSLNEAYQAALNKMNTDYDNVEKRIEAIKVDLNTLKKQITDILIDAEGRISAIGKTVTDEVDAALEKFKEGNFYTKQEADNRFLSKTENLDIQNKKLTNDDGSGLPLPKGVSSFKELSGYAGFYYLNATVAGTMTDKADLPPEFKYSALYVYQHAIAGTAGSMYQEIRMNSLTTPLIAFRTTSPNSSQNSPFKILATTDSVVNSTDIENGLFVIKNSKISDLNDAVEPGIYSISATGVENKPLPNSGSLIVNKDPGGV…
MANKILNLDFSKDPIMPPIIYGRVGDEKMQTITVKISRRDEIADLSGGIITFEGEPAGGKVKVFDSENVSSNNAGLQKGTFEYTFPSAAFSVEGTYKRAYFSFQKDGKRDTTGDFKIIVKGNADIDAEEAETIITEYNKLVKSLNEAYQAALNKMNTDYDNVEKRIEAIKVDLNTLKKQITDILIDAEGRISAIGKTVTDEVDAALEKFKEGNFYTKQEADNRFLSKTENLEIQNKKLTNDDGSGLPLPKGVTSFKELSGYAGFYYLNATVAGTMTDKADLPTEFKYSALYVYQHAIAGTAGAMYQEIRMNSLTTPLIAFRTISPNSSQNSPFKILATTDSVVNLTDIENGALVSKKTVIKAQNWNEILDKGIYTVFGASGINRPYDGAVYGVLVVYAD…
MANKILNLDFSKDPIMPPIIYGRVGDEKMQTITVKISRRDEIADLSGGIITFEGEPAGGKVKVFDSENVSSNNAGLQKGTFEYTFPSAAFSVEGTYKRAYFSFQKDGKRDTTGDFKIIVKGNADIDAEEAETIITEYNKLVKSLNEAYQAALNKMNTDYDNVEKRIEAIKVDLNTLKKQITDILIDAEGRISAIGKTVTDEVDAALEKFKEGNFYTKQEADNRFLSKTENLEIQNKKLTNDDGSGLPLPKGVTSFKELSGYAGFYYLNATVAGTMTDKADLPTEFKYSALYVYQHAIAGTAGAMYQEIRMNSLTTPLIAFRTISPNSSQNSPFKILATTDSVVNLTDIENGALVSKKTVIKAQNWNEILDKGIYTVFGASGINRPYDGAVYGVLVVYAD…
MANKILNLDFSKDPIMPPIIYGRVGDEKMQTITVKISRRDEIADLSGGIITFEGEPAGGKVKVFDSENVSSNNAGLQKGTFEYTFPSAAFSVEGTYKRAYFSFQKDGKRDTTGDFKIIVKGNADIDAEEAETIITEYNKLVKSLNEAYQAALNKMNTDYDNVEKRIEAIKVDLNTLKKQITDILIDAEGRISAIGKTVTDEVDAALEKFKEGNFYTKQEADNRFLSKTENLEIQNKKLTNDDGSGLPLPKGVTSFKELSGYAGFYYLNATVAGTMTDKADLPTEFKYSALYVYQHAIAGTAGAMYQEIRMNSLTTPLIAFRTISPNSSQNSPFKILATTDSVVNLTDIENGALVSKKTVIKAQNWNEILDKGIYTVFGASGINRPYDGAVYGVLVVYAD…
MANKILNLDFSKDPIMPPIIYGRVGDEKMQTITVKISRRDEIADLSGGIITFEGEPAGGKVKVFDSENVSSNNAGLQKGTFEYTFPSAAFSVEGTYKRAYFSFQKDGKRDTTGDFKIIVKGNADIDAEEAETIITEYNKLVKSLNEAYQAALNKMNTDYDNVEKRIEAIKVDLNTLKKQITDILIDAEGRISAIGKTVTDEVDAALEKFKEGNFYTKQEADNRFLSKTENLEIQNKKLTNDDGSGLPLPKGVTSFKELSGYAGFYYLNATVAGTMTDKADLPTEFKYSALYVYQHAIAGTAGAMYQEIRINSLTKPLIAFRTISPNSSQNSPFKILATTDSVVNLTDIENGALVSKKTVIKAQNWNEILDKGIYTVFGASGINRPYDRAVYGVLVVYAD…
MANKILNLDFSKDPIMPPIIYGRVGDEKMQTITVKISRRDEIADLSGGIITFEGEPAGGKVKVFDSENVSSNNAGLQKGTFEYTFPSAAFSVEGTYKRAYFSFQKDGKRDTTGDFKIIVKGNADIDAEEAETIITEYNKLVKSLNEAYQAALNKMNTDYDNVEKRIEAIKVDLNTLKKQITDILIDAEGRISAIGKTVTDEVDAALEKFKEGNFYTKQEADNRFLSKTENLEIQNKKLTNDDGSGLPLPKGVTSFKELSGYAGFYYLNATVAGTMTDKADLPTEFKYSALYVYQHAIAGTAGAMYQEIRMNSLITPLIAFRTTSPNSSQNSPFKILATTDSVVNSTDIENGLFVIKNSKISDLNDAVEPGIYSISATGVENKPLPNSGSLIVNKDPGGV…
MANKILNLDFSKDPIMPPIIYGRVGDEKMQTITVKISRRDEIADLSGGIITFEGEPAGGKVKVFDSENVSSNNAGLQKGTFEYTFPSAAFSVEGTYKRAYFSFQKDGKRDTTGDFKIIVKGNADIDAEEAETIITEYNKLVKSLNEAYQAALNKMNTDYDNVEKRIEAIKVDLNTLKKQITDILIDAEGRISAIGKTVTDEVDAALEKFKEGNFYTKQEADNRFLSKTENLEIQNKKLTNDDGSGLPLPKGVTSFKELSGYAGFYYLNATVAGTMTDKADLPTEFKYSALYVYQHAIAGTAGAMYQEIRMNSLITPLIAFRTTSPNSSQNSPFKILATTDSVVNSTDIENGLFVIKNSKISDLNDAVEPGIYSISATGVENKPLPNSGSLIVNKDPGGV…
MANKILNLDFSKDPIMPPIIYGRVGDEKMQTITVKISRRDEIADLSGGIITFEGEPAGGKVKVFDSENVSSNNAGLQKGTFEYTFPSAAFSVEGTYKRAYFSFQKDGKRDTTGDFKIIVKGNADIDAEEAETIITEYNKLVKSLNEAYQAALNKMNTDYDNVEKRIEAIKVDLNTLKKQITDILIDAEGRISAIGKTVTDEVDAALEKFKEGNFYTKQEADNRFLSKTENLEIQNKKLTNDDGSGLPLPKGVTSFKELSGYAGFYYLNATVAGTMTDKADLPTEFKYSALYVYQHAIAGTAGAMYQEIRMNSLITPLIAFRTTSPNSSQNSPFKILATTDSVVNSTDIENGLFVIKNSKISDLNDAVEPGIYSISATGVENKPLPNSGSLIVNKDPGGV…
MANKILNLDFSKDPIMPPIIYGRVGDEKMQTITVKISRRDEIADLSGGIITFEGEPAGGKVKVFDSENVSSNNAGLQKGTFEYTFPSAAFSVEGTYKRAYFSFQKDGKRDTTGDFKIIVKGNADIDAEEAETIITEYNKLVKSLNEAYQAALNKMNTDYDNVEKRIEAIKVDLNTLKKQITDILIDAEGRISAIGKTVTDEVDAALEKFKEGNFYTKQEADNRFLSKTENLEIQNKKLTNDDGSGLPLPKGVTSFKELSGYAGFYYLNATVAGTMTDKADLPTEFKYSALYVYQHAIAGTAGAMYQEIRMNSLITPLIAFRTTSPNSSQNSPFKILATTDSVVNSTDIENGLFVIKNSKISDLNDAVEPGIYSISATGVENKPLPNSGSLIVNKDPGGV…
MANKILNLDFSKDPIMPPIIYGRVGDEKMQTITVKISRRDEIADLSGGIITFEGEPAGGKVKVFDSENVSSNNAGLQKGTFEYTFPSAAFSVEGTYKRAYFSFQKDGKRDTTGDFKIIVKGNADIDAEEAETIITEYNKLVKSLNEAYQAALNKMNTDYDNVEKRIEAIKVDLNTLKKQITDILIDAEGRISAIGKTVTDEVDAALEKFKEGNFYTKQEADNRFLSKTENLEIQNKKLTNDDGSGLPLPKGVTSFKELSGYAGFYYLNATVAGTMTDKADLPTEFKYSALYVYQHAIAGTAGAMYQEIRMNSLITPLIAFRTTSPNSSQNSPFKILATTDSVVNSTDIENGLFVIKNSKISDLNDAVEPGIYSISATGVENKPLPNSGSLIVNKDPGGV…
MANKILNLDFSKDPIMPPIIYGRVGDEKMQTITVKISRRDEIADLSGGIITFEGEPAGGKVKVFDSENVSSNNAGLQKGTFEYTFPSAAFSVEGTYKRAYFSFQKDGKRDTTGDFKIIVKGNADIDAEEAETIITEYNKLVKSLNEAYQAALNKMNTDYDNVEKRIEAIKVDLNTLKKQITDILIDAEGRISAIGKTVTDEVDAALEKFKEGNFYTKQEADNRFLSKTENLEIQNKKLTNDDGSGLPLPKGVTSFKELSGYAGFYYLNATVAGTMTDKADLPTEFKYSALYVYQHAIAGTAGAMYQEIRMNSLITPLIAFRTTSPNSSQNSPFKILATTDSVVNSTDIENGLFVIKNSKISDLNDAVEPGIYSISATGVENKPLPNSGSLIVNKDPGGV…
MANKILNLDFSKDPIMPPIIYGRVGDEKMQTITVKISRRDEIADLSGGIITFEGEPAGGKVKVFDSENVSSNNAGLQKGTFEYTFPSAAFSVEGTYKRAYFSFQKDGKRDTTGDFKIIVKGNADIDAEEAETIITEYNKLVKSLNEAYQAALNKMNTDYDNVEKRIEAIKVDLNTLKKQITDILIDAEGRISAIGKTVTDEVDAALEKFKEGNFYTKQEADNRFLSKTENLEIQNKKLTNDDGSGLPLPKGVTSFKELSGYAGFYYLNATVAGTMTDKADLPTEFKYSALYVYQHAIAGTAGAMYQEIRMNSLITPLIAFRTTSPNSSQNSPFKILATTDSVVNSTDIENGLFVIKNSKISDLNDAVEPGIYSISATGVENKPLPNSGSLIVNKDPGGV…
MANKILNLDFSKDPIMPPIIYGRVGDEKMQTITVKISRRDEIADLSGGIITFEGEPAGGKVKVFDSENVSSNNAGLQKGTFEYTFPSAAFSVEGTYKRAYFSFQKDGKRDTTGDFKIIVKGNADIDAEEAETIITEYNKLVKSLNEAYQAALNKMNTDYDNVEKRIEAIKVDLNTLKKQITDILIDAEGRISAIGKTVTDEVDAALEKFKEGNFYTKQEADNRFLSKTENLEIQNKKLTNDDGSGLPLPKGVTSFKELSGYAGFYYLNATVAGTMTDKADLPTEFKYSALYVYQHAIAGTAGAMYQEIRMNSLITPLIAFRTTSPNSSQNSPFKILATTDSVVNSTDIENGLFVIKNSKISDLNDAVEPGIYSISATGVENKPLPNSGSLIVNKDPGGV…
MANKILNLDFSKDPIMPPIIYGRVGDEKMQTITVKISRRDEIADLSGGIITFEGEPAGGKVKVFDSENVSSNNAGLQKGTFEYTFPSAAFSVEGTYKRAYFSFQKDGKRDTTGDFKIIVKGNADIDAEEAETIITEYNKLVKSLNEAYQAALNKMNTDYDNVEKRIEAIKVDLNTLKKQITDILIDAEGRISAIGKTVTDEVDAALEKFKEGNFYTKQEADNRFLSKTENLEIQNKKLTNDDGSGLPLPKGVTSFKELSGYAGFYYLNATVAGTMTDKADLPTEFKYSALYVYQHAIAGTAGAMYQEIRMNSLITPLIAFRTTSPNSSQNSPFKILATTDSVVNSTDIENGLFVIKNSKISDLNDAVEPGIYSISATGVENKPLPNSGSLIVNKDPGGV…
MANKILNLDFSKDPIMPPIIYGRVGDEKMQTITVKISRRDEIADLSGGIITFEGEPAGGKVKVFDSENVSSNNAGLQKGTFEYTFPSAAFSVEGTYKRAYFSFQKDGKRDTTGDFKIIVKGNADIDAEEAETIITEYNKLVKSLNEAYQAALNKMNTDYDNVEKRIEAIKVDLNTLKKQITDILIDAEGRISAIGKTVTDEVDAALEKFKEGNFYTKQEADNRFLSKTENLEIQNKKLTNDDGSGLPLPKGVTSFKELSGYAGFYYLNATVAGTMTDKADLPTEFKYSALYVYQHAIAGTAGAMYQEIRMNSLITPLIAFRTTSPNSSQNSPFKILATTDSVVNSTDIENGLFVIKNSKISDLNDAVEPGIYSISATGVENKPLPNSGSLIVNKDPGGV…
MANKILNLDFSKDPIMPPIIYGRVGDEKMQTITVKISRRDEIADLSGGIITFEGEPAGGKVKVFDSENVSSNNAGLQKGTFEYTFPSAAFSVEGTYKRAYFSFQKDGKRDTTGDFKIIVKGNADIDAEEAETIITEYNKLVKSLNEAYQAALNKMNTDYDNVEKRIEAIKVDLNTLKKQITDILIDAEGRISAIGKTVTDEVDAALEKFKEGNFYTKQEADNRFLSKTENLEIQNKKLTNDDGSGLPLPKGVTSFKELSGYAGFYYLNATVAGTMTDKADLPTEFKYSALYVYQHAIAGTAGAMYQEIRMNSLITPLIAFRTTSPNSSQNSPFKILATTDSVVNSTDIENGLFVIKNSKISDLNDAVEPGIYSISATGVENKPLPNSGSLIVNKDPGGV…
MANKILNLDFSKDPIMPPIIYGRVGDEKMQTITVKISRRDEIADLSGGIITFEGEPAGGKVKVFDSENVSSNNAGLQKGTFEYTFPSAAFSVEGTYKRAYFSFQKDGKRDTTGDFKIIVKGNADIDAEEAETIITEYNKLVKSLNEAYQAALNKMNTDYDNVEKRIEAIKVDLNTLKKQITDILIDAEGRISAIGKTVTDEVDAALEKFKEGNFYTKQEADNRFLSKTENLEIQNKKLTNDDGSGLPLPKGVTSFKELSGYAGFYYLNATVAGTMTDKADLPTEFKYSALYVYQHAIAGTAGAMYQEIRMNSLITPLIAFRTTSPNSSQNSPFKILATTDSVVNSTDIENGLFVIKNSKISDLNDAVEPGIYSISATGVENKPLPNSGSLIVNKDPGGV…
MANKILNLDFSKDPIMPPIIYGRVGDEKMQTITVKISRRDEIADLSGGIITFEGEPAGGKVKVFDSENVSSNNAGLQKGTFEYTFPSAAFSVEGTYKRAYFSFQKDGKRDTTGDFKIIVKGNADIDAEEAETIITEYNKLVKSLNEAYQAALNKMNTDYDNVEKRIEAIKVDLNTLKKQITDILIDAEGRISAIGKTVTDEVDAALEKFKEGNFYTKQEADNRFLSKTENLEIQNKKLTNDDGSGLPLPKGVTSFKELSGYAGFYYLNATVAGTMTDKADLPTEFKYSALYVYQHAIAGTAGAMYQEIRMNSLITPLIAFRTTSPNSSQNSPFKILATTDSVVNSTDIENGLFVIKNSKISDLNDAVEPGIYSISATGVENKPLPNSGSLIVNKDPGGV…
MANKILNLDFSKDPIMPPIIYGRVGDEKMQTITVKISRRDEIADLSGGIITFEGEPAGGKVKVFDSENVSSNNAGLQKGTFEYTFPSAAFSVEGTYKRAYFSFQKDGKRDTTGDFKIIVKGNADIDAEEAETIITEYNKLVKSLNEAYQAALNKMNTDYDNVEKRIEAIKVDLNTLKKQITDILIDAEGRISAIGKTVTDEVDAALEKFKEGNFYTKQEADNRFLSKTENLEIQNKKLTNDDGSGLPLPKGVTSFKELSGYAGFYYLNATVAGTMTDKADLPTEFKYSALYVYQHAIAGTAGAMYQEIRMNSLITPLIAFRTTSPNSSQNSPFKILATTDSVVNSTDIENGLFVIKNSKISDLNDAVEPGIYSISATGVENKPLPNSGSLIVNKDPGGV…
MANKILNLDFSKDPIMPPIIYGRVGDEKMQTITVKISRRDEIADLSGGIITFEGEPAGGKVKVFDSENVSSNNAGLQKGTFEYTFPSAAFSVEGTYKRAYFSFQKDGKRDTTGDFKIIVKGNADIDAEEAETIITEYNKLVKSLNEAYQAALNKMNTDYDNVEKRIEAIKVDLNTLKKQITDILIDAEGRISAIGKTVTDEVDAALEKFKEGNFYTKQEADNRFLSKTENLEIQNKKLTNDDGSGLPLPKGVTSFKELSGYAGFYYLNATVAGTMTDKADLPTEFKYSALYVYQHAIAGTAGAMYQEIRMNSLITPLIAFRTTSPNSSQNSPFKILATTDSVVNSTDIENGLFVIKNSKISDLNDAVEPGIYSISATGVENKPLPNSGSLIVNKDPGGV…
MANKILNLDFSKDPIMPPIIYGRVGDEKMQTITVKISRRDEIADLSGGIITFEGEPAGGKVKVFDSENVSSNNAGLQKGTFEYTFPSAAFSVEGTYKRAYFSFQKDGKRDTTGDFKIIVKGNADIDAEEAETIITEYNKLVKSLNEAYQAALNKMNTDYDNVEKRIEAIKVDLNTLKKQITDILIDAEGRISAIGKTVTDEVDAALEKFKEGNFYTKQEADNRFLSKTENLEIQNKKLTNDDGSGLPLPKGVTSFKELSGYAGFYYLNATVAGTMTDKADLPTEFKYSALYVYQHAIAGTAGAMYQEIRMNSLITPLIAFRTTSPNSSQNSPFKILATTDSVVNSTDIENGLFVIKNSKISDLNDAVEPGIYSISATGVENKPLPNSGSLIVNKDPGGV…
MANKILNLDFSKDPIMPPIIYGRVGDEKMQTITVKISRRDEIADLSGGIITFEGEPAGGKVKVFDSENVSSNNAGLQKGTFEYTFPSAAFSVEGTYKRAYFSFQKDGKRDTTGDFKIIVKGNADIDAEEAETIITEYNKLVKSLNEAYQAALNKMNTDYDNVEKRIEAIKVDLNTLKKQITDILIDAEGRISAIGKTVTDEVDAALEKFKEGNFYTKQEADNRFLSKTENLEIQNKKLTNDDGSGLPLPKGVTSFKELSGYAGFYYLNATVAGTMTDKADLPTEFKYSALYVYQHAIAGTAGAMYQEIRMNSLITPLIAFRTTSPNSSQNSPFKILATTDSVVNSTDIENGLFVIKNSKISDLNDAVEPGIYSISATGVENKPLPNSGSLIVNKDPGGV…
MANKILNLDFSKDPIMPPIIYGRVGDEKMQTITVKISRRDEIADLSGGIITFEGEPAGGKVKVFDSENVSSNNAGLQKGTFEYTFPSAAFSVEGTYKRAYFSFQKDGKRDTTGDFKIIVKGNADIDAEEAETIITEYNKLVKSLNEAYQAALNKMNTDYDNVEKRIEAIKVDLNTLKKQITDILIDAEGRISAIGKTVTDEVDAALEKFKEGNFYTKQEADNRFLSKTENLEIQNKKLTNDDGSGLPLPKGVTSFKELSGYAGFYYLNATVAGTMTDKADLPTEFKYSALYVYQHAIAGTAGAMYQEIRMNSLITPLIAFRTTSPNSSQNSPFKILATTDSVVNSTDIENGLFVIKNSKISDLNDAVEPGIYSISATGVENKPLPNSGSLIVNKDPGGV…
MANKILNLDFSKDPIMPPIIYGRVGDEKMQTITVKISRRDEIADLSGGIITFEGEPAGGKVKVFDSENVSSNNAGLQKGTFEYTFPSAAFSVEGTYKRAYFSFQKDGKRDTTGDFKIIVKGNADIDAEEAETIITEYNKLVKSLNEAYQAALNKMNTDYDNVEKRIEAIKVDLNTLKKQITDILIDAEGRISAIGKTVTDEVDAALEKFKEGNFYTKQEADNRFLSKTENLEIQNKKLTNDDGSGLPLPKGVTSFKELSGYAGFYYLNATVAGTMTDKADLPTEFKYSALYVYQHAIAGTAGAMYQEIRMNSLITPLIAFRTTSPNSSQNSPFKILATTDSVVNSTDIENGLFVIKNSKISDLNDAVEPGIYSISATGVENKPLPNSGSLIVNKDPGGV…
MANKILNLDFSKDPIMPPIIYGRVGDEKMQTITVKISRRDEIADLSGGIITFEGEPAGGKVKVFDSENVSSNNAGLQKGTFEYTFPSAAFSVEGTYKRAYFSFQKDGKRDTTGDFKIIVKGNADIDAEEAETIITEYNKLVKSLNEAYQAALNKMNTDYDNVEKRIEAIKVDLNTLKKQITDILIDAEGRISAIGKTVTDEVDAALEKFKEGNFYTKQEADNRFLSKTENLEIQNKKLTNDDGSGLPLPKGVTSFKELSGYAGFYYLNATVAGTMTDKADLPTEFKYSALYVYQHAIAGTAGAMYQEIRMNSLITPLIAFRTTSPNSSQNSPFKILATTDSVVNSTDIENGLFVIKNSKISDLNDAVEPGIYSISATGVENKPLPNSGSLIVNKDPGGV…
MANKILNLDFSKDPIMPPIIYGRVGDEKMQTITVKISRRDEIADLSGGIITFEGEPAGGKVKVFDSENVSSNNAGLQKGTFEYTFPSAAFSVEGTYKRAYFSFQKDGKRDTTGDFKIIVKGNADIDAEEAETIITEYNKLVKSLNEAYQAALNKMNTDYDNVEKRIEAIKVDLNTLKKQITDILIDAEGRISAIGKTVTDEVDAALEKFKEGNFYTKQEADNRFLSKTENLEIQNKKLTNDDGSGLPLPKGVTSFKELSGYAGFYYLNATVAGTMTDKADLPTEFKYSALYVYQHAIAGTAGAMYQEIRMNSLITPLIAFRTTSPNSSQNSPFKILATTDSVVNSTDIENGLFVIKNSKISDLNDAVEPGIYSISATGVENKPLPNSGSLIVNKDPGGV…
MANKILNLDFSKDPIMPPIIYGRVGDEKMQTITVKISRRDEIADLSGGIITFEGEPAGGKVKVFDSENVSSNNAGLQKGTFEYTFPSAAFSVEGTYKRAYFSFQKDGKRDTTGDFKIIVKGNADIDAEEAETIITEYNKLVKSLNEAYQAALNKMNTDYDNVEKRIEAIKVDLNTLKKQITDILIDAEGRISAIGKTVTDEVDAALEKFKEGNFYTKQEADNRFLSKTENLEIQNKKLTNDDGSGLPLPKGVTSFKELSGYAGFYYLNATVAGTMTDKADLPTEFKYSALYVYQHAIAGTAGAMYQEIRMNSLITPLIAFRTTSPNSSQNSPFKILATTDSVVNSTDIENGLFVIKNSKISDLNDAVEPGIYSISATGVENKPLPNSGSLIVNKDPGGV…
MANKILNLDFSKDPIMPPIIYGRVGDEKMQTITVKISRRDEIADLSGGIITFEGEPAGGKVKVFDSENVSSNNAGLQKGTFEYTFPSAAFSVEGTYKRAYFSFQKDGKRDTTGDFKIIVKGNADIDAEEAETIITEYNKLVKSLNEAYQAALNKMNTDYDNVEKRIEAIKVDLNTLKKQITDILIDAEGRISAIGKTVTDEVDAALEKFKEGNFYTKQEADNRFLSKTENLEIQNKKLTNDDGSGLPLPKGVTSFKELSGYAGFYYLNATVAGTMTDKADLPTEFKYSALYVYQHAIAGTAGAMYQEIRMNSLITPLIAFRTTSPNSSQNSPFKILATTDSVVNSTDIENGLFVIKNSKISDLNDAVEPGIYSISATGVENKPLPNSGSLIVNKDPGGV…
MANKILNLDFSKDPIMPPIIYGRVGDEKMQTITVKISRRDEIADLSGGIITFEGEPAGGKVKVFDSENVSSNNAGLQKGTFEYTFPSAAFSVEGTYKRAYFSFQKDGKRDTTGDFKIIVKGNADIDAEEAETIITEYNKLVKSLNEAYQAALNKMNTDYDNVEKRIEAIKVDLNTLKKQITDILIDAEGRISAIGKTVTDEVDAALEKFKEGNFYTKQEADNRFLSKTENLEIQNKKLTNDDGSGLPLPKGVTSFKELSGYAGFYYLNATVAGTMTDKADLPTEFKYSALYVYQHAIAGTAGAMYQEIRMNSLITPLIAFRTTSPNSSQNSPFKILATTDSVVNSTDIENGLFVIKNSKISDLNDAVEPGIYSISATGVENKPLPNSGSLIVNKDPGGV…
MANKILNLDFSKDPIMPPIIYGRVGDEKMQTITVKISRRDEIADLSGGIITFEGEPAGGKVKVFDSENVSSNNAGLQKGTFEYTFPSAAFSVEGTYKRAYFSFQKDGKRDTTGDFKIIVKGNADIDAEEAETIITEYNKLVKSLNEAYQAALNKMNTDYDNVEKRIEAIKVDLNTLKKQITDILIDAEGRISAIGKTVTDEVDAALEKFKEGNFYTKQEADNRFLSKTENLEIQNKKLTNDDGSGLPLPKGVTSFKELSGYAGFYYLNATVAGTMTDKADLPTEFKYSALYVYQHAIAGTAGAMYQEIRMNSLITPLIAFRTTSPNSSQNSPFKILATTDSVVNSTDIENGLFVIKNSKISDLNDAVEPGIYSISATGVENKPLPNSGSLIVNKDPGGV…
MANKILNLDFSKDPIMPPIIYGRVGDEKMQTITVKISRRDEIADLSGGIITFEGEPAGGKVKVFDSENVSSNNAGLQKGTFEYTFPSAAFSVEGTYKRAYFSFQKDGKRDTTGDFKIIVKGNADIDAEEAETIITEYNKLVKSLNEAYQAALNKMNTDYDNVEKRIEAIKVDLNTLKKQITDILIDAEGRISAIGKTVTDEVDAALEKFKEGNFYTKQEADNRFLSKTENLEIQNKKLTNDDGSGLPLPKGVTSFKELSGYAGFYYLNATVAGTMTDKADLPTEFKYSALYVYQHAIAGTAGAMYQEIRMNSLITPLIAFRTTSPNSSQNSPFKILATTDSVVNSTDIENGLFVIKNSKISDLNDAVEPGIYSISATGVENKPLPNSGSLIVNKDPGGV…
MANKILNLDFSKDPIMPPIIYGRVGDEKMQTITVKISRRDEIADLSGGIITFEGEPAGGKVKVFDSENVSSNNAGLQKGTFEYTFPSAAFSVEGTYKRAYFSFQKDGKRDTTGDFKIIVKGNADIDAEEAETIITEYNKLVKSLNEAYQAALNKMNTDYDNVEKRIEAIKVDLNTLKKQITDILIDAEGRISAIGKTVTDEVDAALEKFKEGNFYTKQEADNRFLSKTENLEIQNKKLTNDDGSGLPLPKGVTSFKELSGYAGFYYLNATVAGTMTDKADLPTEFKYSALYVYQHAIAGTAGAMYQEIRMNSLITPLIAFRTTSPNSSQNSPFKILATTDSVVNSTDIENGLFVIKNSKISDLNDAVEPGIYSISATGVENKPLPNSGSLIVNKDPGGV…
MANKILNLDFSKDPIMPPIIYGRVGDEKMQTITVKISRRDEIADLSGGIITFEGEPAGGKVKVFDSENVSSNNAGLQKGTFEYTFPSAAFSVEGTYKRAYFSFQKDGKRDTTGDFKIIVKGNADIDAEEAETIITEYNKLVKSLNEAYQAALNKMNTDYDNVEKRIEAIKVDLNTLKKQITDILIDAEGRISAIGKTVTDEVDAALEKFKEGNFYTKQEADNRFLSKTENLEIQNKKLTNDDGSGLPLPKGVTSFKELSGYAGFYYLNATVAGTMTDKADLPTEFKYSALYVYQHAIAGTAGAMYQEIRMNSLITPLIAFRTTSPNSSQNSPFKILATTDSVVNSTDIENGLFVIKNSKISDLNDAVEPGIYSISATGVENKPLPNSGSLIVNKDPGGV…
MANKILNLDFSKDPIMPPIIYGRVGDEKMQTITVKISRRDEIADLSGGIITFEGEPAGGKVKVFDSENVSSNNAGLQKGTFEYTFPSAAFSVEGTYKRAYFSFQKDGKRDTTGDFKIIVKGNADIDAEEAETIITEYNKLVKSLNEAYQAALNKMNTDYDNVEKRIEAIKVDLNTLKKQITDILIDAEGRISAIGKTVTDEVDAALEKFKEGNFYTKQEADNRFLSKTENLEIQNKKLTNDDGSGLPLPKGVTSFKELSGYAGFYYLNATVAGTMTDKADLPTEFKYSALYVYQHAIAGTAGAMYQEIRMNSLITPLIAFRTTSPNSSQNSPFKILATTDSVVNSTDIENGLFVIKNSKISDLNDAVEPGIYSISATGVENKPLPNSGSLIVNKDPGGV…
MANKILNLDFSKDPIMPPIIYGRVGDEKMQTITVKISRRDEIADLSGGIITFEGEPAGGKVKVFDSENVSSNNAGLQKGTFEYTFPSAAFSVEGTYKRAYFSFQKDGKRDTTGDFKIIVKGNADIDAEEAETIITEYNKLVKSLNEAYQAALNKMNTDYDNVEKRIEAIKVDLNTLKKQITDILIDAEGRISAIGKTVTDEVDAALEKFKEGNFYTKQEADNRFLSKTENLEIQNKKLTNDDGSGLPLPKGVTSFKELSGYAGFYYLNATVAGTMTDKADLPTEFKYSALYVYQHAIAGTAGAMYQEIRMNSLITPLIAFRTTSPNSSQNSPFKILATTDSVVNSTDIENGLFVIKNSKISDLNDAVEPGIYSISATGVENKPLPNSGSLIVNKDPGGV…
MANKILNLDFSKDPIMPPIIYGRVGDEKMQTITVKISRRDEIADLSGGIITFEGEPAGGKVKVFDSENVSSNNAGLQKGTFEYTFPSAAFSVEGTYKRAYFSFQKDGKRDTTGDFKIIVKGNADIDAEEAETIITEYNKLVKSLNEAYQAALNKMNTDYDNVEKRIEAIKVDLNTLKKQITDILIDAEGRISAIGKTVTDEVDAALEKFKEGNFYTKQEADNRFLSKTENLEIQNKKLTNDDGSGLPLPKGVTSFKELSGYAGFYYLNATVAGTMTDKADLPTEFKYSALYVYQHAIAGTAGAMYQEIRMNSLITPLIAFRTTSPNSSQNSPFKILATTDSVVNSTDIENGLFVIKNSKISDLNDAVEPGIYSISATGVENKPLPNSGSLIVNKDPGGV…
MANKILNLDFSKDPIMPPIIYGRVGDEKMQTITVKISRRDEIADLSGGIITFEGEPAGGKVKVFDSENVSSNNAGLQKGTFEYTFPSAAFSVEGTYKRAYFSFQKDGKRDTTGDFKIIVKGNADIDAEEAETIITEYNKLVKSLNEAYQAALNKMNTDYDNVEKRIEAIKVDLNTLKKQITDILIDAEGRISAIGKTVTDEVDAALEKFKEGNFYTKQEADNRFLSKTENLEIQNKKLTNDDGSGLPLPKGVTSFKELSGYAGFYYLNATVAGTMTDKADLPTEFKYSALYVYQHAIAGTAGAMYQEIRMNSLITPLIAFRTTSPNSSQNSPFKILATTDSVVNSTDIENGLFVIKNSKISDLNDAVEPGIYSISATGVENKPLPNSGSLIVNKDPGGV…
MANKILNLDFSKDPIMPPIIYGRVGDEKMQTITVKISRRDEIADLSGGIITFEGEPAGGKVKVFDSENVSSNNAGLQKGTFEYTFPSAAFSVEGTYKRAYFSFQKDGKRDTTGDFKIIVKGNADIDAEEAETIITEYNKLVKSLNEAYQAALNKMNTDYDNVEKRIEAIKVDLNTLKKQITDILIDAEGRISAIGKTVTDEVDAALEKFKEGNFYTKQEADNRFLSKTENLEIQNKKLTNDDGSGLPLPKGVTSFKELSGYAGFYYLNATVAGTMTDKADLPTEFKYSALYVYQHAIAGTAGAMYQEIRMNSLITPLIAFRTTSPNSSQNSPFKILATTDSVVNSTDIENGLFVIKNSKISDLNDAVEPGIYSISATGVENKPLPNSGSLIVNKDPGGV…
MANKILNLDFSKDPIMPPIIYGRVGDEKMQTITVKISRRDEIADLSGGIITFEGEPAGGKVKVFDSENVSSNNAGLQKGTFEYTFPSAAFSVEGTYKRAYFSFQKDGKRDTTGDFKIIVKGNADIDAEEAETIITEYNKLVKSLNEAYQAALNKMNTDYDNVEKRIEAIKVDLNTLKKQITDILIDAEGRISAIGKTVTDEVDAALEKFKEGNFYTKQEADNRFLSKTENLEIQNKKLTNDDGSGLPLPKGVTSFKELSGYAGFYYLNATVAGTMTDKADLPTEFKYSALYVYQHAIAGTAGAMYQEIRMNSLITPLIAFRTTSPNSSQNSPFKILATTDSVVNSTDIENGLFVIKNSKISDLNDAVEPGIYSISATGVENKPLPNSGSLIVNKDPGGV…
MANKILNLDFSKDPIMPPIIYGRVGDEKMQTITVKISRRDEIADLSGGIITFEGEPAGGKVKVFDSENVSSNNAGLQKGTFEYTFPSAAFSVEGTYKRAYFSFQKDGKRDTTGDFKIIVKGNADIDAEEAETIITEYNKLVKSLNEAYQAALNKMNTDYDNVEKRIEAIKVDLNTLKKQITDILIDAEGRISAIGKTVTDEVDAALEKFKEGNFYTKQEADNRFLSKTENLEIQNKKLTNDDGSGLPLPKGVTSFKELSGYAGFYYLNATVAGTMTDKADLPTEFKYSALYVYQHAIAGTAGAMYQEIRMNSLITPLIAFRTTSPNSSQNSPFKILATTDSVVNSTDIENGLFVIKNSKISDLNDAVEPGIYSISATGVENKPLPNSGSLIVNKDPGGV…
MANKILNLDFSKDPIMPPIIYGRVGDEKMQTITVKISRRDEIADLSGGIITFEGEPAGGKVKVFDSENVSSNNAGLQKGTFEYTFPSAAFSVEGTYKRAYFSFQKDGKRDTTGDFKIIVKGNADIDAEEAETIITEYNKLVKSLNEAYQAALNKMNTDYDNVEKRIEAIKVDLNTLKKQITDILIDAEGRISAIGKTVTDEVDAALEKFKEGNFYTKQEADNRFLSKTENLEIQNKKLTNDDGSGLPLPKGVTSFKELSGYAGFYYLNATVAGTMTDKADLPTEFKYSALYVYQHAIAGTAGAMYQEIRMNSLITPLIAFRTTSPNSSQNSPFKILATTDSVVNSTDIENGLFVIKNSKISDLNDAVEPGIYSISATGVENKPLPNSGSLIVNKDPGGV…
MANKILNLDFSKDPIMPPIIYGRVGDEKMQTITVKISRRDEIADLSGGIITFEGEPAGGKVKVFDSENVSSNNAGLQKGTFEYTFPSAAFSVEGTYKRAYFSFQKDGKRDTTGDFKIIVKGNADIDAEEAETIITEYNKLVKSLNEAYQAALNKMNTDYDNVEKRIEAIKVDLNTLKKQITDILIDAEGRISAIGKTVTDEVDAALEKFKEGNFYTKQEADNRFLSKTENLEIQNKKLTNDDGSGLPLPKGVTSFKELSGYAGFYYLNATVAGTMTDKADLPTEFKYSALYVYQHAIAGTAGAMYQEIRMNSLITPLIAFRTTSPNSSQNSPFKILATTDSVVNSTDIENGLFVIKNSKISDLNDAVEPGIYSISATGVENKPLPNSGSLIVNKDPGGV…
MANKILNLDFSKDPIMPPIIYGRVGDEKMQTITVKISRRDEIADLSGGIITFEGEPAGGKVKVFDSENVSSNNAGLQKGTFEYTFPSAAFSVEGTYKRAYFSFQKDGKRDTTGDFKIIVKGNADIDAEEAETIITEYNKLVKSLNEAYQAALNKMNTDYDNVEKRIEAIKVDLNTLKKQITDILIDAEGRISAIGKTVTDEVDAALEKFKEGNFYTKQEADNRFLSKTENLEIQNKKLTNDDGSGLPLPKGVTSFKELSGYAGFYYLNATVAGTMTDKADLPTEFKYSALYVYQHAIAGTAGAMYQEIRMNSLITPLIAFRTTSPNSSQNSPFKILATTDSVVNSTDIENGLFVIKNSKISDLNDAVEPGIYSISATGVENKPLPNSGSLIVNKDPGGV…
MANKILNLDFSKDPIMPPIIYGRVGDEKMQTITVKISRRDEIADLSGGIITFEGEPAGGKVKVFDSENVSSNNAGLQKGTFEYTFPSAAFSVEGTYKRAYFSFQKDGKRDTTGDFKIIVKGNADIDAEEAETIITEYNKLVKSLNEAYQAALNKMNTDYDNVEKRIEAIKVDLNTLKKQITDILIDAEGRISAIGKTVTDEVDAALEKFKEGNFYTKQEADNRFLSKTENLEIQNKKLTNDDGSGLPLPKGVTSFKELSGYAGFYYLNATVAGTMTDKADLPTEFKYSALYVYQHAIAGTAGAMYQEIRMNSLITPLIAFRTTSPNSSQNSPFKILATTDSVVNSTDIENGLFVIKNSKISDLNDAVEPGIYSISATGVENKPLPNSGSLIVNKDPGGV…
MANKILNLDFSKDPIMPPIIYGRVGDEKMQTITVKISRRDEIADLSGGIITFEGEPAGGKVKVFDSENVSSNNAGLQKGTFEYTFPSAAFSVEGTYKRAYFSFQKDGKRDTTGDFKIIVKGNADIDAEEAETIITEYNKLVKSLNEAYQAALNKMNTDYDNVEKRIEAIKVDLNTLKKQITDILIDAEGRISAIGKTVTDEVDAALEKFKEGNFYTKQEADNRFLSKTENLEIQNKKLTNDDGSGLPLPKGVTSFKELSGYAGFYYLNATVAGTMTDKADLPTEFKYSALYVYQHAIAGTAGAMYQEIRMNSLITPLIAFRTTSPNSSQNSPFKILATTDSVVNSTDIENGLFVIKNSKISDLNDAVEPGIYSISATGVENKPLPNSGSLIVNKDPGGV…
MANKILNLDFSKDPIMPPIIYGRVGDEKMQTITVKISRRDEIADLSGGIITFEGEPAGGKVKVFDSENVSSNNAGLQKGTFEYTFPSAAFSVEGTYKRAYFSFQKDGKRDTTGDFKIIVKGNADIDAEEAETIITEYNKLVKSLNEAYQAALNKMNTDYDNVEKRIEAIKVDLNTLKKQITDILIDAEGRISAIGKTVTDEVDAALEKFKEGNFYTKQEADNRFLSKTENLEIQNKKLTNDDGSGLPLPKGVTSFKELSGYAGFYYLNATVAGTMTDKADLPTEFKYSALYVYQHAIAGTAGAMYQEIRMNSLITPLIAFRTTSPNSSQNSPFKILATTDSVVNSTDIENGLFVIKNSKISDLNDAVEPGIYSISATGVENKPLPNSGSLIVNKDPGGV…
MANKILNLDFSKDPIMPPIIYGRVGDEKMQTITVKISRRDEIADLSGGIITFEGEPAGGKVKVFDSENVSSNNAGLQKGTFEYTFPSAAFSVEGTYKRAYFSFQKDGKRDTTGDFKIIVKGNADIDAEEAETIITEYNKLVKSLNEAYQAALNKMNTDYDNVEKRIEAIKVDLNTLKKQITDILIDAEGRISAIGKTVTDEVDAALEKFKEGNFYTKQEADNRFLSKTENLEIQNKKLTNDDGSGLPLPKGVTSFKELSGYAGFYYLNATVAGTMTDKADLPTEFKYSALYVYQHAIAGTAGAMYQEIRMNSLITPLIAFRTTSPNSSQNSPFKILATTDSVVNSTDIENGLFVIKNSKISDLNDAVEPGIYSISATGVENKPLPNSGSLIVNKDPGGV…
MANKILNLDFSKDPIMPPIIYGRVGDEKMQTITVKISRRDEIADLSGGIITFEGEPAGGKVKVFDSENVSSNNAGLQKGTFEYTFPSAAFSVEGTYKRAYFSFQKDGKRDTTGDFKIIVKGNADIDAEEAETIITEYNKLVKSLNEAYQAALNKMNTDYDNVEKRIEAIKVDLNTLKKQITDILIDAEGRISAIGKTVTDEVDAALEKFKEGNFYTKQEADNRFLSKTENLEIQNKKLTNDDGSGLPLPKGVTSFKELSGYAGFYYLNATVAGTMTDKADLPTEFKYSALYVYQHAIAGTAGAMYQEIRMNSLITPLIAFRTTSPNSSQNSPFKILATTDSVVNSTDIENGLFVIKNSKISDLNDAVEPGIYSISATGVENKPLPNSGSLIVNKDPGGV…
MANKILNLDFSKDPIMPPIIYGRVGDEKMQTITVKISRRDEIADLSGGIITFEGEPAGGKVKVFDSENVSSNNAGLQKGTFEYTFPSAAFSVEGTYKRAYFSFQKDGKRDTTGDFKIIVKGNADIDAEEAETIITEYNKLVKSLNEAYQAALNKMNTDYDNVEKRIEAIKVDLNTLKKQITDILIDAEGRISAIGKTVTDEVDAALEKFKEGNFYTKQEADNRFLSKTENLEIQNKKLTNDDGSGLPLPKGVTSFKELSGYAGFYYLNATVAGTMTDKADLPTEFKYSALYVYQHAIAGTAGAMYQEIRMNSLITPLIAFRTTSPNSSQNSPFKILATTDSVVNSTDIENGLFVIKNSKISDLNDAVEPGIYSISATGVENKPLPNSGSLIVNKDPGGV…
MANKILNLDFSKDPIMPPIIYGRVGDEKMQTITVKISRRDEIADLSGGIITFEGEPAGGKVKVFDSENVSSNNAGLQKGTFEYTFPSAAFSVEGTYKRAYFSFQKDGKRDTTGDFKIIVKGNADIDAEEAETIITEYNKLVKSLNEAYQAALNKMNTDYDNVEKRIEAIKVDLNTLKKQITDILIDAEGRISAIGKTVTDEVDAALEKFKEGNFYTKQEADNRFLSKTENLEIQNKKLTNDDGSGLPLPKGVTSFKELSGYAGFYYLNATVAGTMTDKADLPTEFKYSALYVYQHAIAGTAGAMYQEIRMNSLITPLIAFRTTSPNSSQNSPFKILATTDSVVNSTDIENGLFVIKNSKISDLNDAVEPGIYSISATGVENKPLPNSGSLIVNKDPGGV…
MANKILNLDFSKDPIMPPIIYGRVGDEKMQTITVKISRRDEIADLSGGIITFEGEPAGGKVKVFDSENVSSNNAGLQKGTFEYTFPSAAFSVEGTYKRAYFSFQKDGKRDTTGDFKIIVKGNADIDAEEAETIITEYNKLVKSLNEAYQAALNKMNTDYDNVEKRIEAIKVDLNTLKKQITDILIDAEGRISAIGKTVTDEVDAALEKFKEGNFYTKQEADNRFLSKTENLEIQNKKLTNDDGSGLPLPKGVTSFKELSGYAGFYYLNATVAGTMTDKADLPTEFKYSALYVYQHAIAGTAGAMYQEIRMNSLITPLIAFRTTSPNSSQNSPFKILATTDSVVNSTDIENGLFVIKNSKISDLNDAVEPGIYSISATGVENKPLPNSGSLIVNKDPGGV…
MANKILNLDFSKDPIMPPIIYGRVGDEKMQTITVKISRRDEIADLSGGIITFEGEPAGGKVKVFDSENVSSNNAGLQKGTFEYTFPSAAFSVEGTYKRAYFSFQKDGKRDTTGDFKIIVKGNADIDAEEAETIITEYNKLVKSLNEAYQAALNKMNTDYDNVEKRIEAIKVDLNTLKKQITDILIDAEGRISAIGKTVTDEVDAALEKFKEGNFYTKQEADNRFLSKTENLEIQNKKLTNDDGSGLPLPKGVTSFKELSGYAGFYYLNATVAGTMTDKADLPTEFKYSALYVYQHAIAGTAGAMYQEIRMNSLITPLIAFRTTSPNSSQNSPFKILATTDSVVNSTDIENGLFVIKNSKISDLNDAVEPGIYSISATGVENKPLPNSGSLIVNKDPGGV…
MANKILNLDFSKDPIMPPIIYGRVGDEKMQTITVKISRRDEIADLSGGIITFEGEPAGGKVKVFDSENVSSNNAGLQKGTFEYTFPSAAFSVEGTYKRAYFSFQKDGKRDTTGDFKIIVKGNADIDAEEAETIITEYNKLVKSLNEAYQAALNKMNTDYDNVEKRIEAIKVDLNTLKKQITDILIDAEGRISAIGKTVTDEVDAALEKFKEGNFYTKQEADNRFLSKTENLEIQNKKLTNDDGSGLPLPKGVTSFKELSGYAGFYYLNATVAGTMTDKADLPTEFKYSALYVYQHAIAGTAGAMYQEIRMNSLITPLIAFRTTSPNSSQNSPFKILATTDSVVNSTDIENGLFVIKNSKISDLNDAVEPGIYSISATGVENKPLPNSGSLIVNKDPGGV…
MANKILNLDFSKDPIMPPIIYGRVGDEKMQTITVKISRRDEIADLSGGIITFEGEPAGGKVKVFDSENVSSNNAGLQKGTFEYTFPSAAFSVEGTYKRAYFSFQKDGKRDTTGDFKIIVKGNADIDAEEAETIITEYNKLVKSLNEAYQAALNKMNTDYDNVEKRIEAIKVDLNTLKKQITDILIDAEGRISAIGKTVTDEVDAALEKFKEGNFYTKQEADNRFLSKTENLEIQNKKLTNDDGSGLPLPKGVTSFKELSGYAGFYYLNATVAGTMTDKADLPTEFKYSALYVYQHAIAGTAGAMYQEIRMNSLITPLIAFRTTSPNSSQNSPFKILATTDSVVNSTDIENGLFVIKNSKISDLNDAVEPGIYSISATGVENKPLPNSGSLIVNKDPGGV…
MANKILNLDFSKDPIMPPIIYGRVGDEKMQTITVKISRRDEIADLSGGIITFEGEPAGGKVKVFDSENVSSNNAGLQKGTFEYTFPSAAFSVEGTYKRAYFSFQKDGKRDTTGDFKIIVKGNADIDAEEAETIITEYNKLVKSLNEAYQAALNKMNTDYDNVEKRIEAIKVDLNTLKKQITDILIDAEGRISAIGKTVTDEVDAALEKFKEGNFYTKQEADNRFLSKTENLEIQNKKLTNDDGSGLPLPKGVTSFKELSGYAGFYYLNATVAGTMTDKADLPTEFKYSALYVYQHAIAGTAGAMYQEIRMNSLITPLIAFRTTSPNSSQNSPFKILATTDSVVNSTDIENGLFVIKNSKISDLNDAVEPGIYSISATGVENKPLPNSGSLIVNKDPGGV…
MANKILNLDFSKDPIMPPIIYGRVGDEKMQTITVKISRRDEIADLSGGIITFEGEPAGGKVKVFDSENVSSNNAGLQKGTFEYTFPSAAFSVEGTYKRAYFSFQKDGKRDTTGDFKIIVKGNADIDAEEAETIITEYNKLVKSLNEAYQAALNKMNTDYDNVEKRIEAIKVDLNTLKKQITDILIDAEGRISAIGKTVTDEVDAALEKFKEGNFYTKQEADNRFLSKTENLEIQNKKLTNDDGSGLPLPKGVTSFKELSGYAGFYYLNATVAGTMTDKADLPTEFKYSALYVYQHAIAGTAGAMYQEIRMNSLITPLIAFRTTSPNSSQNSPFKILATTDSVVNSTDIENGLFVIKNSKISDLNDAVEPGIYSISATGVENKPLPNSGSLIVNKDPGGV…
MANKILNLDFSKDPIMPPIIYGRVGDEKMQTITVKISRRDEIADLSGGIITFEGEPAGGKVKVFDSENVSSNNAGLQKGTFEYTFPSAAFSVEGTYKRAYFSFQKDGKRDTTGDFKIIVKGNADIDAEEAETIITEYNKLVKSLNEAYQAALNKMNTDYDNVEKRIEAIKVDLNTLKKQITDILIDAEGRISAIGKTVTDEVDAALEKFKEGNFYTKQEADNRFLSKTENLEIQNKKLTNDDGSGLPLPKGVTSFKELSGYAGFYYLNATVAGTMTDKADLPTEFKYSALYVYQHAIAGTAGAMYQEIRMNSLITPLIAFRTTSPNSSQNSPFKILATTDSVVNSTDIENGLFVIKNSKISDLNDAVEPGIYSISATGVENKPLPNSGSLIVNKDPGGV…
MANKILNLDFSKDPIMPPIIYGRVGDEKMQTITVKISRRDEIADLSGGIITFEGEPAGGKVKVFDSENVSSNNAGLQKGTFEYTFPSAAFSVEGTYKRAYFSFQKDGKRDTTGDFKIIVKGNADIDAEEAETIITEYNKLVKSLNEAYQAALNKMNTDYDNVEKRIEAIKVDLNTLKKQITDILIDAEGRISAIGKTVTDEVDAALEKFKEGNFYTKQEADNRFLSKTENLEIQNKKLTNDDGSGLPLPKGVTSFKELSGYAGFYYLNATVAGTMTDKADLPTEFKYSALYVYQHAIAGTAGAMYQEIRMNSLITPLIAFRTTSPNSSQNSPFKILATTDSVVNSTDIENGLFVIKNSKISDLNDAVEPGIYSISATGVENKPLPNSGSLIVNKDPGGV…
MANKILNLDFSKDPIMPPIIYGRVGDEKMQTITVKISRRDEIADLSGGIITFEGEPAGGKVKVFDSENVSSNNAGLQKGTFEYTFPSAAFSVEGTYKRAYFSFQKDGKRDTTGDFKIIVKGNADIDAEEAETIITEYNKLVKSLNEAYQAALNKMNTDYDNVEKRIEAIKVDLNTLKKQITDILIDAEGRISAIGKTVTDEVDAALEKFKEGNFYTKQEADNRFLSKTENLEIQNKKLTNDDGSGLPLPKGVTSFKELSGYAGFYYLNATVAGTMTDKADLPTEFKYSALYVYQHAIAGTAGAMYQEIRMNSLITPLIAFRTTSPNSSQNSPFKILATTDSVVNSTDIENGLFVIKNSKISDLNDAVEPGIYSISATGVENKPLPNSGSLIVNKDPGGV…
MANKILNLDFSKDPIMPPIIYGRVGDEKMQTITVKISRRDEIADLSGGIITFEGEPAGGKVKVFDSENVSSNNAGLQKGTFEYTFPSAAFSVEGTYKRAYFSFQKDGKRDTTGDFKIIVKGNADIDAEEAETIITEYNKLVKSLNEAYQAALNKMNTDYDNVEKRIEAIKVDLNTLKKQITDILIDAEGRISAIGKTVTDEVDAALEKFKEGNFYTKQEADNRFLSKTENLEIQNKKLTNDDGSGLPLPKGVTSFKELSGYAGFYYLNATVAGTMTDKADLPTEFKYSALYVYQHAIAGTAGAMYQEIRMNSLITPLIAFRTTSPNSSQNSPFKILATTDSVVNSTDIENGLFVIKNSKISDLNDAVEPGIYSISATGVENKPLPNSGSLIVNKDPGGV…
MANKILNLDFSKDPIMPPIIYGRVGDEKMQTITVKISRRDEIADLSGGIITFEGEPAGGKVKVFDSENVSSNNAGLQKGTFEYTFPSAAFSVEGTYKRAYFSFQKDGKRDTTGDFKIIVKGNADIDAEEAETIITEYNKLVKSLNEAYQAALNKMNTDYDNVEKRIEAIKVDLNTLKKQITDILIDAEGRISAIGKTVTDEVDAALEKFKEGNFYTKQEADNRFLSKTENLEIQNKKLTNDDGSGLPLPKGVTSFKELSGYAGFYYLNATVAGTMTDKADLPTEFKYSALYVYQHAIAGTAGAMYQEIRMNSLITPLIAFRTTSPNSSQNSPFKILATTDSVVNSTDIENGLFVIKNSKISDLNDAVEPGIYSISATGVENKPLPNSGSLIVNKDPGGV…
MANKILNLDFSKDPIMPPIIYGRVGDEKMQTITVKISRRDEIADLSGGIITFEGEPAGGKVKVFDSENVSSNNAGLQKGTFEYTFPSAAFSVEGTYKRAYFSFQKDGKRDTTGDFKIIVKGNADIDAEEAETIITEYNKLVKSLNEAYQAALNKMNTDYDNVEKRIEAIKVDLNTLKKQITDILIDAEGRISAIGKTVTDEVDAALEKFKEGNFYTKQEADNRFLSKTENLEIQNKKLTNDDGSGLPLPKGVTSFKELSGYAGFYYLNATVAGTMTDKADLPTEFKYSALYVYQHAIAGTAGAMYQEIRMNSLITPLIAFRTTSPNSSQNSPFKILATTDSVVNSTDIENGLFVIKNSKISDLNDAVEPGIYSISATGVENKPLPNSGSLIVNKDPGGV…
MANKILNLDFSKDPIMPPIIYGRVGDEKMQTITVKISRRDEIADLSGGIITFEGEPAGGKVKVFDSENVSSNNAGLQKGTFEYTFPSAAFSVEGTYKRAYFSFQKDGKRDTTGDFKIIVKGNADIDAEEAETIITEYNKLVKSLNEAYQAALNKMNTDYDNVEKRIEAIKVDLNTLKKQITDILIDAEGRISAIGKTVTDEVDAALEKFKEGNFYTKQEADNRFLSKTENLEIQNKKLTNDDGSGLPLPKGVTSFKELSGYAGFYYLNATVAGTMTDKADLPTEFKYSALYVYQHAIAGTAGAMYQEIRMNSLITPLIAFRTTSPNSSQNSPFKILATTDSVVNSTDIENGLFVIKNSKISDLNDAVEPGIYSISATGVENKPLPNSGSLIVNKDPGGV…
MANKILNLDFSKDPIMPPIIYGRVGDEKMQTITVKISRRDEIADLSGGIITFEGEPAGGKVKVFDSENVSSNNAGLQKGTFEYTFPSAAFSVEGTYKRAYFSFQKDGKRDTTGDFKIIVKGNADIDAEEAETIITEYNKLVKSLNEAYQAALNKMNTDYDNVEKRIEAIKVDLNTLKKQITDILIDAEGRISAIGKTVTDEVDAALEKFKEGNFYTKQEADNRFLSKTENLEIQNKKLTNDDGSGLPLPKGVTSFKELSGYAGFYYLNATVAGTMTDKADLPTEFKYSALYVYQHAIAGTAGAMYQEIRMNSLITPLIAFRTTSPNSSQNSPFKILATTDSVVNSTDIENGLFVIKNSKISDLNDAVEPGIYSISATGVENKPLPNSGSLIVNKDPGGV…
MANKILNLDFSKDPIMPPIIYGRVGDEKMQTITVKISRRDEIADLSGGIITFEGEPAGGKVKVFDSENVSSNNAGLQKGTFEYTFPSAAFSVEGTYKRAYFSFQKDGKRDTTGDFKIIVKGNADIDAEEAETIITEYNKLVKSLNEAYQAALNKMNTDYDNVEKRIEAIKVDLNTLKKQITDILIDAEGRISAIGKTVTDEVDAALEKFKEGNFYTKQEADNRFLSKTENLEIQNKKLTNDDGSGLPLPKGVTSFKELSGYAGFYYLNATVAGTMTDKADLPTEFKYSALYVYQHAIAGTAGAMYQEIRMNSLITPLIAFRTTSPNSSQNSPFKILATTDSVVNSTDIENGLFVIKNSKISDLNDAVEPGIYSISATGVENKPLPNSGSLIVNKDPGGV…
MANKILNLDFSKDPIMPPIIYGRVGDEKMQTITVKISRRDEIADLSGGIITFEGEPAGGKVKVFDSENVSSNNAGLQKGTFEYTFPSAAFSVEGTYKRAYFSFQKDGKRDTTGDFKIIVKGNADIDAEEAETIITEYNKLVKSLNEAYQAALNKMNTDYDNVEKRIEAIKVDLNTLKKQITDILIDAEGRISAIGKTVTDEVDAALEKFKEGNFYTKQEADNRFLSKTENLEIQNKKLTNDDGSGLPLPKGVTSFKELSGYAGFYYLNATVAGTMTDKADLPTEFKYSALYVYQHAIAGTAGAMYQEIRMNSLITPLIAFRTTSPNSSQNSPFKILATTDSVVNSTDIENGLFVIKNSKISDLNDAVEPGIYSISATGVENKPLPNSGSLIVNKDPGGV…
MANKILNLDFSKDPIMPPIIYGRVGDEKMQTITVKISRRDEIADLSGGIITFEGEPAGGKVKVFDSENVSSNNAGLQKGTFEYTFPSAAFSVEGTYKRAYFSFQKDGKRDTTGDFKIIVKGNADIDAEEAETIITEYNKLVKSLNEAYQAALNKMNTDYDNVEKRIEAIKVDLNTLKKQITDILIDAEGRISAIGKTVTDEVDAALEKFKEGNFYTKQEADNRFLSKTENLEIQNKKLTNDDGSGLPLPKGVTSFKELSGYAGFYYLNATVAGTMTDKADLPTEFKYSALYVYQHAIAGTAGAMYQEIRMNSLITPLIAFRTTSPNSSQNSPFKILATTDSVVNSTDIENGLFVIKNSKISDLNDAVEPGIYSISATGVENKPLPNSGSLIVNKDPGGV…
MANKILNLDFSKDPIMPPIIYGRVGDEKMQTITVKISRRDEIADLSGGIITFEGEPAGGKVKVFDSENVSSNNAGLQKGTFEYTFPSAAFSVEGTYKRAYFSFQKDGKRDTTGDFKIIVKGNADIDAEEAETIITEYNKLVKSLNEAYQAALNKMNTDYDNVEKRIEAIKVDLNTLKKQITDILIDAEGRISAIGKTVTDEVDAALEKFKEGNFYTKQEADNRFLSKTENLEIQNKKLTNDDGSGLPLPKGVTSFKELSGYAGFYYLNATVAGTMTDKADLPTEFKYSALYVYQHAIAGTAGAMYQEIRMNSLITPLIAFRTTSPNSSQNSPFKILATTDSVVNSTDIENGLFVIKNSKISDLNDAVEPGIYSISATGVENKPLPNSGSLIVNKDPGGV…
MANKILNLDFSKDPIMPPIIYGRVGDEKMQTITVKISRRDEIADLSGGIITFEGEPAGGKVKVFDSENVSSNNAGLQKGTFEYTFPSAAFSVEGTYKRAYFSFQKDGKRDTTGDFKIIVKGNADIDAEEAETIITEYNKLVKSLNEAYQAALNKMNTDYDNVEKRIEAIKVDLNTLKKQITDILIDAEGRISAIGKTVTDEVDAALEKFKEGNFYTKQEADNRFLSKTENLEIQNKKLTNDDGSGLPLPKGVTSFKELSGYAGFYYLNATVAGTMTDKADLPTEFKYSALYVYQHAIAGTAGAMYQEIRMNSLITPLIAFRTTSPNSSQNSPFKILATTDSVVNSTDIENGLFVIKNSKISDLNDAVEPGIYSISATGVENKPLPNSGSLIVNKDPGGV…
MANKILNLDFSKDPIMPPIIYGRVGDEKMQTITVKISRRDEIADLSGGIITFEGEPAGGKVKVFDSENVSSNNAGLQKGTFEYTFPSAAFSVEGTYKRAYFSFQKDGKRDTTGDFKIIVKGNADIDAEEAETIITEYNKLVKSLNEAYQAALNKMNTDYDNVEKRIEAIKVDLNTLKKQITDILIDAEGRISAIGKTVTDEVDAALEKFKEGNFYTKQEADNRFLSKTENLEIQNKKLTNDDGSGLPLPKGVTSFKELSGYAGFYYLNATVAGTMTDKADLPTEFKYSALYVYQHAIAGTAGAMYQEIRMNSLITPLIAFRTTSPNSSQNSPFKILATTDSVVNSTDIENGLFVIKNSKISDLNDAVEPGIYSISATGVENKPLPNSGSLIVNKDPGGV…
MANKILNLDFSKDPIMPPIIYGRVGDEKMQTITVKISRRDEIADLSGGIITFEGEPAGGKVKVFDSENVSSNNAGLQKGTFEYTFPSAAFSVEGTYKRAYFSFQKDGKRDTTGDFKIIVKGNADIDAEEAETIITEYNKLVKSLNEAYQAALNKMNTDYDNVEKRIEAIKVDLNTLKKQITDILIDAEGRISAIGKTVTDEVDAALEKFKEGNFYTKQEADNRFLSKTENLEIQNKKLTNDDGSGLPLPKGVTSFKELSGYAGFYYLNATVAGTMTDKADLPTEFKYSALYVYQHAIAGTAGAMYQEIRMNSLITPLIAFRTTSPNSSQNSPFKILATTDSVVNSTDIENGLFVIKNSKISDLNDAVEPGIYSISATGVENKPLPNSGSLIVNKDPGGV…
MANKILNLDFSKDPIMPPIIYGRVGDEKMQTITVKISRRDEIADLSGGIITFEGEPAGGKVKVFDSENVSSNNAGLQKGTFEYTFPSAAFSVEGTYKRAYFSFQKDGKRDTTGDFKIIVKGNADIDAEEAETIITEYNKLVKSLNEAYQAALNKMNTDYDNVEKRIEAIKVDLNTLKKQITDILIDAEGRISAIGKTVTDEVDAALEKFKEGNFYTKQEADNRFLSKTENLEIQNKKLTNDDGSGLPLPKGVTSFKELSGYAGFYYLNATVAGTMTDKADLPTEFKYSALYVYQHAIAGTAGAMYQEIRMNSLITPLIAFRTTSPNSSQNSPFKILATTDSVVNSTDIENGLFVIKNSKISDLNDAVEPGIYSISATGVENKPLPNSGSLIVNKDPGGV…
MANKILNLDFSKDPIMPPIIYGRVGDEKMQTITVKISRRDEIADLSGGIITFEGEPAGGKVKVFDSENVSSNNAGLQKGTFEYTFPSAAFSVEGTYKRAYFSFQKDGKRDTTGDFKIIVKGNADIDAEEAETIITEYNKLVKSLNEAYQAALNKMNTDYDNVEKRIEAIKVDLNTLKKQITDILIDAEGRISAIGKTVTDEVDAALEKFKEGNFYTKQEADNRFLSKTENLEIQNKKLTNDDGSGLPLPKGVTSFKELSGYAGFYYLNATVAGTMTDKADLPTEFKYSALYVYQHAIAGTAGAMYQEIRMNSLITPLIAFRTTSPNSSQNSPFKILATTDSVVNSTDIENGLFVIKNSKISDLNDAVEPGIYSISATGVENKPLPNSGSLIVNKDPGGV…
MANKILNLDFSKDPIMPPIIYGRVGDEKMQTITVKISRRDEIADLSGGIITFEGEPAGGKVKVFDSENVSSNNAGLQKGTFEYTFPSAAFSVEGTYKRAYFSFQKDGKRDTTGDFKIIVKGNADIDAEEAETIITEYNKLVKSLNEAYQAALNKMNTDYDNVEKRIEAIKVDLNTLKKQITDILIDAEGRISAIGKTVTDEVDAALEKFKEGNFYTKQEADNRFLSKTENLEIQNKKLTNDDGSGLPLPKGVTSFKELSGYAGFYYLNATVAGTMTDKADLPTEFKYSALYVYQHAIAGTAGAMYQEIRMNSLITPLIAFRTTSPNSSQNSPFKILATTDSVVNSTDIENGLFVIKNSKISDLNDAVEPGIYSISATGVENKPLPNSGSLIVNKDPGGV…
MANKILNLDFSKDPIMPPIIYGRVGDEKMQTITVKISRRDEIADLSGGIITFEGEPAGGKVKVFDSENVSSNNAGLQKGTFEYTFPSAAFSVEGTYKRAYFSFQKDGKRDTTGDFKIIVKGNADIDAEEAETIITEYNKLVKSLNEAYQAALNKMNTDYDNVEKRIEAIKVDLNTLKKQITDILIDAEGRISAIGKTVTDEVDAALEKFKEGNFYTKQEADNRFLSKTENLEIQNKKLTNDDGSGLPLPKGVTSFKELSGYAGFYYLNATVAGTMTDKADLPTEFKYSALYVYQHAIAGTAGAMYQEIRMNSLITPLIAFRTTSPNSSQNSPFKILATTDSVVNSTDIENGLFVIKNSKISDLNDAVEPGIYSISATGVENKPLPNSGSLIVNKDPGGV…
MANKILNLDFSKDPIMPPIIYGRVGDEKMQTITVKISRRDEIADLSGGIITFEGEPAGGKVKVFDSENVSSNNAGLQKGTFEYTFPSAAFSVEGTYKRAYFSFQKDGKRDTTGDFKIIVKGNADIDAEEAETIITEYNKLVKSLNEAYQAALNKMNTDYDNVEKRIEAIKVDLNTLKKQITDILIDAEGRISAIGKTVTDEVDAALEKFKEGNFYTKQEADNRFLSKTENLEIQNKKLTNDDGSGLPLPKGVTSFKELSGYAGFYYLNATVAGTMTDKADLPTEFKYSALYVYQHAIAGTAGAMYQEIRMNSLITPLIAFRTTSPNSSQNSPFKILATTDSVVNSTDIENGLFVIKNSKISDLNDAVEPGIYSISATGVENKPLPNSGSLIVNKDPGGV…
MANKILNLDFSKDPIMPPIIYGRVGDEKMQTITVKISRRDEIADLSGGIITFEGEPAGGKVKVFDSENVSSNNAGLQKGTFEYTFPSAAFSVEGTYKRAYFSFQKDGKRDTTGDFKIIVKGNADIDAEEAETIITEYNKLVKSLNEAYQAALNKMNTDYDNVEKRIEAIKVDLNTLKKQITDILIDAEGRISAIGKTVTDEVDAALEKFKEGNFYTKQEADNRFLSKTENLEIQNKKLTNDDGSGLPLPKGVTSFKELSGYAGFYYLNATVAGTMTDKADLPTEFKYSALYVYQHAIAGTAGAMYQEIRMNSLITPLIAFRTTSPNSSQNSPFKILATTDSVVNSTDIENGLFVIKNSKISDLNDAVEPGIYSISATGVENKPLPNSGSLIVNKDPGGV…
MANKILNLDFSKDPIMPPIIYGRVGDEKMQTITVKISRRDEIADLSGGIITFEGEPAGGKVKVFDSENVSSNNAGLQKGTFEYTFPSAAFSVEGTYKRAYFSFQKDGKRDTTGDFKIIVKGNADIDAEEAETIITEYNKLVKSLNEAYQAALNKMNTDYDNVEKRIEAIKVDLNTLKKQITDILIDAEGRISAIGKTVTDEVDAALEKFKEGNFYTKQEADNRFLSKTENLEIQNKKLTNDDGSGLPLPKGVTSFKELSGYAGFYYLNATVAGTMTDKADLPTEFKYSALYVYQHAIAGTAGAMYQEIRMNSLITPLIAFRTTSPNSSQNSPFKILATTDSVVNSTDIENGLFVIKNSKISDLNDAVEPGIYSISATGVENKPLPNSGSLIVNKDPGGV…
MANKILNLDFSKDPIMPPIIYGRVGDEKMQTITVKISRRDEIADLSGGIITFEGEPAGGKVKVFDSENVSSNNAGLQKGTFEYTFPSAAFSVEGTYKRAYFSFQKDGKRDTTGDFKIIVKGNADIDAEEAETIITEYNKLVKSLNEAYQAALNKMNTDYDNVEKRIEAIKVDLNTLKKQITDILIDAEGRISAIGKTVTDEVDAALEKFKEGNFYTKQEADNRFLSKTENLEIQNKKLTNDDGSGLPLPKGVTSFKELSGYAGFYYLNATVAGTMTDKADLPTEFKYSALYVYQHAIAGTAGAMYQEIRMNSLITPLIAFRTTSPNSSQNSPFKILATTDSVVNSTDIENGLFVIKNSKISDLNDAVEPGIYSISATGVENKPLPNSGSLIVNKDPGGV…
MANKILNLDFSKDPIMPPIIYGRVGDEKMQTITVKISRRDEIADLSGGIITFEGEPAGGKVKVFDSENVSSNNAGLQKGTFEYTFPSAAFSVEGTYKRAYFSFQKDGKRDTTGDFKIIVKGNADIDAEEAETIITEYNKLVKSLNEAYQAALNKMNTDYDNVEKRIEAIKVDLNTLKKQITDILIDAEGRISAIGKTVTDEVDAALEKFKEGNFYTKQEADNRFLSKTENLEIQNKKLTNDDGSGLPLPKGVTSFKELSGYAGFYYLNATVAGTMTDKADLPTEFKYSALYVYQHAIAGTAGAMYQEIRMNSLITPLIAFRTTSPNSSQNSPFKILATTDSVVNSTDIENGLFVIKNSKISDLNDAVEPGIYSISATGVENKPLPNSGSLIVNKDPGGV…
MANKILNLDFSKDPIMPPIIYGRVGDEKMQTITVKISRRDEIADLSGGIITFEGEPAGGKVKVFDSENVSSNNAGLQKGTFEYTFPSAAFSVEGTYKRAYFSFQKDGKRDTTGDFKIIVKGNADIDAEEAETIITEYNKLVKSLNEAYQAALNKMNTDYDNVEKRIEAIKVDLNTLKKQITDILIDAEGRISAIGKTVTDEVDAALEKFKEGNFYTKQEADNRFLSKTENLEIQNKKLTNDDGSGLPLPKGVTSFKELSGYAGFYYLNATVAGTMTDKADLPTEFKYSALYVYQHAIAGTAGAMYQEIRMNSLITPLIAFRTTSPNSSQNSPFKILATTDSVVNSTDIENGLFVIKNSKISDLNDAVEPGIYSISATGVENKPLPNSGSLIVNKDPGGV…
MANKILNLDFSKDPIMPPIIYGRVGDEKMQTITVKISRRDEIADLSGGIITFEGEPAGGKVKVFDSENVSSNNAGLQKGTFEYTFPSAAFSVEGTYKRAYFSFQKDGKRDTTGDFKIIVKGNADIDAEEAETIITEYNKLVKSLNEAYQAALNKMNTDYDNVEKRIEAIKVDLNTLKKQITDILIDAEGRISAIGKTVTDEVDAALEKFKEGNFYTKQEADNRFLSKTENLEIQNKKLTNDDGSGLPLPKGVTSFKELSGYAGFYYLNATVAGTMTDKADLPTEFKYSALYVYQHAIAGTAGAMYQEIRMNSLITPLIAFRTTSPNSSQNSPFKILATTDSVVNSTDIENGLFVIKNSKISDLNDAVEPGIYSISATGVENKPLPNSGSLIVNKDPGGV…
MANKILNLDFSKDPIMPPIIYGRVGDEKMQTITVKISRRDEIADLSGGIITFEGEPAGGKVKVFDSENVSSNNAGLQKGTFEYTFPSAAFSVEGTYKRAYFSFQKDGKRDTTGDFKIIVKGNADIDAEEAETIITEYNKLVKSLNEAYQAALNKMNTDYDNVEKRIEAIKVDLNTLKKQITDILIDAEGRISAIGKTVTDEVDAALEKFKEGNFYTKQEADNRFLSKTENLEIQNKKLTNDDGSGLPLPKGVTSFKELSGYAGFYYLNATVAGTMTDKADLPTEFKYSALYVYQHAIAGTAGAMYQEIRMNSLITPLIAFRTTSPNSSQNSPFKILATTDSVVNSTDIENGLFVIKNSKISDLNDAVEPGIYSISATGVENKPLPNSGSLIVNKDPGGV…
MANKILNLDFSKDPIMPPIIYGRVGDEKMQTITVKISRRDEIADLSGGIITFEGEPAGGKVKVFDSENVSSNNAGLQKGTFEYTFPSAAFSVEGTYKRAYFSFQKDGKRDTTGDFKIIVKGNADIDAEEAETIITEYNKLVKSLNEAYQAALNKMNTDYDNVEKRIEAIKVDLNTLKKQITDILIDAEGRISAIGKTVTDEVDAALEKFKEGNFYTKQEADNRFLSKTENLEIQNKKLTNDDGSGLPLPKGVTSFKELSGYAGFYYLNATVAGTMTDKADLPTEFKYSALYVYQHAIAGTAGAMYQEIRMNSLITPLIAFRTTSPNSSQNSPFKILATTDSVVNSTDIENGLFVIKNSKISDLNDAVEPGIYSISATGVENKPLPNSGSLIVNKDPGGV…
MANKILNLDFSKDPIMPPIIYGRVGDEKMQTITVKISRRDEIADLSGGIITFEGEPAGGKVKVFDSENVSSNNAGLQKGTFEYTFPSAAFSVEGTYKRAYFSFQKDGKRDTTGDFKIIVKGNADIDAEEAETIITEYNKLVKSLNEAYQAALNKMNTDYDNVEKRIEAIKVDLNTLKKQITDILIDAEGRISAIGKTVTDEVDAALEKFKEGNFYTKQEADNRFLSKTENLEIQNKKLTNDDGSGLPLPKGVTSFKELSGYAGFYYLNATVAGTMTDKADLPTEFKYSALYVYQHAIAGTAGAMYQEIRMNSLITPLIAFRTTSPNSSQNSPFKILATTDSVVNSTDIENGLFVIKNSKISDLNDAVEPGIYSISATGVENKPLPNSGSLIVNKDPGGV…
MANKILNLDFSKDPIMPPIIYGRVGDEKMQTITVKISRRDEIADLSGGIITFEGEPAGGKVKVFDSENVSSNNAGLQKGTFEYTFPSAAFSVEGTYKRAYFSFQKDGKRDTTGDFKIIVKGNADIDAEEAETIITEYNKLVKSLNEAYQAALNKMNTDYDNVEKRIEAIKVDLNTLKKQITDILIDAEGRISAIGKTVTDEVDAALEKFKEGNFYTKQEADNRFLSKTENLEIQNKKLTNDDGSGLPLPKGVTSFKELSGYAGFYYLNATVAGTMTDKADLPTEFKYSALYVYQHAIAGTAGAMYQEIRMNSLITPLIAFRTTSPNSSQNSPFKILATTDSVVNSTDIENGLFVIKNSKISDLNDAVEPGIYSISATGVENKPLPNSGSLIVNKDPGGV…
MANKILNLDFSKDPIMPPIIYGRVGDEKMQTITVKISRRDEIADLSGGIITFEGEPAGGKVKVFDSENVSSNNAGLQKGTFEYTFPSAAFSVEGTYKRAYFSFQKDGKRDTTGDFKIIVKGNADIDAEEAETIITEYNKLVKSLNEAYQAALNKMNTDYDNVEKRIEAIKVDLNTLKKQITDILIDAEGRISAIGKTVTDEVDAALEKFKEGNFYTKQEADNRFLSKTENLEIQNKKLTNDDGSGLPLPKGVTSFKELSGYAGFYYLNATVAGTMTDKADLPTEFKYSALYVYQHAIAGTAGAMYQEIRMNSLITPLIAFRTTSPNSSQNSPFKILATTDSVVNSTDIENGLFVIKNSKISDLNDAVEPGIYSISATGVENKPLPNSGSLIVNKDPGGV…
MANKILNLDFSKDPIMPPIIYGRVGDEKMQTITVKISRRDEIADLSGGIITFEGEPAGGKVKVFDSENVSSNNAGLQKGTFEYTFPSAAFSVEGTYKRAYFSFQKDGKRDTTGDFKIIVKGNADIDAEEAETIITEYNKLVKSLNEAYQAALNKMNTDYDNVEKRIEAIKVDLNTLKKQITDILIDAEGRISAIGKTVTDEVDAALEKFKEGNFYTKQEADNRFLSKTENLEIQNKKLTNDDGSGLPLPKGVTSFKELSGYAGFYYLNATVAGTMTDKADLPTEFKYSALYVYQHAIAGTAGAMYQEIRMNSLITPLIAFRTTSPNSSQNSPFKILATTDSVVNSTDIENGLFVIKNSKISDLNDAVEPGIYSISATGVENKPLPNSGSLIVNKDPGGV…
MANKILNLDFSKDPIMPPIIYGRVGDEKMQTITVKISRRDEIADLSGGIITFEGEPAGGKVKVFDSENVSSNNAGLQKGTFEYTFPSAAFSVEGTYKRAYFSFQKDGKRDTTGDFKIIVKGNADIDAEEAETIITEYNKLVKSLNEAYQAALNKMNTDYDNVEKRIEAIKVDLNTLKKQITDILIDAEGRISAIGKTVTDEVDAALEKFKEGNFYTKQEADNRFLSKTENLEIQNKKLTNDDGSGLPLPKGVTSFKELSGYAGFYYLNATVAGTMTDKADLPTEFKYSALYVYQHAIAGTAGAMYQEIRMNSLITPLIAFRTTSPNSSQNSPFKILATTDSVVNSTDIENGLFVIKNSKISDLNDAVEPGIYSISATGVENKPLPNSGSLIVNKDPGGV…
MANKILNLDFSKDPIMPPIIYGRVGDEKMQTITVKISRRDEIADLSGGIITFEGEPAGGKVKVFDSENVSSNNAGLQKGTFEYTFPSAAFSVEGTYKRAYFSFQKDGKRDTTGDFKIIVKGNADIDAEEAETIITEYNKLVKSLNEAYQAALNKMNTDYDNVEKRIEAIKVDLNTLKKQITDILIDAEGRISAIGKTVTDEVDAALEKFKEGNFYTKQEADNRFLSKTENLEIQNKKLTNDDGSGLPLPKGVTSFKELSGYAGFYYLNATVAGTMTDKADLPTEFKYSALYVYQHAIAGTAGAMYQEIRMNSLITPLIAFRTTSPNSSQNSPFKILATTDSVVNSTDIENGLFVIKNSKISDLNDAVEPGIYSISATGVENKPLPNSGSLIVNKDPGGV…
MANKILNLDFSKDPIMPPIIYGRVGDEKMQTITVKISRRDEIADLSGGIITFEGEPAGGKVKVFDSENVSSNNAGLQKGTFEYTFPSAAFSVEGTYKRAYFSFQKDGKRDTTGDFKIIVKGNADIDAEEAETIITEYNKLVKSLNEAYQAALNKMNTDYDNVEKRIEAIKVDLNTLKKQITDILIDAEGRISAIGKTVTDEVDAALEKFKEGNFYTKQEADNRFLSKTENLEIQNKKLTNDDGSGLPLPKGVTSFKELSGYAGFYYLNATVAGTMTDKADLPTEFKYSALYVYQHAIAGTAGAMYQEIRMNSLITPLIAFRTTSPNSSQNSPFKILATTDSVVNSTDIENGLFVIKNSKISDLNDAVEPGIYSISATGVENKPLPNSGSLIVNKDPGGV…
MANKILNLDFSKDPIMPPIIYGRVGDEKMQTITVKISRRDEIADLSGGIITFEGEPAGGKVKVFDSENVSSNNAGLQKGTFEYTFPSAAFSVEGTYKRAYFSFQKDGKRDTTGDFKIIVKGNADIDAEEAETIITEYNKLVKSLNEAYQAALNKMNTDYDNVEKRIEAIKVDLNTLKKQITDILIDAEGRISAIGKTVTDEVDAALEKFKEGNFYTKQEADNRFLSKTENLEIQNKKLTNDDGSGLPLPKGVTSFKELSGYAGFYYLNATVAGTMTDKADLPTEFKYSALYVYQHAIAGTAGAMYQEIRMNSLITPLIAFRTTSPNSSQNSPFKILATTDSVVNSTDIENGLFVIKNSKISDLNDAVEPGIYSISATGVENKPLPNSGSLIVNKDPGGV…
MANKILNLDFSKDPIMPPIIYGRVGDEKMQTITVKISRRDEIADLSGGIITFEGEPAGGKVKVFDSENVSSNNAGLQKGTFEYTFPSAAFSVEGTYKRAYFSFQKDGKRDTTGDFKIIVKGNADIDAEEAETIITEYNKLVKSLNEAYQAALNKMNTDYDNVEKRIEAIKVDLNTLKKQITDILIDAEGRISAIGKTVTDEVDAALEKFKEGNFYTKQEADNRFLSKTENLEIQNKKLTNDDGSGLPLPKGVTSFKELSGYAGFYYLNATVAGTMTDKADLPTEFKYSALYVYQHAIAGTAGAMYQEIRMNSLITPLIAFRTTSPNSSQNSPFKILATTDSVVNSTDIENGLFVIKNSKISDLNDAVEPGIYSISATGVENKPLPNSGSLIVNKDPGGV…
MANKILNLDFSKDPIMPPIIYGRVGDEKMQTITVKISRRDEIADLSGGIITFEGEPAGGKVKVFDSENVSSNNAGLQKGTFEYTFPSAAFSVEGTYKRAYFSFQKDGKRDTTGDFKIIVKGNADIDAEEAETIITEYNKLVKSLNEAYQAALNKMNTDYDNVEKRIEAIKVDLNTLKKQITDILIDAEGRISAIGKTVTDEVDAALEKFKEGNFYTKQEADNRFLSKTENLEIQNKKLTNDDGSGLPLPKGVTSFKELSGYAGFYYLNATVAGTMTDKADLPTEFKYSALYVYQHAIAGTAGAMYQEIRINSLTKPLIAFRTISPNSSQNSPFKILATTDSVVNLTDIENGALVSKKTVIKAQNWNEILDKGIYTVFGASGINRPYDRAVYGVLVVYAD…
MANKILNLDFSKDPIMPPIIYGRVGDEKMQTITVKISRRDEIADLSGGIITFEGEPAGGKVKVFDSENVSSNNAGLQKGTFEYTFPSAAFSVEGTYKRAYFSFQKDGKRDTTGDFKIIVKGNADIDAEEAETIITEYNKLVKSLNEAYQAALNKMNTDYDNVEKRIEAIKVDLNTLKKQITDILIDAEGRISAIGKTVTDEVDAALEKFKEGNFYTKQEADNRFLSKTENLEIQNKKLTNDDGSGLPLPKGVTSFKELSGYAGFYYLNATVAGTMTDKADLPTEFKYSALYVYQHAIAGTAGAMYQEIRINSLTKPLIAFRTISPNSSQNSPFKILATTDSVVNLTDIENGALVSKKTVIKAQNWNEILDKGIYTVFGASGINRPYDRAVYGVLVVYAD…
MANKILNLDFSKDPIMPPIIYGRVGDEKMQTITVKISRRDEIADLSGGIITFEGEPAGGKVKVFDSENVSSNNAGLQKGTFEYTFPSAAFSVEGTYKRAYFSFQKDGKRDTTGDFKIIVKGNADIDAEEAETIITEYNKLVKSLNEAYQAALNKMNTDYDNVEKRIEAIKVDLNTLKKQITDILIDAEGRISAIGKTVTDEVDAALEKFKEGNFYTKQEADNRFLSKTENLEIQNKKLTNDDGSGLPLPKGVTSFKELSGYAGFYYLNATVAGTMTDKADLPTEFKYSALYVYQHAIAGTAGAMYQEIRMNSLITPLIAFRTTSPNSSQNSPFKILATTDSVVNSTDIENGLFVIKNSKISDLNDAVEPGIYSISATGVENKPLPNSGSLIVNKDPGGV…
MANKILNLDFSKDPIMPPIIYGRVGDEKMQTITVKISRRDEIADLSGGIITFEGEPAGGKVKVFDSENVSSNNAGLQKGTFEYTFPSAAFSVEGTYKRAYFSFQKDGKRDTTGDFKIIVKGNADIDAEEAETIITEYNKLVKSLNEAYQAALNKMNTDYDNVEKRIEAIKVDLNTLKKQITDILIDAEGRISAIGKTVTDEVDAALEKFKEGNFYTKQEADNRFLSKTENLEIQNKKLTNDDGSGLPLPKGVTSFKELSGYAGFYYLNATVAGTMTDKADLPTEFKYSALYVYQHAIAGTAGAMYQEIRMNSLITPLIAFRTTSPNSSQNSPFKILATTDSVVNSTDIENGLFVIKNSKISDLNDAVEPGIYSISATGVENKPLPNSGSLIVNKDPGGV…
MANKILNLDFSKDPIMPPIIYGRVGDEKMQTITVKISRRDEIADLSGGIITFEGEPAGGKVKVFDSENVSSNNAGLQKGTFEYTFPSAAFSVEGTYKRAYFSFQKDGKRDTTGDFKIIVKGNADIDAEEAETIITEYNKLVKSLNEAYQAALNKMNTDYDNVEKRIEAIKVDLNTLKKQITDILIDAEGRISAIGKTVTDEVDAALEKFKEGNFYTKQEADNRFLSKTENLEIQNKKLTNDDGSGLPLPKGVTSFKELSGYAGFYYLNATVAGTMTDKADLPTEFKYSALYVYQHAIAGTAGAMYQEIRMNSLITPLIAFRTTSPNSSQNSPFKILATTDSVVNSTDIENGLFVIKNSKISDLNDAVEPGIYSISATGVENKPLPNSGSLIVNKDPGGV…
MANKILNLDFSKDPIMPPIIYGRVGDEKMQTITVKISRRDEIADLSGGIITFEGEPAGGKVKVFDSENVSSNNAGLQKGTFEYTFPSAAFSVEGTYKRAYFSFQKDGKRDTTGDFKIIVKGNADIDAEEAETIITEYNKLVKSLNEAYQAALNKMNTDYDNVEKRIEAIKVDLNTLKKQITDILIDAEGRISAIGKTVTDEVDAALEKFKEGNFYTKQEADNRFLSKTENLEIQNKKLTNDDGSGLPLPKGVTSFKELSGYAGFYYLNATVAGTMTDKADLPTEFKYSALYVYQHAIAGTAGAMYQEIRMNSLITPLIAFRTTSPNSSQNSPFKILATTDSVVNSTDIENGLFVMKNSKISDLNDAVEPGIYSISATGVENKPLPNSGSLIVNKDPGGV…
MANKILNLDFSKDPIMPPIIYGRVGDEKMQTITVKISRRDEIADLSGGIITFEGEPAGGKVKVFDSENVSSNNAGLQKGTFEYTFPSAAFSVEGTYKRAYFSFQKDGKRDTTGDFKIIVKGNADIDAEEAETIITEYNKLVKSLNEAYQAALNKMNTDYDNVEKRIEAIKVDLNTLKKQITDILIDAEGRISAIGKTVTDEVDAALEKFKEGNFYTKQEADNRFLSKTENLEIQNKKLTNDDGSGLPLPKGVTSFKELSGYAGFYYLNATVAGTMTDKADLPTEFKYSALYVYQHAIAGTAGAMYQEIRMNSLITPLIAFRTTSPNSSQNSPFKILATTDSVVNSTDIENGLFVIKNSKISDLNDAVEPGIYSISATGVENKPLPNSGSLIVNKDPGGV…
MANKILNLDFSKDPIMPPIIYGRVGDEKMQTITVKISRRDEIADLSGGIITFEGEPAGGKVKVFDSENVSSNNAGLQKGTFEYTFPSAAFSVEGTYKRAYFSFQKDGKRDTTGDFKIIVKGNADIDAEEAETIITEYNKLVKSLNEAYQAALNKMNTDYDNVEKRIEAIKVDLNTLKKQITDILIDAEGRISAIGKTVTDEVDAALEKFKEGNFYTKQEADNRFLSKTENLEIQNKKLTNDDGSGLPLPKGVTSFKELSGYAGFYYLNATVAGTMTDKADLPTEFKYSALYVYQHAIAGTAGAMYQEIRMNSLITPLIAFRTTSPNSSQNSPFKILATTDSVVNSTDIENGLFVIKNSKISDLNDAVEPGIYSISATGVENKPLPNSGSLIVNKDPGGV…
MANKILNLDFSKDPIMPPIIYGRVGDEKMQTITVKISRRDEIADLSGGIITFEGEPAGGKVKVFDSENVSSNNAGLQKGTFEYTFPSAAFSVEGTYKRAYFSFQKDGKRDTTGDFKIIVKGNADIDAEEAETIITEYNKLVKSLNEAYQAALNKMNTDYDNVEKRIEAIKVDLNTLKKQITDILIDAEGRISAIGKTVTDEVDAALEKFKEGNFYTKQEADNRFLSKTENLEIQNKKLTNDDGSGLPLPKGVTSFKELSGYAGFYYLNATVAGTMTDKADLPTEFKYSALYVYQHAIAGTAGAMYQEIRMNSLITPLIAFRTTSPNSSQNSPFKILATTDSVVNSTDIENGLFVIKNSKISDLNDAVEPGIYSISATGVENKPLPNSGSLIVNKDPGGV…
MANKILNLDFSKDPIMPPIIYGRVGDEKMQTITVKISRRDEIADLSGGIITFEGEPAGGKVKVFDSENVSSNNAGLQKGTFEYTFPSAAFSVEGTYKRAYFSFQKDGKRDTTGDFKIIVKGNADIDAEEAETIITEYNKLVKSLNEAYQAALNKMNTDYDNVEKRIEAIKVDLNTLKKQITDILIDAEGRISAIGKTVTDEVDAALEKFKEGNFYTKQEADNRFLSKTENLEIQNKKLTNDDGSGLPLPKGVTSFKELSGYAGFYYLNATVAGTMTDKADLPTEFKYSALYVYQHAIAGTAGAMYQEIRMNSLITPLIAFRTTSPNSSQNSPFKILATTDSVVNSTDIENGLFVIKNSKISDLNDAVEPGIYSISATGVENKPLPNSGSLIVNKDPGGV…
MANKILNLDFSKDPIMPPIIYGRVGDEKMQTITVKISRRDEIADLSGGIITFEGEPAGGKVKVFDSENVSSNNAGLQKGTFEYTFPSAAFSVEGTYKRAYFSFQKDGKRDTTGDFKIIVKGNADIDAEEAETIITEYNKLVKSLNEAYQAALNKMNTDYDNVEKRIEAIKVDLNTLKKQITDILIDAEGRISAIGKTVTDEVDAALEKFKEGNFYTKQEADNRFLSKTENLEIQNKKLTNDDGSGLPLPKGVTSFKELSGYAGFYYLNATVAGTMTDKADLPTEFKYSALYVYQHAIAGTAGAMYQEIRMNSLTTPLIAFRTISPNSSQNSPFKILATTDSVVNLTDIENGALVSKKTVIKAQNWNEILDKGIYTVFGASGINRPYDGAVYGVLVVYAD…
MANKILNLDFSKDPIMPPIIYGRVGDEKMQTITVKISRRDEIADLSGGIITFEGEPAGGKVKVFDSENVSSNNAGLQKGTFEYTFPSAAFSVEGTYKRAYFSFQKDGKRDTTGDFKIIVKGNADIDAEEAETIITEYNKLVKSLNEAYQAALNKMNTDYDNVEKRIEAIKVDLNTLKKQITDILIDAEGRISAIGKTVTDEVDAALEKFKEGNFYTKQEADNRFLSKTENLEIQNKKLTNDDGSGLPLPKGVTSFKELSGYAGFYYLNATVAGTMTDKADLPTEFKYSALYVYQHAIAGTAGAMYQEIRMNSLITPLIAFRTTSPNSSQNSPFKILATTDSVVNSTDIENGLFVIKNSKISDLNDAVEPGIYSISATGVENKPLPNSGSLIVNKDPGGV…
MANKILNLDFSKDPIMPPIIYGRVGDEKMQTITVKISRRDEIADLSGGIITFEGEPAGGKVKVFDSENVSSNNAGLQKGTFEYTFPSAAFSVEGTYKRAYFSFQKDGKRDTTGDFKIIVKGNADIDAEEAETIITEYNKLVKSLNEAYQAALNKMNTDYDNVEKRIEAIKVDLNTLKKQITDILIDAEGRISAIGKTVTDEVDAALEKFKEGNFYTKQEADNRFLSKTENLEIQNKKLTNDDGSGLPLPKGVTSFKELSGYAGFYYLNATVAGTMTDKADLPTEFKYSALYVYQHAIAGTAGAMYQEIRMNSLITPLIAFRTTSPNSSQNSPFKILATTDSVVNSTDIENGLFVIKNSKISDLNDAVEPGIYSISATGVENKPLPNSGSLIVNKDPGGV…
MANKILNLDFSKDPIMPPIIYGRVGDEKMQTITVKISRRDEIADLSGGIITFEGEPAGGKVKVFDSENVSSNNAGLQKGTFEYTFPSAAFSVEGTYKRAYFSFQKDGKRDTTGDFKIIVKGNADIDAEEAETIITEYNKLVKSLNEEYQAALNKMNTDYDNVEKRIEAIKVDLNTLKKQITDILIDAEGRISAIGKTVTDEVDAALEKFKEGNFYTKQEADNRFLSKTENLEIQNKKLTNDDGSGLPLPKGVTSFKELSGYAGFYYLNATVAGTMTDKADLPTEFKYSALYVYQHAIAGTAGAMYQEIRMNSLTTPLIAFRTTSPNSSQNSPFKILATTDSVVNSTDIENGLFVIKNSKISDLNDAVEPGIYSISATGVENKPLPNSGSLIVNKDPGGV…
MANKILNLDFSKDPIMPPIIYGRVGDEKMQTITVKISRRDEIADLSGGIITFEGEPAGGKVKVFDSENVSSNNAGLQKGTFEYTFPSAAFSVEGTYKRAYFSFQKDGKRDTTGDFKIIVKGNADIDAEEAETIITEYNKLVKSLNEEYQAALNKMNTDYDNVEKRIEAIKVDLNTLKKQITDILIDAEGRISAIGKTVTDEVDAALEKFKEGNFYTKQEADNRFLSKTENLEIQNKKLTNDDGSGLPLPKGVTSFKELSGYAGFYYLNATVAGTMTDKADLPTEFKYSALYVYQHAIAGTAGAMYQEIRMNSLTTPLIAFRTTSPNSSQNSPFKILATTDSVVNSTDIENGLFVIKNSKISDLNDAVEPGIYSISATGVENKPLPNSGSLIVNKDPGGV…
MANKILNLDFSKDPIMPPIIYGRVGDEKMQTITVKISRRDEIADLSGGIITFEGEPAGGKVKVFDSENVSSNNAGLQKGTFEYTFPSAAFSVEGTYKRAYFSFQKDGKRDTTGDFKIIVKGNADIDAEEAETIITEYNKLVKSLNEEYQAALNKMNTDYDNVEKRIEAIKVDLNTLKKQITDILIDAEGRISAIGKTVTDEVDAALEKFKEGNFYTKQEADNRFLSKTENLEIQNKKLTNDDGSGLPLPKGVTSFKELSGYAGFYYLNATVAGTMTDKADLPTEFKYSALYVYQHAIAGTAGAMYQEIRMNSLTTPLIAFRTISPNSSQNSPFKILATTDSVVNLTDIENGALVSKKTVIKAQNWNEILDKGIYTVFGASGINRPYDGAVYGVLVVYAD…
MANKILNLDFSKDPIMPPIIYGRVGDEKMQTITVKISRRDEIADLSGGIITFEGEPAGGKVKVFDSENVSSNNAGLQKGTFEYTFPSAAFSVEGTYKRAYFSFQKDGKRDTTGDFKIIVKGNADIDAEEAETIITEYNKLVKSLNEEYQAALNKMNTDYDNVEKRIEAIKVDLNTLKKQITDILIDAEGRISAIGKTVTDEVDAALEKFKEGNFYTKQEADNRFLSKTENLEIQNKKLTNDDGSGLPLPKGVTSFKELSGYAGFYYLNATVAGTMTDKADLPTEFKYSALYVYQHAIAGTAGAMYQEIRMNSLTTPLIAFRTISPNSSQNSPFKILATTDSVVNLTDIENGALVSKKTVIKAQNWNEILDKGIYTVFGASGINRPYDGAVYGVLVVYAD…
MANKILNLDFSKDPIMPPIIYGRVGDEKMQTITVKISRRDEIADLSGGIITFEGEPAGGKVKVFDSENVSSNNAGLQKGTFEYTFPSAAFSVEGTYKRAYFSFQKDGKRDTTGDFKIIVKGNADIDAEEAETIITEYNKLVKSLNEEYQAALNKMNTDYDNVEKRIEAIKVDLNTLKKQITDILIDAEGRISAIGKTVTDEVDAALEKFKEGNFYTKQEADNRFLSKTENLEIQNKKLTNDDGSGLPLPKGVTSFKELSGYAGFYYLNATVAGTMTDKADLPTEFKYSALYVYQHAIAGTAGAMYQEIRMNSLTTPLIAFRTISPNSSQNSPFKILATTDSVVNLTDIENGALVSKKTVIKAQNWNEILDKGIYTVFGASGINRPYDGAVYGVLVVYAD…
MANKILNLDFSKDPIMPPIIYGRVGDEKMQTITVKISRRDEIADLSGGIITFEGEPAGGKVKVFDSENVSSNNAGLQKGTFEYTFPSAAFSVEGTYKRAYFSFQKDGKRDTTGDFKIIVKGNADIDAEEAETIITEYNKLVKSLNEEYQAALNKMNTDYDNVEKRIEAIKVDLNTLKKQITDILIDAEGRISAIGKTVTDEVDAALEKFKEGNFYTKQEADNRFLSKTENLEIQNKKLTNDDGSGLPLPKGVTSFKELSGYAGFYYLNATVAGTMTDKADLPTEFKYSALYVYQHAIAGTAGAMYQEIRMNSLTTPLIAFRTISPNSSQNSPFKILATTDSVVNLTDIENGALVSKKTVIKAQNWNEILDKGIYTVFGASGINRPYDGAVYGVLVVYAD…
MANKILNLDFSKDPIMPPIIYGRVGDEKMQTITVKISRRDEIADLSGGIITFEGEPAGGKVKVFDSENVSSNNAGLQKGTFEYTFPSAAFSVEGTYKRAYFSFQKDGKRDTTGDFKIIVKGNADIDAEEAETIITEYNKLVKSLNEEYQAALNKMNTDYDNVEKRIEAIKVDLNTLKKQITDILIDAEGRISAIGKTVTDEVDAALEKFKEGNFYTKQEADNRFLSKTENLEIQNKKLTNDDGSGLPLPKGVTSFKELSGYAGFYYLNATVAGTMTDKADLPTEFKYSALYVYQHAIAGTAGAMYQEIRMNSLTTPLIAFRTISPNSSQNSPFKILATTDSVVNLTDIENGALVSKKTVIKAQNWNEILDKGIYTVFGASGINRPYDGAVYGVLVVYAD…
MANKILNLDFSKDPIMPPIIYGRVGDEKMQTITVKISRRDEIADLSGGIITFEGEPAGGKVKVFDSENVSSNNAGLQKGTFEYTFPSAAFSVEGTYKRAYFSFQKDGKRDTTGDFKIIVKGNADIDAEEAETIITEYNKLVKSLNEEYQAALNKMNTDYDNVEKRIEAIKVDLNTLKKQITDILIDAEGRISAIGKTVTDEVDAALEKFKEGNFYTKQEADNRFLSKTENLEIQNKKLTNDDGSGLPLPKGVTSFKELSGYAGFYYLNATVAGTMTDKADLPTEFKYSALYVYQHAIAGTAGAMYQEIRMNSLTTPLIAFRTISPNSSQNSPFKILATTDSVVNLTDIENGALVSKKTVIKAQNWNEILDKGIYTVFGASGINRPYDGAVYGVLVVYAD…
MANKILNLDFSKDPIMPPIIYGRVGDEKMQTITVKISRRDEIADLSGGIITFEGEPAGGKVKVFDSENVSSNNAGLQKGTFEYTFPSAAFSVEGTYKRAYFSFQKDGKRDTTGDFKIIVKGNADIDAEEAETIITEYNKLVKSLNEEYQAALNKMNTDYDNVEKRIEAIKVDLNTLKKQITDILIDAEGRISAIGKTVTDEVDAALEKFKEGNFYTKQEADNRFLSKTENLEIQNKKLTNDDGSGLPLPKGVTSFKELSGYAGFYYLNATVAGTMTDKADLPTEFKYSALYVYQHAIAGTAGAMYQEIRMNSLTTPLIAFRTISPNSSQNSPFKILATTDSVVNLTDIENGALVSKKTVIKAQNWNEILDKGIYTVFGASGINRPYDGAVYGVLVVYAD…
MANKILNLDFSKDPIMPPIIYGRVGDEKMQTITVKISRRDEIADLSGGIITFEGEPAGGKVKVFDSENVSSNNAGLQKGTFEYTFPSAAFSVEGTYKRAYFSFQKDGKRDTTGDFKIIVKGNADIDAGEAETIITEYNKLVKALNEAYQAALNKMNTDYDDVEKRIEAIKVDLNTLKKQITDILVDAEGRISAIGKSVTDEVDAALEKFKEGNFYTKQEADNRFLSKTENLDIQNKKLTNDDGSGLPLPKGVTSFKELSGYAGFYYLNAIVAGTMTDKADLPPEFKYSALYVYQHAIAGTAGSMYQEIRMNSLTTPLIAFRTTSPNSSQNSPFKVLATTDSVVNLSNNQEIAGVKNFSDGLQIYGKEVALKDETFIYKKAGLDEVEAAYRSAFGAETNI…
MANKILNLDFSKDPIMPPIIYGRVGDEKMQTITVKISRRDEIADLSGGIITFEGEPAGGKVKVFDSENVSSNNAGLQKGTFEYTFPSAAFSVEGTYKRAYFSFQKDGKRDTTGDFKIIVKGNADIDAGEAETIITEYNKLVKALNEAYQAALNKMNTDYDDVEKRIEAIKVDLNTLKKQITDILVDAEGRISAIGKSVTDEVDAALEKFKEGNFYTKQEADNRFLSKTENLDIQNKKLTNDDGSGLPLPKGVTSFKELSGYAGFYYLNAIVAGTMTDKADLPPEFKYSALYVYQHAIAGTAGSMYQEIRMNSLTTPLIAFRTTSPNSSQNSPFKVLATTDSVVNLTEPQRIGGIKEFSEIPLVNGKEVALKDETFIYKKAGLDEVEAAYRSAFGAETNI…
MANKILNLDFSKDPIMPPIIYGRVGDEKMQTITVKISRRDEIADLSGGIITFEGEPAGGKVKVFDSENVSSNNAGLQKGTFEYTFPSAAFSVEGTYKRAYFSFQKDGKRDTTGDFKIIVKGNADIDAGEAETIITEYNKLVKALNEAYQAALNKMNTDYDDVEKRIEAIKVDLNTLKKQITDILVDAEGRISAIGKSVTDEVDAALEKFKEGNFYTKQEADNRFLSKTENLDIQNKKLTNDDGSGLPLPKGVTSFKELSGYAGFYYLNAIVAGTMTDKADLPPEFKYSALYVYQHAIAGTAGSMYQEIRMNSLTTPLIAFRTTSPNSSQNSPFKVLATTDSVVNLTEPQRIGGIKEFSEIPLVNGKEVALKDETFIYKKAGLDEVEAAYRSAFGAETNI…
MANKILNLDFSKDPIMPPIIYGRVGDEKMQTITVKISRRDEIADLSGGIITFEGEPAGGKVKVFDSENVSSNNAGLQKGTFEYTFPSAAFSVEGTYKRAYFSFQKDGKRDTTGDFKIIVKGNADIDAGEAETIITEYNKLVKALNEAYQAALNKMNTDYDDVEKRIEAIKVDLNTLKKQITDILVDAEGRISAIGKSVTDEVDAALEKFKEGNFYTKQEADNRFLSKTENLDIQNKKLTNDDGSGLPLPKGVTSFKELSGYAGFYYLNATVAGTMTDKADLPTEFKYSALYVYQHAIAGTAGAMYQEIRMNSLTTPLIAFRTISPNSSQNSPFKILATTDSVVNLTDIENGALVSKKTVIKAQNWNEILDKGIYTVFGASGINRPYDGAVYGVLVVYAD…
MANKILNLDFSKDPIMPPIIYGRVGDEKMQTITVKISRRDEIADLSGGIITFEGEPAGGKVKVFDSENVSSNNAGLQKGTFEYTFPSAAFSVEGTYKRAYFSFQKDGKRDTTGDFKIIVKGNADIDAGEAETIITEYNKLVKALNEAYQAALNKMNTDYDDVEKRIEAIKVDLNTLKKQITDILVDAEGRISAIGKTVTDEVDAALEKFKEGNFYTKQEADNRFLSKTENLEIQNKKLTNDDGSGLPLPKGVTSFKELSGYAGFYYLNATVAGTMTDKADLPTEFKYSALYVYQHAIAGTAGAMYQEIRMNSLTTPLIAFRTTSPNSSQNSPFKILATTDSVVNSTDIENGLFVIKNSKISDLNDAVEPGIYSISATGVENKPLPNSGSLIVNKDPGGV…
MANKILNLDFSKDPIMPPIIYGRVGDEKMQTITVKISRRDEIADLSGGIITFEGEPAGGKVKVFDSENVSSNNAGLQKGTFEYTFPSAAFSVEGTYKRAYFSFQKDGKRDTTGDFKIIVKGNADIDAGEAETIITEYNKLVKALNEAYQAALNKMNTDYDDVEKRIEAIKVDLNTLKKQITDILVDAEGRISAIGKTVTDEVDAALEKFKEGNFYTKQEADNRFLSKTENLEIQNKKLTNDDGSGLPLPKGVTSFKELSGYAGFYYLNATVAGTMTDKADLPTEFKYSALYVYQHAIAGTAGAMYQEIRMNSLTTPLIAFRTTSPNSSQNSPFKILATTDSVVNSTDIENGLFVIKNSKISDLNDAVEPGIYSISATGVENKPLPNSGSLIVNKDPGGV…
MANKILNLDFSKDPIMPPIIYGRVGDEKMQTITVKISRRDEIADLSGGIITFEGEPAGGKVKVFDSENVSSNNAGLQKGTFEYTFPSAAFSVEGTYKRAYFSFQKDGKRDTTGDFKIIVKGNADIDAGEAETIITEYNKLVKALNEAYQAALNKMNTDYDDVEKRIEAIKVDLNTLKKQITDILVDAEGRISAIGKTVTDEVDAALEKFKEGNFYTKQEADNRFLSKTENLEIQNKKLTNDDGSGLPLPKGVTSFKELSGYAGFYYLNATVAGTMTDKADLPTEFKYSALYVYQHAIAGTAGAMYQEIRMNSLTTPLIAFRTTSPNSSQNSPFKILATTDSVVNSTDIENGLFVIKNSKISDLNDAVEPGIYSISATGVENKPLPNSGSLIVNKDPGGV…
MANKILNLDFSKDPIMPPIIYGRVGDEKMQTITVKISRRDEIADLSGGIITFEGEPAGGKVKVFDSENVSSNNAGLQKGTFEYTFPSAAFSVEGTYKRAYFSFQKDGKRDTTGDFKIIVKGNADIDAGEAETIITEYNKLVKALNEAYQAALNKMNTDYDDVEKRIEAIKVDLNTLKKQITDILVDAEGRISAIGKTVTDEVDAALEKFKEGNFYTKQEADNRFLSKTENLEIQNKKLTNDDGSGLPLPKGVTSFKELSGYAGFYYLNATVAGTMTDKADLPTEFKYSALYVYQHAIAGTAGAMYQEIRMNSLTTPLIAFRTTSPNSSQNSPFKILATTDSVVNSTDIENGLFVIKNSKISDLNDAVEPGIYSISATGVENKPLPNSGSLIVNKDPGGV…
MANKILNLDFSKDPIMPPIIYGRVGDEKMQTITVKISRRDEIADLSGGIITFEGEPAGGKVKVFDSENVSSNNAGLQKGTFEYTFPSAAFSVEGTYKRAYFSFQKDGKRDTTGDFKIIVKGNADIDAGEAETIITEYNKLVKALNEAYQAALNKMNTDYDDVEKRIEAIKVDLNTLKKQITDILVDAEGRISAIGKTVTDEVDAALEKFKEGNFYTKQEADNRFLSKTENLEIQNKKLTNDDGSGLPLPKGVTSFKELSGYAGFYYLNATVAGTMTDKADLPTEFKYSALYVYQHAIAGTAGAMYQEIRMNSLTTPLIAFRTTSPNSSQNSPFKILATTDSVVNSTDIENGLFVIKNSKISDLNDAVEPGIYSISATGVENKPLPNSGSLIVNKDPGGV…
MANKILNLDFSKDPIMPPIIYGRVGDEKMQTITVKISRRDEIADLSGGIITFEGEPAGGKVKVFDSENVSSNNAGLQKGTFEYTFPSAAFSVEGTYKRAYFSFQKDGKRDTTGDFKIIVKGNADIDAGEAETIITEYNKLVKALNEAYQAALNKMNTDYDDVEKRIEAIKVDLNTLKKQITDILVDAEGRISAIGKTVTDEVDAALEKFKEGNFYTKQEADNRFLSKTENLEIQNKKLTNDDGSGLPLPKGVTSFKELSGYAGFYYLNATVAGTMTDKADLPTEFKYSALYVYQHAIAGTAGAMYQEIRMNSLTTPLIAFRTTSPNSSQNSPFKILATTDSVVNSTDIENGLFVIKNSKISDLNDAVEPGIYSISATGVENKPLPNSGSLIVNKDPGGV…
MANKILNLDFSKDPIMPPIIYGRVGDEKMQTITVKISRRDEIADLSGGIITFEGEPAGGKVKVFDSENVSSNNAGLQKGTFEYTFPSAAFSVEGTYKRAYFSFQKDGKRDTTGDFKIIVKGNADIDAGEAETIITEYNKLVKALNEAYQAALNKMNTDYDDVEKRIEAIKVDLNTLKKQITDILVDAEGRISAIGKTVTDEVDAALEKFKEGNFYTKQEADNRFLSKTENLEIQNKKLTNDDGSGLPLPKGVTSFKELSGYAGFYYLNATVAGTMTDKADLPTEFKYSALYVYQHAIAGTAGAMYQEIRMNSLTTPLIAFRTTSPNSSQNSPFKILATTDSVVNSTDIENGLFVIKNSKISDLNDAVEPGIYSISATGVENKPLPNSGSLIVNKDPGGV…
MANKILNLDFSKDPIMPPIIYGRVGDEKMQTITVKISRRDEIADLSGGIITFEGEPAGGKVKVFDSENVSSNNAGLQKGTFEYTFPSAAFSVEGTYKRAYFSFQKDGKRDTTGDFKIIVKGNADIDAGEAETIITEYNKLVKALNEAYQAALNKMNTDYDDVEKRIEAIKVDLNTLKKQITDILVDAEGRISAIGKTVTDEVDAALEKFKEGNFYTKQEADNRFLSKTENLEIQNKKLTNDDGSGLPLPKGVTSFKELSGYAGFYYLNATVAGTMTDKADLPTEFKYSALYVYQHAIAGTAGAMYQEIRMNSLTTPLIAFRTTSPNSSQNSPFKILATTDSVVNSTDIENGLFVIKNSKISDLNDAVEPGIYSISATGVENKPLPNSGSLIVNKDPGGV…
MANKILNLDFSKDPIMPPIIYGRVGDEKMQTITVKISRRDEIADLSGGIITFEGEPAGGKVKVFDSENVSSNNAGLQKGTFEYTFPSAAFSVEGTYKRAYFSFQKDGKRDTTGDFKIIVKGNADIDAGEAETIITEYNKLVKALNEAYQAALNKMNTDYDDVEKRIEAIKVDLNTLKKQITDILVDAEGRISAIGKTVTDEVDAALEKFKEGNFYTKQEADNRFLSKTENLEIQNKKLTNDDGSGLPLPKGVTSFKELSGYAGFYYLNATVAGTMTDKADLPTEFKYSALYVYQHAIAGTAGAMYQEIRMNSLTTPLIAFRTTSPNSSQNSPFKILATTDSVVNSTDIENGLFVIKNSKISDLNDAVEPGIYSISATGVENKPLPNSGSLIVNKDPGGV…
MANKILNLDFSKDPIMPPIIYGRVGDEKMQTITVKISRRDEIADLSGGIITFEGEPAGGKVKVFDSENVSSNNAGLQKGTFEYTFPSAAFSVEGTYKRAYFSFQKDGKRDTTGDFKIIVKGNADIDAGEAETIITEYNKLVKALNEAYQAALNKMNTDYDDVEKRIEAIKVDLNTLKKQITDILVDAEGRISAIGKTVTDEVDAALEKFKEGNFYTKQEADNRFLSKTENLEIQNKKLTNDDGSGLPLPKGVTSFKELSGYAGFYYLNATVAGTMTDKADLPTEFKYSALYVYQHAIAGTAGAMYQEIRMNSLTTPLIAFRTTSPNSSQNSPFKILATTDNVYTKNESDEKYISKQEFNNGLTKAVGFGTGSDYTVSSSGVVVIPITTSYIDDEIFSIN…
MANKILNLDFSKDPIMPPIIYGRVGDEKMQTITVKISRRDEIADLSGGIITFEGEPAGGKVKVFDSENVSSNNAGLQKGTFEYTFPSAAFSVEGTYKRAYFSFQKDGKRDTTGDFKIIVKGNADIDAGEAETIITEYNKLVKALNEAYQAALNKMNTDYDDVEKRIEAIKVDLNTLKKQITDILVDAEGRISAIGKTVTDEVDAALEKFKEGNFYTKQEADNRFLSKTENLEIQNKKLTNDDGSGLPLPKGVTSFKELSGYAGFYYLNATVAGTMTDKADLPTEFKYSALYVYQHAIAGTAGAMYQEIRMNSLTTPLIAFRTTSPNSSQNSPFKILATTDSVVNSTDIENGLFVIKNSKISDLNDAVEPGIYSISATGVENKPLPNSGSLIVNKDPGGV…
MANKILNLDFSKDPIMPPIIYGRVGDEKMQTITVKISRRDEIADLSGGIITFEGEPAGGKVKVFDSENVSSNNAGLQKGTFEYTFPSAAFSVEGTYKRAYFSFQKDGKRDTTGDFKIIVKGNADIDAGEAETIITEYNKLVKALNEAYQAALNKMNTDYDDVEKRIEAIKVDLNTLKKQITDILVDAEGRISAIGKTVTDEVDAALEKFKEGNFYTKQEADNRFLSKTENLEIQNKKLTNDDGSGLPLPKGVTSFKELSGYAGFYYLNATVAGTMTDKADLPTEFKYSALYVYQHAIAGTAGAMYQEIRMNSLTTPLIAFRTTSPNSSQNSPFKILATTDSVVNSTDIENGLFVIKNSKISDLNDAVEPGIYSISATGVENKPLPNSGSLIVNKDPGGV…
MANKILNLDFSKDPIMPPIIYGRVGDEKMQTITVKISRRDEIADLSGGIITFEGEPAGGKVKVFDSENVSSNNAGLQKGTFEYTFPSAAFSVEGTYKRAYFSFQKDGKRDTTGDFKIIVKGNADIDAGEAETIITEYNKLVKALNEAYQAALNKMNTDYDDVEKRIEAIKVDLNTLKKQITDILVDAEGRISAIGKTVTDEVDAALEKFKEGNFYTKQEADNRFLSKTENLEIQNKKLTNDDGSGLPLPKGVTSFKELSGYAGFYYLNATVAGTMTDKADLPTEFKYSALYVYQHAIAGTAGAMYQEIRMNSLTTPLIAFRTTSPNSSQNSPFKILATTDSVVNSTDIENGLFVIKNSKISDLNDAVEPGIYSISATGVENKPLPNSGSLIVNKDPGGV…
MANKILNLDFSKDPIMPPIIYGRVGDEKMQTITVKISRRDEIADLSGGIITFEGEPAGGKVKVFDSENVSSNNAGLQKGTFEYTFPSAAFSVEGTYKRAYFSFQKDGKRDTTGDFKIIVKGNADIDAGEAETIITEYNKLVKALNEAYQAALNKMNTDYDDVEKRIEAIKVDLNTLKKQITDILVDAEGRISAIGKTVTDEVDAALEKFKEGNFYTKQEADNRFLSKTENLEIQNKKLTNDDGSGLPLPKGVTSFKELSGYAGFYYLNATVAGTMTDKADLPTEFKYSALYVYQHAIAGTAGAMYQEIRMNSLTTPLIAFRTTSPNSSQNSPFKILATTDSVVNSTDIENGLFVIKNSKISDLNDAVEPGIYSISATGVENKPLPNSGSLIVNKDPGGV…
MANKILNLDFSKDPIMPPIIYGRVGDEKMQTITVKISRRDEIADLSGGIITFEGEPAGGKVKVFDSENVSSNNAGLQKGTFEYTFPSAAFSVEGTYKRAYFSFQKDGKRDTTGDFKIIVKGNADIDAGEAETIITEYNKLVKALNEAYQAALNKMNTDYDDVEKRIEAIKVDLNTLKKQITDILVDAEGRISAIGKTVTDEVDAALEKFKEGNFYTKQEADNRFLSKTENLEIQNKKLTNDDGSGLPLPKGVTSFKELSGYAGFYYLNATVAGTMTDKADLPTEFKYSALYVYQHAIAGTAGAMYQEIRMNSLTTPLIAFRTTSPNSSQNSPFKILATTDSVVNSTDIENGLFVIKNSKISDLNDAVEPGIYSISATGVENKPLPNSGSLIVNKDPGGV…
MANKILNLDFSKDPIMPPIIYGRVGDEKMQTITVKISRRDEIADLSGGIITFEGEPAGRKVKVFDSENVSSNNAGLQKGTFEYTFPSAAFSVEGTYKRAYFSFQKDGKRDTTGDFKIIVKGNADIDAEEAETIITEYNKLVKSLNEAYQAALNKMNTDYDNVEKRIEAIKVDLNTLKKQITDILIDAEGRISAIGKTVTDEVDAALEKFKEGNFYTKQEADNRFLSKTENLDIQNKKLTNDDGSGLPLPKGVSSFKELSGYAGFYYLNATVAGTMTDKADLPPEFKYSALYVYQHAIAGTAGSMYQEIRMNSLTTPLIAFRTTSPNSSQNSPFKILATTDSVVNSTDIENGLFVIKNSKISDLNDAVEPGIYSISATGVENKPLPNSGSLIVNKDPGGV…
MANKILNLDFSKDPIMPPIIYGRVGDEKMQTITVKISRRDEIADLSGGIITFEGEPAGRKVKVFDSENVSSNNAGLQKGTFEYTFPSAAFSVEGTYKRAYFSFQKDGKRDTTGDFKIIVKGNADIDAEEAETIITEYNKLVKSLNEAYQAALNKMNTDYDNVEKRIEAIKVDLNTLKKQITDILIDAEGRISAIGKTVTDEVDAALEKFKEGNFYTKQEADNRFLSKTENLDIQNKKLTNDDGSGLPLPKGVSSFKELSGYAGFYYLNATVAGTMTDKADLPPEFKYSALYVYQHAIAGTAGSMYQEIRMNSLTTPLIAFRTTSPNSSQNSPFKILATTDSVVNSTDIENGLFVIKNSKISDLNDAVEPGIYSISATGVENKPLPNSGSLIVNKDPGGV…
MANKILNLDFSKDPIMPPIIYGRVGDEKMQTITVKISRRDEIADLSGGIITFEGEPEGGKVKVFDSENVSSNNAGLQKGTFEYTFPSAAFSVEGTYKRAYFSFQKDGKRDTTGDFKIIVKGNADIDAEEAETIITEYNKLVKSLNEEYQAALNKMNTDYDNVEKRIEAIKVDLNTLKKQITDILIDAEGRISAIGKTVTDEVDAALEKFKEGNFYTKQEADNRFLSKTENLEIQNKKLTNDDGSGLPLPKGVTSFKELSGYAGFYYLNATVAGTMTDKADLPTEFKYSALYVYQHAIAGTAGAMYQEIRMNSLTTPLIAFRTISPNSSQNSPFKILATTDSVVNLTDIENGALVSKKTVIKAQNWNEILDKGIYTVFGASGINRPYDGAVYGVLVVYAD…
MANKILNLDFSKDPIMPPIIYGRVGDEKMQTITVKISRRDEIADLSGGIITFEGEPEGGKVKVFDSENVSSNNAGLQKGTFEYTFPSAAFSVEGTYKRAYFSFQKDGKRDTTGDFKIIVKGNADIDAEEAETIITEYNKLVKSLNEEYQAALNKMNTDYDNVEKRIEAIKVDLNTLKKQITDILIDAEGRISAIGKTVTDEVDAALEKFKEGNFYTKQEADNRFLSKTENLEIQNKKLTNDDGSGLPLPKGVTSFKELSGYAGFYYLNATVAGTMTDKADLPTEFKYSALYVYQHAIAGTAGAMYQEIRMNSLTTPLIAFRTISPNSSQNSPFKILATTDSVVNLTDIENGALVSKKTVIKAQNWNEILDKGIYTVFGASGINRPYDGAVYGVLVVYAD…
MANKILNLDFSKDPIMPPIIYGRVGDEKMQTITVKISRRDEIPDLSDGVITFEGEPAGGEVKVFDSKNVSSNNAGLQKGTFEYTFPSAAFSIEGTYKRAYFSFQKDGKRDTTGDFKIIVKGNADIDADEAETIITEYNKLVTALNEAYQAALKKIDTDYDVIVARIESIKTEMNTLQAKIDKTVSDAEGRISKVATDSEAKINTTAKTAETTIKSIGQTVTAEMDKALEELRAADFYTQAESDSRYVNKTEMENGALVSKKTVINSQDWDVILDEGIYTVFGASGANRPYSGAVYGALVVYADNTFVNQTYVYKGETYTRSRQGSPATWTNWTKVASIEDILATNKIYRYLRTSLDLSNKVQAAKDAINATESKVDIFRVGNTVFFNMRINVKDYTKFG…
MANKILNLDFSKDPIMPPIIYGRVGDEKMQTITVKISRRDEIPDLSDGVITFEGEPAGGEVKVFDSKNVSSNNAGLQKGTFEYTFPSAAFSIEGTYKRAYFSFQKDGKRDTTGDFKIIVKGNADIDADEAETIITEYNKLVTALNEAYQAALKKIDTDYDVIVARIESIKTEMNTLQAKIDKTVSDAEGRISKVATDSEAKINTTAKTAETTIKSIGQTVTAEMDKALEELRAADFYTQAESDSRYVNKTEMENGALVSKKTVINSQDWDVILDEGIYTVFGASGANRPYSGAVYGALVVYADNTFVNQTYVYKGETYTRSRQGSPATWTNWTKVASIEDILATNKIYRYLRTSLDLSNKVQAAKDAINATESKVDIFRVGNTVFFNMRINVKDYTKFG…
MANKILNLDFSKDPIMPPIIYGRVGDEKMQTITVKISRRDEIPDLSDGVITFEGEPAGGEVKVFDSKNVSSNNAGLQKGTFEYTFPSAAFSIEGTYKRAYFSFQKDGKRDTTGDFKIIVKGNADIDADEAETIITEYNKLVTALNEAYQAALKKIDTDYDVIVARIESIKTEMNTLQAKIDKTVSDAEGRISKVATDSEAKINTTAKTAETTIKSIGQTVTAEMDKALEELRAADFYTQAESDSRYVNKTEMENGALVSKKTVINSQDWDVILDEGIYTVFGASGANRPYSGAVYGALVVYADNTFVNQTYVYKGETYTRSRQGSPATWTNWTKVASIEDILATNKIYRYLRTSLDLSNKVQAAKDAINATESKVDIFRVGNTVFFNMRINVKDYTKFG…
MANKILNLDFSKDPIMPPIIYGRVGDEKMQTITVKISRRDEIPDLSDGVITFEGEPAGGEVKVFDSKNVSSNNAGLQKGTFEYTFPSAAFSIEGTYKRAYFSFQKDGKRDTTGDFKIIVKGNADIDADEAETIITEYNKLVTALNEAYQAALKKIDTDYDVIVARIESIKTEMNTLQAKIDKTVSDAEGRISKVATDSEAKINTTAKTAETTIKSIGQTVTAEMDKALEELRAADFYTQAESDSRYVNKTEMENGALVSKKTVINSQDWDVILDEGIYTVFGASGANRPYSGAVYGALVVYADNTFVNQTYVYKGETYTRSRQGSPATWTNWTKVASIEDILATNKIYRYLRTSLDLSNKVQAAKDAINATESKVDIFRVGNTVFFNMRINVKDYTKFG…
MANKILNLDFSKDPIMPPIIYGRVGDEKMQTITVKISRRDEIPDLSDGVITFEGEPAGGEVKVFDSKNVSSNNAGLQKGTFEYTFPSAAFSIEGTYKRAYFSFQKDGKRDTTGDFKIIVKGNADIDADEAETIITEYNKLVTALNEAYQAALKKIDTDYDVIVARIESIKTEMNTLQAKIDKTVSDAEGRISKVATDSEAKINTTAKTAETTIKSIGQTVTAEMDKALEELRAADFYTQAESDSRYVNKTEMENGALVSKKTVINSQDWDVILDEGIYTVFGASGANRPYSGAVYGALVVYADNTFVNQTYVYKGETYTRSRQGSPATWTNWTKVASIEDILATNKIYRYLRTSLDLSNKVQAAKDAINATESKVDIFRVGNTVFFNMRINVKDYTKFG…
MANKILNLDFSKDPIMPPIIYGRVGDEKMQTITVKISRRDEIPDLSDGVITFEGEPAGGEVKVFDSKNVSSNNAGLQKGTFEYTFPSAAFSIEGTYKRAYFSFQKDGKRDTTGDFKIIVKGNADIDADEAETIITEYNKLVTALNEAYQAALKKIDTDYDVIVARIESIKTEMNTLQAKIDKTVSDAEGRISKVATDSEAKINTTAKTAETTIKSIGQTVTAEMDKALEELRAADFYTQAESDSRYVNKTEMENGALVSKKTVINSQDWDVILDEGIYTVFGASGANRPYSGAVYGALVVYADNTFVNQTYVYKGETYTRSRQGSPATWTNWTKVASIEDILATNKIYRYLRTSLDLSNKVQAAKDAINATESKVDIFRVGNTVFFNMRINVKDYTKFG…
MANKILNLDFSKDPIMPPIIYGRVGDEKMQTITVKISRRDEIPDLSDGVITFEGEPAGGEVKVFDSKNVSSNNAGLQKGTFEYTFPSAAFSIEGTYKRAYFSFQKDGKRDTTGDFKIIVKGNADIDADEAETIITEYNKLVTALNEAYQAALKKIDTDYDVIVARIESIKTEMNTLQAKIDKTVSDAEGRISKVATDSEAKINTTAKTAETTIKSIGQTVTAEMDKALEELRAADFYTQAESDSRYVNKTEMENGALVSKKTVINSQDWDVILDEGIYTVFGASGANRPYSGAVYGALVVYADNTFVNQTYVYKGETYTRSRQGSPATWTNWTKVASIEDILATNKIYRYLRTSLDLSNKVQAAKDAINATESKVDIFRVGNTVFFNMRINVKDYTKFG…
MANKILNLDFSKDPIMPPIIYGRVGDEKMQTITVKISRRDEIPDLSDGVITFEGEPAGGEVKVFDSKNVSSNNAGLQKGTFEYTFPSAAFSIEGTYKRAYFSFQKDGKRDTTGDFKIIVKGNADIDADEAETIITEYNKLVTALNEAYQAALKKIDTDYDVIVARIESIKTEMNTLQAKIDKTVSDAEGRISKVATDSEAKINTTAKTAETTIKSIGQTVTAEMDKALEELRAADFYTQAESDSRYVNKTEMENGALVSKKTVINSQDWDVILDEGIYTVFGASGANRPYSGAVYGALVVYADNTFVNQTYVYKGETYTRSRQGSPATWTNWTKVASIEDILATNKIYRYLRTSLDLSNKVQAAKDAINATESKVDIFRVGNTVFFNMRINVKDYTKFG…
MANKILNLDFSKDPIMPPIIYGRVGDEKMQTITVKISRRDEIPDLSDGVITFEGEPAGGEVKVFDSKNVSSNNAGLQKGTFEYTFPSAAFSIEGTYKRAYFSFQKDGKRDTTGDFKIIVKGNADIDADEAETIITEYNKLVTALNEAYQAALKKIDTDYDVIVARIESIKTEMNTLQAKIDKTVSDAEGRISKVATDSEAKINTTAKTAETTIKSIGQTVTAEMDKALEELRAADFYTQAESDSRYVNKTEMENGALVSKKTVINSQDWDVILDEGIYTVFGASGANRPYSGAVYGALVVYADNTFVNQTYVYKGETYTRSRQGSPATWTNWTKVASIEDILATNKIYRYLRTSLDLSNKVQAAKDAINATESKVDIFRVGNTVFFNMRINVKDYTKFG…
MANKILNLDFSKDPIMPPIIYGRVGDEKMQTITVKISRRDEIPDLSDGVITFEGEPAGGEVKVFDSKNVSSNNAGLQKGTFEYTFPSAAFSIEGTYKRAYFSFQKDGKRDTTGDFKIIVKGNADIDADEAETIITEYNKLVTALNEAYQAALKKIDTDYDVIVARIESIKTEMNTLQAKIDKTVSDAEGRISKVATDSEAKINTTAKTAETTIKSIGQTVTAEMDKALEELRAADFYTQAESDSRYVNKTEMENGALVSKKTVINSQDWDVILDEGIYTVFGASGANRPYSGAVYGALVVYADNTFVNQTYVYKGETYTRSRQGSPATWTNWTKVASIEDILATNKIYRYLRTSLDLSNKVQAAKDAINATESKVDIFRVGNTVFFNMRINVKDYTKFG…
MANKILNLDFSKDPIMPPIIYGRVGDEKMQTITVKISRRDEIPDLSDGVITFEGEPAGGEVKVFDSKNVSSNNAGLQKGTFEYTFPSAAFSIEGTYKRAYFSFQKDGKRDTTGDFKIIVKGNADIDAEEAETIITEYNKLVTALNEAYQAALKKIDTDYDAVVARIESIKTEMNTLQAKIDKTVSDAEGRISKVATDSEEKINTTAKTAETTIKSIGQTVTAEMDKALEELRAADFYTQAESDSRYVNKTEMENGALVSKKTVINSQDWDVILDEGIYTVFGASGANRPYSGAVYGVLVVYADNTFICQNYMYKGETYTRSRQGSPATWTAWKKLIVDNGQFDKFVYKQSGSPDTNVVSELEVTCTRIGNIVTCYIRANATKVDVEPKNNVLLQIPEGF…
MANKILNLDFSKDPIMPPIIYGRVGDEKMQTITVKISRRDEIPDLSDGVITFEGEPAGGEVKVFDSKNVSSNNAGLQKGTFEYTFPSAAFSIEGTYKRAYFSFQKDGKRDTTGDFKIIVKGNADIDAEEAETIITEYNKLVTALNEAYQAALKKIDTDYDAVVARIESIKTEMNTLQAKIDKTVSDAEGRISKVATDSEEKINTTAKTAETTIKSIGQTVTAEMDKALEELRAADFYTQAESDSRYVNKTEMENGALVSKKTVINSQDWDVILDEGIYTVFGASGANRPYSGAAYGALVVYADNTFVSQTYMYKGETYTRSRQGSPATWTPWNKMLVEKEQPFEAWYSPGTNHVGFKNKARYNLGPEFSNVGKRLGLPMKSNPLEWNSGRWQAKVLRDC…
MANKILNLDFSKDPIMPPIIYGRVGDEKMQTITVKISRRDEIPDLSGGIITFEGEPAGGKVKVFDSENVSSNNAELQKGTFEYTFPSAAFSVEGTYKRAYFSFQKDGKRDTTGDFKIIVKGNADIDAGEAETIITEYNKLVKALNEAYQAALNKMNTDYDDVEKRIEAIKVDLNTLKKQITDILVDAEGRISAIGKSVTDEVDAALEKFKEGNFYTKQEADNRFLSKTENLDIQNKKLTNDDGSGLPLPKGVTSFKELSGYAGFYYLDATVAGTMTDKADLPPEFKYSALYVYQHAIAGTVGSMYQEIRMNSLATPLIAFRTTSPNSSQNSPFKVLATTDNVYTKNESDEKYISKQEFNNGLTKAVGFGTESDYTVSSSGVVVIPITTSYIDDEIFSIN…
MANKILNLDFSKDPIMPPIIYGRVGDEKMQTITVKISRRDEIPDLSGGIITFEGEPAGGKVKVFDSENVSSNNAELQKGTFEYTFPSAAFSVEGTYKRAYFSFQKDGKRDTTGDFKIIVKGNADIDAGEAETIITEYNKLVKALNEAYQAALNKMNTDYDDVEKRIEAIKVDLNTLKKQITDILVDAEGRISAIGKSVTDEVDAALEKFKEGNFYTKQEADNRFLSKTENLDIQNKKLTNDDGSGLPLPKGVTSFKELSGYAGFYYLNAIVAGTMTDKADLPPEFKYSALYVYQHAIAGTAGSMYQEIRMNSLTTPLIAFRTTSPNSSQNSPFKVLATTDSVVNLSNNQEIAGVKNFSDGLQIYGKEVALKDETFIYKKAGLDEVEAAYRSAFGAETNI…
MANKILNLDFSKDPIMPPIIYGRVGDEKMQTITVKISRRDEIPDLSGGIITFEGEPAGGKVKVFDSENVSSNNAELQKGTFEYTFPSAAFSVEGTYKRAYFSFQKDGKRDTTGDFKIIVKGNADIDAGEAETIITEYNKLVKALNEAYQAALNKMNTDYDDVEKRIEAIKVDLNTLKKQITDILVDAEGRISAIGKSVTDEVDAALEKFKEGNFYTKQEADNRFLSKTENLDIQNKKLTNDDGSGLPLPKGVTSFKELSGYAGFYYLDATVAGTMTDKADLPPEFKYSALYVYQHAIAGTAGAMYQEIRMNSLTTPLIAFRTISPNSSQNSPFKILATTDSVVNLTDIENGALVSKKTVIKAQNWNEILDKGIYTVFGASGINRPYDGAVYGVLVVYAD…
MANKILNLDFSKDPIMPPIIYGRVGDEKMQTITVKISRRDEIPDLSGGIITFEGEPAGGKVKVFDSENVSSNNAGLQKGTFEYTFPSAAFSVEGTYKRAYFSFQKDGKRDTTGDFKIIVKGNADIDAEEAETIITEYNKLVKALNEAYQAALNKMNIDYDDVEKRIEAIKVDLNTLKKQITDILIDAEGRISAIGKTVTDEVDAALEKFKEGNFYTKQEADNRFLSKTENLDIQNKKLTNDDGSGLPLPKGVTSFKELSGYAGFYYLNATVAGTMTDKSDLPTEFKYSALYVYQHAIAGTAGAMYQEIRMNSLTTPLIAFRTISPNSSQNSPFKILATTDSVVNLTDIENGALVSKKTVIKAQDWNEILDKGIYTVFGASGINRPYDGAVYGVLVVYAD…
MANKILNLDFSKDPIMPPIIYGRVGDEKMQTITVKISRRDEIPDLSGGIITFEGEPAGGKVKVFDSENVSSNNAGLQKGTFEYTFPSAAFSVEGTYKRAYFSFQKDGKRDTTGDFKIIVKGNADIDAEEAETIITEYNKLVKALNEAYQAALNKMNIDYDDVEKRIEAIKVDLNTLKKQITDILIDAEGRISAIGKTVTDEVDAALEKFKEGNFYTKQEADNRFLSKTENLDIQNKKLTNDDGSGLPLPKGVTSFKELSGYAGFYYLNATVAGTMTDKSDLPTEFKYSALYVYQHAIAGTAGAMYQEIRMNSLTTPLIAFRTISPNSSQNSPFKILATTDSVVNLTDIENGALVSKKTVIKAQDWNEILDKGIYTVFGASGINRPYDGAVYGVLVVYAD…
MANKILNLDFSKDPIMPPIIYGRVGDEKMQTITVKISRRDEIPDLSGGIITFEGEPAGGKVKVFDSENVSSNNAGLQKGTFEYTFPSAAFSVEGTYKRAYFSFQKDGKRDTTGDFKIIVKGNADIDAGEAETIITEYNKLVKALNEAYQAALNKMNTDYDDVEKRIEAIKVDLNTLKEQITDILVDAEGRISAIGKSVTDEVDAALEKFKEGNFYTKQEADNRFLSKTENLDIQNKKLTNDDGSGLPLPKGVTSFKELSGYAGFYYLNATVAGAMTDKADLPPEFKYSALYVYQHAIAGTAGAMYQEIRINSLTKPLIAFRMTSPNSSQNSPFKILATTDSVVNITEPQRIGGTKEFSKTPLVNGKEVALKDETFIYKKAGLDEVEAAYRSAFGAETNI…
MANKILNLDFSKDPIMPPIIYGRVGDEKMQTITVKISRRDEIPDLSGGIITFEGEPAGGKVKVFDSENVSSNNAGLQKGTFEYTFPSAAFSVEGTYKRAYFSFQKDGKRDTTGDFKIIVKGNADIDAGEAETIITEYNKLVKALNEAYQAALNKMNTDYDDVEKRIEAIKVDLNTLKEQITDILVDAEGRISAIGKSVTDEVDAALEKFKEGNFYTKQEADNRFLSKTENLDIQNKKLTNDDGSGLPLPKGVTSFKELSGYAGFYYLNATVAGAMTDKADLPPEFKYSALYVYQHAIAGTAGAMYQEIRINSLTKPLIAFRMTSPNSSQNSPFKILATTDSVVNITEPQRIGGTKEFSKTPLVNGKEVALKDETFIYKKAGLDEVEAAYRSAFGAETNI…
MANKILNLDFSKDPIMPPIIYGRVGDEKMQTITVKISRRDEIPDLSGGIITFEGEPAGGKVKVFDSENVSSNNAGLQKGTFEYTFPSAAFSVEGTYKRAYFSFQKDGKRDTTGDFKIIVKGNADIDAGEAETIITEYNKLVKALNEAYQAALNKMNTDYDDVEKRIEAIKVDLNTLKEQITDILVDAEGRISAIGKSVTDEVDAALEKFKEGNFYTKQEADNRFLSKTENLDIQNKKLTNDDGSGLPLPKGVTSFKELSGYAGFYYLNATVAGAMTDKADLPPEFKYSALYVYQHAIAGTAGAMYQEIRINSLTKPLIAFRMTSPNSSQNSPFKILATTDSVVNITEPQRIGGTKEFSKTPLVNGKEVALKDETFIYKKAGLDEVEAAYRSAFGAETNI…
MANKILNLDFSKDPIMPPIIYGRVGDEKMQTITVKISRRDEIPDLSGGIITFEGEPAGGKVKVFDSENVSSNNAGLQKGTFEYTFPSAAFSVEGTYKRAYFSFQKDGKRDTTGDFKIIVKGNADIDAGEAETIITEYNKLVKALNEAYQAALNKMNTDYDDVEKRIEAIKVDLNTLKEQITDILVDAEGRISAIGKSVTDEVDAALEKFKEGNFYTKQEADNRFLSKTENLDIQNKKLTNDDGSGLPLPKGVTSFKELSGYAGFYYLNATVAGAMTDKADLPPEFKYSALYVYQHAIAGTAGAMYQEIRINSLTKPLIAFRMTSPNSSQNSPFKILATTDSVVNITEPQRIGGTKEFSKTPLVNGKEVALKDETFIYKKAGLDEVEAAYRSAFGAETNI…
MANKILNLDFSKDPIMPPIIYGRVGDEKMQTITVKISRRDEIPDLSGGIITFEGEPAGGKVKVFDSENVSSNNAGLQKGTFEYTFPSAAFSVEGTYKRAYFSFQKDGKRDTTGDFKIIVKGNADIDAGEAETIITEYNKLVKALNEAYQAALNKMNTDYDDVEKRIEAIKVDLNTLKEQITDILVDAEGRISAIGKSVTDEVDAALEKFKEGNFYTKQEADNRFLSKTENLDIQNKKLTNDDGSGLPLPKGVTSFKELSGYAGFYYLNATVAGAMTDKADLPPEFKYSALYVYQHAIAGTAGAMYQEIRINSLTKPLIAFRMTSPNSSQNSPFKILATTDSVVNITEPQRIGGTKEFSKTPLVNGKEVALKDETFIYKKAGLDEVEAAYRSAFGAETNI…
MANKILNLDFSKDPIMPPIIYGRVGDEKMQTITVKISRRDEIPDLSGGIITFEGEPAGGKVKVFDSENVSSNNAGLQKGTFEYTFPSAAFSVEGTYKRAYFSFQKDGKRDTTGDFKIIVKGNADIDAGEAETIITEYNKLVKALNEAYQAALNKMNTDYDDVEKRIEAIKVDLNTLKKQITDILVDAEGRISAIGKSVTDEVDAALEKFKEGNFYTKQEADNRFLSKTENLDIQNKKLTNDDGSGLPLPKGVTSFKELSGYAGFYYLNATVVGTMTDKAELPPEFKYSALYVYQHAIAGTAGSMYQEIRMNSLTTPLIAFRTTSPNSSQNSPFKIFATTDSVVNLTDIENGALVSKKTVIKAQDWNEILDKGIYTVFGASGINRPYDGAVYGVLVVYAD…
MANKILNLDFSKDPIMPPIIYGRVGDEKMQTITVKISRRDEIPDLSGGIITFEGEPAGGKVKVFDSENVSSNNAGLQKGTFEYTFPSAAFSVEGTYKRAYFSFQKDGKRDTTGDFKIIVKGNADIDAGEAETIITEYNKLVKALNEAYQAALNKMNTDYDDVIKRIETIKTEMNTLQTQIDKTVSDAEGRISKVATDSENKINQAGKTVETNITAIGKTVTDAMNAALEELRAADFYTRTESDSRYVSKTEMENGSLVAKKTVIKAQDWNDILDKGIYTVFGASGANRPYSGAAYGALVVYTDNTFVNQTYVYKGETYTRSRQGSPATWTNWNKILVEKEQPFEAWYSPGTNHPGFKNKSRYNLGAEISNISKRLGLPMRSNPLEWNSGRWQAKVLRDC…
MANKILNLDFSKDPIMPPIIYGRVGDEKMQTITVKISRRDEIPDLSGGIITFEGEPAGGKVKVFDSENVSSNNAGLQKGTFEYTFPSAAFSVEGTYKRAYFSFQKDGKRDTTGDFKIIVKGNADIDAGEAETIITEYNKLVKALNEAYQAALNKMNTDYDDVIKRIETIKTEMNTLQTQIDKTVSDAEGRISKVATDSENKINQAGKTVETNITAIGKTVTDAMNAALEELRAADFYTRTESDSRYVSKTEMENGSLVAKKTVIKAQDWNDILDKGIYTVFGASGANRPYSGAAYGALVVYTDNTFVNQTYVYKGETYTRSRQGSPATWTNWNKILVEKEQPFEAWYSPGTNHPGFKNKSRYNLGAEISNISKRLGLPMRSNPLEWNSGRWQAKVLRDC…
MANKILNLDFSKDPIMPPIIYGRVGDEKMQTITVKISRRDEIPDLSGGIITFEGEPAGGKVKVFDSENVSSNNAGLQKGTFEYTFPSAAFSVEGTYKRAYFSFQKDGKRDTTGDFKIIVKGNADIDAGEAETIITEYNKLVKALNEAYQAALNKMNTDYDDVIKRIETIKTEMNTLQTQIDKTVSDAEGRISKVATDSENKINQAGKTVETNITAIGKTVTDAMNAALEELRAADFYTRTESDSRYVSKTEMENGSLVAKKTVIKAQDWNDILDKGIYTVFGASGANRPYSGAAYGALVVYTDNTFVNQTYVYKGETYTRSRQGSPATWTNWNKILVEKEQPFEAWYSPGTNHPGFKNKSRYNLGAEISNISKRLGLPMRSNPLEWNSGRWQAKVLRDC…
MANKILNLDFSKDPIMPPIIYGRVGDEKMQTITVKISRRDEIPDLSGGIITFEGEPAGGKVKVFDSENVSSNNAGLQKGTFEYTFPSAAFSVEGTYKRAYFSFQKDGKRDTTGDFKIIVKGNADIDAGEAETIITEYNKLVKALNEAYQAALNKMNTDYDDVIKRIETIKTEMNTLQTQIDKTVSDAEGRISKVATDSENKINQAGKTVETNITAIGKTVTDAMNAALEELRAADFYTRTESDSRYVSKTEMENGSLVAKKTVIKAQDWNDILDKGIYTVFGASGANRPYSGAAYGALVVYTDNTFVNQTYVYKGETYTRSRQGSPATWTNWNKILVEKEQPFEAWYSPGTNHPGFKNKSRYNLGAEISNISKRLGLPMRSNPLEWNSGRWQAKVLRDC…
MANKILNLDFSKDPIMPPIIYGRVGDEKMQTITVKISRRDEIPDLSGGIITFEGEPAGGKVKVFDSENVSSNNAGLQKGTFEYTFPSAAFSVEGTYKRAYFSFQKDGKRDTTGDFKIIVKGNADINAEEAETIITEYNKLVTALNEAYQAALKKIDTDYDAVVARIESIKKEMNALQAKIDKTVSDAEGRISKVATDSETKITTIGKTVTDAMNAALEELRAADFYTRAESDEKFIPQKSAENGLFVLKKAKLSDLNDAKEPGIYSIPATGVENKPLPNSGSLFVSKDPGGVRQLFQTERTIVIRQFGGVPSSWTDWKKVAFEKEQPFEAWYSSGTNHPGFKNKSRYNLGPEFSNVGQRLGLPMKSDPLQWNSGRWQATVLRDCKLNIQGTVKYQVGSS…
MANKILNLDFSKDPIMPPIIYGRVGDEKMQTITVKISRRDEIPDLSGGIITFEGEPAGGKVKVFDSENVSSNNAGLQKGTFEYTFPSAAFSVEGTYKRAYFSFQKDGKRDTTGDFKIIVKGNADINAEEAETIITEYNKLVTALNEAYQAALKKIDTDYDAVVARIESIKKEMNALQAKIDKTVSDAEGRISKVATDSETKITTIGKTVTDAMNAALEELRAADFYTRAESDEKFIPQKSAENGLFVLKKAKLSDLNDAKEPGIYSIPATGVENKPLPNSGSLFVSKDPGGVRQLFQTERTIVIRQFGGVPSSWTDWKKVAFEKEQPFEAWYSSGTNHPGFKNKSRYNLGPEFSNVGQRLGLPMKSDPLQWNSGRWQATVLRDCKLNIQGTVKYQVGSS…
MANKILNLDFSKDPIMPPIIYGRVGDEKMQTITVKISRRDEIPDLSGGIITFEGEPAGGKVKVFDSENVSSNNAGLQKGTFEYTFPSAAFSVEGTYKRAYFSFQKDGKRDTTGDFKIIVKGNADINAEEAETIITEYNKLVTALNEAYQAALKKIDTDYDAVVARIESIKKEMNALQAKIDKTVSDAEGRISKVATDSETKITTIGKTVTDAMNAALEELRAADFYTRAESDEKFIPQKSAENGLFVLKKAKLSDLNDAKEPGIYSIPATGVENKPLPNSGSLFVSKDPGGVRQLFQTERTIVIRQFGGVPSSWTDWKKVAFEKEQPFEAWYSSGTNHPGFKNKSRYNLGPEFSNVGQRLGLPMKSDPLQWNSGRWQATVLRDCKLNIQGTVKYQVGSS…
MANKILNLDFSKDPIMPPIIYGRVGDEKMQTITVKISRRDEIPDLSGGIITFEGEPAGGKVKVFDSENVSSNSAGLQKGTFEYTFPSAAFSVEGTYKRAYFSFQKDGKRDTTGDFKIIVKGNADIDAEEAETIITEYNKLVTALNEAYQAALEKIDTDYDAVVARIESIKKEMNALQAKIDKTVSDAEGRISKVATDSETKITTIGKTVTDAMNAALEELRAADFYTRAESDEKFIPKTSAENGLFVLKNAKLSDLNDAKEPGIYSIPATGVENKPLPNSGSLFVSKDPGGVRQLFQTERTIVIRQFGGVPSAWTSWKTVAFEKEQPFEAWYLPGTNHTGFKNKARYNLGPEFSNVGNRLGLPMKSNPLEWNSGRWQAKVLRDCKLNVSGTVKYQVGGS…
MANKILNLDFSKDPIMPPIIYGRVGDEKMQTITVKISRRDEIPDLSGGIITFEGEPAGGKVKVFDSENVSSNSAGLQKGTFEYTFPSAAFSVEGTYKRAYFSFQKDGKRDTTGDFKIIVKGNADIDAEEAETIITEYNKLVTALNEAYQAALEKIDTDYDAVVARIESIKKEMNALQAKIDKTVSDAEGRISKVATDSETKITTIGKTVTDAMNAALEELRAADFYTRAESDEKFIPKTSAENGLFVLKNAKLSDLNDAKEPGIYSIPATGVENKPLPNSGSLFVSKDPGGVRQLFQTERTIVIRQFGGVPSAWTSWKTVAFEKEQPFEAWYSSGTNHAGFKNKARYNLGSEFSNVGQQLGLPMKSNPLEWNSGRWQATVLRDCKLNIQGTVKYQVAGS…
MANKILNLDFSKDPIMPPIIYGRVGDEKMQTITVKISRRDEIPDLSGGIITFEGEPAGGKVKVFDSENVSSTSSGLKTGTFEYTFPSAAFSIEGTYKRAYFSFQKDGKRDTTGDFKIIVKGNADIDAEEAETIITEYNKLVTALNEAYQAALKKIDTDYDAVVARIESIKKEMNALQAKIDKTVSDAEGRISKVATDSEAKINTTAKTAEANIAAIGKSVTEELNKALQELHAADFYTRSEAEAKFAGKGETYTKQESDGKYVDLFGRQEIAGTKDFMNPPKIAGQTVISEKVIAFSAPNTVSVSGTGVKAISISQKVITNNEFFELSANKIKVLKDGIISVVTSYTTNVPAGWCNIELTKNNAVMNRSNQGTGGLQAAGLTDVFDVKAGDTIAFQSNS…
MANKILNLDFSKDPIMPPIIYGRVGDEKMQTITVKISRRDEIPDLSGGVITFEGEPAGGKVKVFDSENVSSNNAGLQKGTFEYTFPSAAFSIEGTYKRAYFSFQKDGKRDTTGDFKIIVKGNADIDAEEAETIITEYNKLVTALNEAYQAALKKIDTDYDAVVARIESIKTEMNTLQAKIDKTVSDAEGRISKVVTDSEAKINTTAKTAETTIESIGQTVTAEMDKALEELRAADFYTQAESDSRYVNKTEMENGALVSKKTVINSQDWDVILDEGIYTVFGASGANRPYSGAVYGALVVYADNTFVSQTYMYKGETYTRSRQGSPATWTPWNKMFVEKEQPFEAWYSPGTNHVGFKNKARYNLGPEFSNVGNRLGLPMKSNPLEWNSGRWQAKVLRDC…
MANKILNLDFSKDPIMPPIIYGRVGDEKMQTITVKISRRDEIPDLSGGVITFEGEPAGGKVKVFDSENVSSNNAGLQKGTFEYTFPSAAFSIEGTYKRAYFSFQKDGKRDTTGDFKIIVKGNADIDAEEAETIITEYNKLVTALNEAYQAALKKIDTDYDAVVARIESIKTEMNTLQAKIDKTVSDAEGRISKVVTDSEAKINTTAKTAETTIESIGQTVTAEMDKALEELRAADFYTQAESDSRYVNKTEMENGALVSKKTVINSQDWDVILDEGIYTVFGASGANRPYSGAVYGALVVYADNTFVSQTYMYKGETYTRSRQGSPATWTPWNKMFVEKEQPFEAWYSPGTNHVGFKNKARYNLGPEFSNVGNRLGLPMKSNPLEWNSGRWQAKVLRDC…
MANKILNLDFSKDPIMPPIIYGRVGDEKMQTITVKISRRDEIPDLSGGVITFEGEPAGGKVKVFDSENVSSNNAGLQKGTFEYTFPSAAFSIEGTYKRAYFSFQKDGKRDTTGDFKIIVKGNADIDAEEAETIITEYNKLVTALNEAYQAALKKIDTDYDAVVARIESIKTEMNTLQAKIDKTVSDAEGRISKVVTDSEAKINTTAKTAETTIESIGQTVTAEMDKALEELRAADFYTQAESDSRYVNKTEMENGALVSKKTVINSQDWDVILDEGIYTVFGASGANRPYSGAVYGALVVYADNTFVSQTYMYKGETYTRSRQGSPATWTPWNKMFVEKEQPFEAWYSPGTNHVGFKNKARYNLGPEFSNVGNRLGLPMKSNPLEWNSGRWQAKVLRDC…
MANKILNLDFSKDPIMPPIIYGRVGDEKMQTITVKISRRDEIPDLSGGVITFEGEPAGGKVKVFDSENVSSNNAGLQKGTFEYTFPSAAFSVEGTYKRAYFSFQKDGKRDTTGDFKIIVKGNADIDAEEAETIITEYNKLVTALNEAYQTALEKIDTDYDVIVARIESIKTEMNTLQAKIDKTVSDAEGRISKVATDSEAKINTTAKTAETTIKSIGQTVTAEMDKALEELRAADFYTQAESDSRYVNKTEMENGALVSKKTVINSQDWDVILDEGIYTVFGASGANRPYSGAVYGALVVYADNTFVSQTYMYKGETYTRSRQGSPATWTSWNKMLVEKEQPFEAWYSPGTNHVGFKNKARYNLGPEFSNVGQRLGLPMKSNPLEWNSGRWQAKVLRDC…
MANKILNLDFSKDPIMPPIIYGRVGDEKMQTITVKISRRDEIPDLSGGVITFEGEPAGGKVKVFDSENVSSNNAGLQKGTFEYTFPSAAFSVEGTYKRAYFSFQKDGKRDTTGDFKIIVKGNADIDAEEAETIITEYNKLVTALNEAYQTALEKIDTDYDVIVARIESIKTEMNTLQAKIDKTVSDAEGRISKVATDSEAKINTTAKTAETTIKSIGQTVTAEMDKALEELRAADFYTQAESDSRYVNKTEMENGALVSKKTVINSQDWDVILDEGIYTVFGASGANRPYSGAVYGALVVYADNTFVNQTYVYKGETYTRSRQGSPATWTNWTKVASIEDILATNKIYRYLRTSLDLSNKVQAAKDAINATESKVDIFRVGNTVFFNMRINVKDYTKFG…
MANKILNLDFSKDPIMPPIIYGRVGDEKMQTITVKISRRDEIPDLSGGVITFEGEPAGGKVKVFDSENVSSNSAGLQKGTFEYTFPSAAFSVEGTYKRAYFSFQKDGKRDTTGDFKIIVKGNADIDAEEAETIITEYNKLVTALNEAYQAALKKIDTDYDAVVARIESIKKEMNALQAKIDKTVSDAEGRISKVATDSETKITTIGKTVTDAMNAALEELRAADFYTRAESDEKFIPKTSAENGLFVLKNAKLSDLNDAKEPGIYSIPATGVENKPLPNSGSLFVSKDPGGVRQLFQTERTIVIRQFGGVPSAWTSWKTVAFEKEQPFEAWYSSGTNHAGFKNKARYNLGPEFSNVGQQLGLPMKSNPLEWNSGRWQATVLRDCKLNIQGTVKYQVGSS…
MANKILNLDLSKDPIMPPIIYGRVGDEKMQTITVKISRRDEIADLSGGIITFEGEPAGGKVKVFDSENVSSNNAGLQKGTFEYTFPSAAFSVEGTYKRAYFSFQKDGKRDTTGDFKIIVKGNADIDAEEAETIITEYNKLVKSLNEEYQAALNKMNTDYDNVEKRIEAIKVDLNTLKKQITDILIDAEGRISAIGKTVTDEVDAALEKFKEGNFYTKQEADNRFLSKTENLEIQNKKLTNDDGSGLPLPKGVTSFKELSGYAGFYYLNATVAGTMTDKADLPTEFKYSALYVYQHAIAGTAGAMYQEIRMNSLTTPLIAFRTISPNSSQNSPFKILATTDSVVNLTDIENGALVSKKTVIKAQNWNEILDKGIYTVFGASGINRPYDGAVYGVLVVYAD…
MANKILNLDLSKDPIMPPIIYGRVGDEKMQTITVKISRRDEIADLSGGIITFEGEPAGGKVKVFDSENVSSNNAGLQKGTFEYTFPSAAFSVEGTYKRAYFSFQKDGKRDTTGDFKIIVKGNADIDAEEAETIITEYNKLVKSLNEEYQAALNKMNTDYDNVEKRIEAIKVDLNTLKKQITDILIDAEGRISAIGKTVTDEVDAALEKFKEGNFYTKQEADNRFLSKTENLEIQNKKLTNDDGSGLPLPKGVTSFKELSGYAGFYYLNATVAGTMTDKADLPTEFKYSALYVYQHAIAGTAGAMYQEIRMNSLTTPLIAFRTISPNSSQNSPFKILATTDSVVNLTDIENGALVSKKTVIKAQNWNEILDKGIYTVFGASGINRPYDGAVYGVLVVYAD…
MANKILNLDLSKDPIMPPIIYGRVGDEKMQTITVKISRRDEIADLSGGIITFEGEPAGGKVKVFDSENVSSNNAGLQKGTFEYTFPSAAFSVEGTYKRAYFSFQKDGKRDTTGDFKIIVKGNADIDAEEAETIITEYNKLVKSLNEEYQAALNKMNTDYDNVEKRIEAIKVDLNTLKKQITDILIDAEGRISAIGKTVTDEVDAALEKFKEGNFYTKQEADNRFLSKTENLEIQNKKLTNDDGSGLPLPKGVTSFKELSGYAGFYYLNATVAGTMTDKADLPTEFKYSALYVYQHAIAGTAGAMYQEIRMNSLTTPLIAFRTISPNSSQNSPFKILATTDSVVNLTDIENGALVSKKTVIKAQNWNEILDKGIYTVFGASGINRPYDGAVYGVLVVYAD…
MANKILNLDLSKDPIMPPIIYGRVGDEKMQTITVKISRRDEIADLSGGIITFEGEPAGGKVKVFDSENVSSNNAGLQKGTFEYTFPSAAFSVEGTYKRAYFSFQKDGKRDTTGDFKIIVKGNADIDAEEAETIITEYNKLVKSLNEEYQAALNKMNTDYDNVEKRIEAIKVDLNTLKKQITDILIDAEGRISAIGKTVTDEVDAALEKFKEGNFYTKQEADNRFLSKTENLEIQNKKLTNDDGSGLPLPKGVTSFKELSGYAGFYYLNATVAGTMTDKADLPTEFKYSALYVYQHAIAGTAGAMYQEIRMNSLTTPLIAFRTISPNSSQNSPFKILATTDSVVNLTDIENGALVSKKTVIKAQNWNEILDKGIYTVFGASGINRPYDGAVYGVLVVYAD…
MANKILNLDLSKDPIMPPIIYGRVGDEKMQTITVKISRRDEIADLSGGIITFEGEPAGGKVKVFDSENVSSNNAGLQKGTFEYTFPSAAFSVEGTYKRAYFSFQKDGKRDTTGDFKIIVKGNADIDAEEAETIITEYNKLVKSLNEEYQAALNKMNTDYDNVEKRIEAIKVDLNTLKKQITDILIDAEGRISAIGKTVTDEVDAALEKFKEGNFYTKQEADNRFLSKTENLEIQNKKLTNDDGSGLPLPKGVTSFKELSGYAGFYYLNATVAGTMTDKADLPTEFKYSALYVYQHAIAGTAGAMYQEIRMNSLTTPLIAFRTISPNSSQNSPFKILATTDSVVNLTDIENGALVSKKTVIKAQNWNEILDKGIYTVFGASGINRPYDGAVYGVLVVYAD…
MANKILNLDLSKDPIMPPIIYGRVGDEKMQTITVKISRRDEIADLSGGIITFEGEPAGGKVKVFDSENVSSNNAGLQKGTFEYTFPSAAFSVEGTYKRAYFSFQKDGKRDTTGDFKIIVKGNADIDAEEAETIITEYNKLVKSLNEEYQAALNKMNTDYDNVEKRIEAIKVDLNTLKKQITDILIDAEGRISAIGKTVTDEVDAALEKFKEGNFYTKQEADNRFLSKTENLEIQNKKLTNDDGSGLPLPKGVTSFKELSGYAGFYYLNATVAGTMTDKADLPTEFKYSALYVYQHAIAGTAGAMYQEIRMNSLTTPLIAFRTISPNSSQNSPFKILATTDSVVNLTDIENGALVSKKTVIKAQNWNEILDKGIYTVFGASGINRPYDGAVYGVLVVYAD…
MANKILNLDLSKDPIMPPIIYGRVGDEKMQTITVKISRRDEIADLSGGIITFEGEPAGGKVKVFDSENVSSNNAGLQKGTFEYTFPSAAFSVEGTYKRAYFSFQKDGKRDTTGDFKIIVKGNADIDAEEAETIITEYNKLVKSLNEEYQAALNKMNTDYDNVEKRIEAIKVDLNTLKKQITDILIDAEGRISAIGKTVTDEVDAALEKFKEGNFYTKQEADNRFLSKTENLEIQNKKLTNDDGSGLPLPKGVTSFKELSGYAGFYYLNATVAGTMTDKADLPTEFKYSALYVYQHAIAGTAGAMYQEIRMNSLTTPLIAFRTISPNSSQNSPFKILATTDSVVNLTDIENGALVSKKTVIKAQNWNEILDKGIYTVFGASGINRPYDGAVYGVLVVYAD…
MANKILNLDLSKDPIMPPIIYGRVGDEKMQTITVKISRRDEIADLSGGIITFEGEPAGGKVKVFDSENVSSNNAGLQKGTFEYTFPSAAFSVEGTYKRAYFSFQKDGKRDTTGDFKIIVKGNADIDAEEAETIITEYNKLVKSLNEEYQAALNKMNTDYDNVEKRIEAIKVDLNTLKKQITDILIDAEGRISAIGKTVTDEVDAALEKFKEGNFYTKQEADNRFLSKTENLEIQNKKLTNDDGSGLPLPKGVTSFKELSGYAGFYYLNATVAGTMTDKADLPTEFKYSALYVYQHAIAGTAGAMYQEIRMNSLTTPLIAFRTISPNSSQNSPFKILATTDSVVNLTDIENGALVSKKTVIKAQNWNEILDKGIYTVFGASGINRPYDGAVYGVLVVYAD…
MANKILNLDLSKDPIMPPIIYGRVGDEKMQTITVKISRRDEIADLSGGIITFEGEPAGGKVKVFDSENVSSNNAGLQKGTFEYTFPSAAFSVEGTYKRAYFSFQKDGKRDTTGDFKIIVKGNADIDAEEAETIITEYNKLVKSLNEEYQAALNKMNTDYDNVEKRIEAIKVDLNTLKKQITDILIDAEGRISAIGKTVTDEVDAALEKFKEGNFYTKQEADNRFLSKTENLEIQNKKLTNDDGSGLPLPKGVTSFKELSGYAGFYYLNATVAGTMTDKADLPTEFKYSALYVYQHAIAGTAGAMYQEIRMNSLTTPLIAFRTISPNSSQNSPFKILATTDSVVNLTDIENGALVSKKTVIKAQNWNEILDKGIYTVFGASGINRPYDGAVYGVLVVYAD…
MANKILNLDLSKDPIMPPIIYGRVGDEKMQTITVKISRRDEIADLSGGIITFEGEPAGGKVKVFDSENVSSNNAGLQKGTFEYTFPSAAFSVEGTYKRAYFSFQKDGKRDTTGDFKIIVKGNADIDAEEAETIITEYNKLVKSLNEEYQAALNKMNTDYDNVEKRIEAIKVDLNTLKKQITDILIDAEGRISAIGKTVTDEVDAALEKFKEGNFYTKQEADNRFLSKTENLEIQNKKLTNDDGSGLPLPKGVTSFKELSGYAGFYYLNATVAGTMTDKADLPTEFKYSALYVYQHAIAGTAGAMYQEIRMNSLTTPLIAFRTISPNSSQNSPFKILATTDSVVNLTDIENGALVSKKTVIKAQNWNEILDKGIYTVFGASGINRPYDGAVYGVLVVYAD…
MANKILNLDLSKDPIMPPIIYGRVGDEKMQTITVKISRRDEIADLSGGIITFEGEPAGGKVKVFDSENVSSNNAGLQKGTFEYTFPSAAFSVEGTYKRAYFSFQKDGKRDTTGDFKIIVKGNADIDAEEAETIITEYNKLVKSLNEEYQAALNKMNTDYDNVEKRIEAIKVDLNTLKKQITDILIDAEGRISAIGKTVTDEVDAALEKFKEGNFYTKQEADNRFLSKTENLEIQNKKLTNDDGSGLPLPKGVTSFKELSGYAGFYYLNATVAGTMTDKADLPTEFKYSALYVYQHAIAGTAGAMYQEIRMNSLTTPLIAFRTISPNSSQNSPFKILATTDSVVNLTDIENGALVSKKTVIKAQNWNEILDKGIYTVFGASGINRPYDGAVYGVLVVYAD…
MANKILNLDLSKDPIMPPIIYGRVGDEKMQTITVKISRRDEIADLSGGIITFEGEPAGGKVKVFDSENVSSNNAGLQKGTFEYTFPSAAFSVEGTYKRAYFSFQKDGKRDTTGDFKIIVKGNADIDAEEAETIITEYNKLVKSLNEEYQAALNKMNTDYDNVEKRIEAIKVDLNTLKKQITDILIDAEGRISAIGKTVTDEVDAALEKFKEGNFYTKQEADNRFLSKTENLEIQNKKLTNDDGSGLPLPKGVTSFKELSGYAGFYYLNATVAGTMTDKADLPTEFKYSALYVYQHAIAGTAGAMYQEIRMNSLTTPLIAFRTISPNSSQNSPFKILATTDSVVNLTDIENGALVSKKTVIKAQNWNEILDKGIYTVFGASGINRPYDGAVYGVLVVYAD…
MANKILNLDLSKDPIMPPIIYGRVGDEKMQTITVKISRRDEIADLSGGIITFEGEPAGGKVKVFDSENVSSNNAGLQKGTFEYTFPSAAFSVEGTYKRAYFSFQKDGKRDTTGDFKIIVKGNADIDAEEAETIITEYNKLVKSLNEEYQAALNKMNTDYDNVEKRIEAIKVDLNTLKKQITDILIDAEGRISAIGKTVTDEVDAALEKFKEGNFYTKQEADNRFLSKTENLEIQNKKLTNDDGSGLPLPKGVTSFKELSGYAGFYYLNATVAGTMTDKADLPTEFKYSALYVYQHAIAGTAGAMYQEIRMNSLTTPLIAFRTISPNSSQNSPFKILATTDSVVNLTDIENGALVSKKTVIKAQNWNEILDKGIYTVFGASGINRPYDGAVYGVLVVYAD…
MAQVINQSVCGGIAGRRPNATPKGVVIHNDAGSIYATAAQYVNALAVMSPTQLANGFAHYYIDRNTIARVEDTFNAAWHTANPDGNLNYVGYEVCQSMGASDADFLANEQMTFKQIAEDMKFWGMQPNRDTVRLHKEFVPTACPHRSWELHGKETNAVKDYFISQIKKYMGNPNEGNGDSNNNNQNNIKGGETTMQCLYERPINSKTGKLEWNGDAWTVMFCNGVNTRRVSHPDEMKVIEDLYKRNNGKDIPFYGQDKWNKNAPWYNRLEAMFPVVK
MAQVINQSVCGGIAGRRPNATPKGVVIHNDAGSIYATAAQYVNALAVMSPTQLANGFAHYYIDRNTIARVEDTFNAAWHTANPDGNLNYVGYEVCQSMGASDADFLANEQMTFKQVAEDMKFWGMQPNRSTVRLHKEFVPTACPHRSWELHGKETNAVKDYFISQIKKYMGNPNEGNGDSNNNNQNNIKGGETTMQCLYERPINSKTGKLEWNGDAWTVMFCNGINTRRVSHPDEMKVIEDLYKRNNGKDIPFYGQDKWNKNAPWYNRLEAMFPVVK
MAQVINQSVCGGIAGRRPNATPKGVVIHNDAGSIYATAAQYVNALAVMSPTQLANGFAHYYIDRNTIARVEDTFNAAWHTANPDGNLNYVGYEVCQSMGASDADFLANEQMTFKQVAEDMKFWGMYPNRDTVRLHKEFVPTACPHRSWELHGKETNAVKDYFISQIKKYMSNPNEGNGDSNNNNQNNIKGGETTMQCLYERPINSKTGKLEWNGDAWTVMFCNGVNTRRVSHPDEMKVIEDLYKKNNGKDIPFYGQDKWNKNAPWYNRLEAMFPVVK
MAQVINQSVCGGIAGRRPNATPKGVVIHNDAGSIYATAAQYVNALAVMSPTQLANGFAHYYIDRNTIARVEDTFNAAWHTANPDGNLNYVGYEVCQSMGASDADFLANEQMTFKQVAEDMKFWGMYPNRDTVRLHKEFVPTACPHRSWELHGKETNAVKDYFISQIKKYMSNPNEGNGDSNNNNQNNIKGGETTMQCLYERPINSKTGKLEWNGDAWTVMFCNGVNTRRVSHPDEMKVIEDLYKKNNGKDIPFYGQDKWNKNAPWYNRLEAMFPVVK
MAQVINQSVCGGIAGRRPNATPKGVVIHNDAGSIYATAAQYVNALAVMSPTQLANGFAHYYIDRNTIARVEDTFNAAWHTANPDGNLNYVGYEVCQSMGASDADFLANEQMTFKQVAEDMKFWGMYPNRDTVRLHKEFVPTACPHRSWELHGKETNAVKDYFISQIKKYMSNPNEGNGDSNNNNQNNIKGGETTMQCLYERPINSKTGKLEWNGDAWTVMFCNGVNTRRVSHPDEMKVIEDLYKKNNGKDIPFYGQDKWNKNAPWYNRLEAMFPVVK
MAQVINQSVCGGIAGRRPNATPKGVVIHNDAGSIYATAAQYVNALAVMSPTQLANGFAHYYIDRNTIARVEDTFNAAWHTANPDGNLNYVGYEVCQSMGASDADFLANEQMTFKQVAEDMKFWGMYPNRDTVRLHKEFVPTACPHRSWELHGKETNAVKDYFISQIKKYMSNPNEGNGDSNNNNQNNIKGGETTMQCLYERPINSKTGKLEWNGDAWTVMFCNGVNTRRVSHPDEMKVIEDLYKKNNGKDIPFYGQDKWNKNAPWYNRLEAMFPVVK
MAQVINQSVCGGIAGRRPNATPKGVVIHNDAGSIYATAAQYVNALAVMSPTQLANGFAHYYIDRNTIARVEDTFNAAWHTANPDGNLNYVGYEVCQSMGASDTDFLANEQMTFKQVAEDMNFWGMQPNRDTVRLHKEFVPTACPHRSWELHGKETNAVKDYFISQIKKYMGNPNEGNGNSSNNDQNNIKGGEVSMYCLYERPINSKTGKLEWNGDAWTVMFCNGVNTRRVSHPDEMKVIEDLYKRNNGKDIPFYGQDKWNKNAPWYNRLEAMFPVVK
MAQVINQSVCGGIAGRRPNATPKGVVIHNDAGSIYATAAQYVNALAVMSPTQLANGFAHYYIDRNTIARVEDTFNAAWHTANPDGNLNYVGYEVCQSMGASDTDFLANEQMTFKQVAEDMNFWGMQPNRDTVRLHKEFVPTACPHRSWELHGKETNAVKDYFISQIKKYMGNPNEGNGNSSNNDQNNIKGGEVSMYCLYERPINSKTGKLEWNGDAWTVMFCNGVNTRRVYHPDEMKVIEDV
MAQVINQSVCGGIAGRRPNATPKGVVIHNDAGSIYATAAQYVNALAVMSPTQLANGFAHYYIDRNTIARVEDTFNAAWHTANPDGNLNYVGYEVCQSMGASDTDFLANEQMTFKQVAEDMNFWGMQPNRDTVRLHKEFVPTACPHRSWELHGKETNAVKDYFISQIKKYMGNPNEGNGNSSNNDQNNIKGGEVSMYCLYERPINSKTGKLEWNGDAWTVMFCNGVNTRRVYHPDEMKVIEDVYKKNNGKAIPFYSQKEWNKNAPWYNRLEAMFPVVK
MAQVINQSVCGGIAGRRPNATPKGVVIHNDAGSIYATAAQYVNALAVMSPTQLANGFAHYYIDRNTIARVEDTFNAAWHTANPDGNLNYVGYEVCQSMGASDTDFLANEQMTFKQVAEDMNFWGMQPNRDTVRLHKEFVPTACPHRSWELHGKETNAVKDYFISQIKKYMGNPNEGNGNSSNNDQNNIKGGEVSMYCLYERPINSKTGKLEWNGDAWTVMFCNGVNTRRVYHPDEMKVIEDVYKKNNGKAIPFYSQKEWNKNAPWYNRLEAMFPVVK
MAQVINQSVCGGIAGRRPNATPKGVVIHNDAGSIYATAAQYVNALAVMSPTQLANGFAHYYIDRNTIARVEDTFNAAWHTANPDGNLNYVGYEVCQSMGASDTDFLANEQMTFKQVAEDMNFWGMQPNRDTVRLHKEFVPTACPHRSWELHGKETNAVKDYFISQIKKYMGNPNEGNGNSSNNDQNNIKGGEVSMYCLYERPINSKTGKLEWNGDAWTVMFCNGVNTRRVYHPDEMKVIEDVYKKNNGKAIPFYSQKEWNKNAPWYNRLEAMFPVVK
MAQVINQSVCGGIAGRRPNATPKGVVIHNDAGSIYATAAQYVNALAVMSPTQLANGFAHYYIDRNTIARVEDTFNAAWHTANPDGNLNYVGYEVCQSMGASDTDFLANEQMTFKQVAEDMNFWGMQPNRDTVRLHKEFVPTACPHRSWELHGKETNAVKDYFISQIKKYMGNPNEGNGNSSNNDQNNIKGGEVSMYCLYERPINSKTGKLEWNGDAWTVMFCNGVNTRRVYHPDEMKVIEDVYKKNNGKAIPFYSQKEWNKNAPWYNRLEAMFPVVK
MAQVINQSVCGGIAGRRPNATPKGVVIHNDAGSIYATAAQYVNALAVMSPTQLANGFAHYYIDRNTIARVEDTFNAAWHTANPDGNLNYVGYEVCQSMGASDTDFLANEQMTFKQVAEDMNFWGMQPNRDTVRLHKEFVPTACPHRSWELHGKETNAVKDYFISQIKKYMGNPNEGNGNSSNNDQNNIKGGEVSMYCLYERPINSKTGKLEWNGDAWTVMFCNGVNTRRVYHPDEMKVIEDVYKKNNGKAIPFYSQKEWNKNAPWYNRLEAMFPVVK
MAQVINQSVCGGIAGRRPNATPKGVVIHNDAGSIYATAAQYVNALAVMSPTQLANGFAHYYIDRNTIARVEDTFNAAWHTANPDGNLNYVGYEVCQSMGASDTDFLANEQMTFKQVAEDMNFWGMQPNRDTVRLHKEFVPTACPHRSWELHGKETNAVKDYFISQIKKYMGNPNEGNGNSSNNDQNNIKGGEVSMYCLYERPINSKTGKLEWNGDAWTVMFCNGVNTRRVYHPDEMKVIEDVYKKNNGKAIPFYSQKEWNKNAPWYNRLEAMFPVVK
MAQVINQSVCGGIAGRRPNATPKGVVIHNDAGSIYATAAQYVNALAVMSPTQLANGFAHYYIDRNTIARVEDTFNAAWHTANPDGNLNYVGYEVCQSMGASDTDFLANEQMTFKQVAEDMNFWGMQPNRDTVRLHKEFVPTACPHRSWELHGKETNAVKDYFISQIKKYMGNPNEGNGNSSNNDQNNIKGGEVSMYCLYERPINSKTGKLEWNGDAWTVMFCNGVNTRRVYHPDEMKVIEDVYKKNNGKAIPFYSQKEWNKNAPWYNRLEAMFPVVK
MAQVINQSVCGGIAGRRPNATPKGVVIHNDAGSIYATAAQYVNALAVMSPTQLANGFAHYYIDRNTIARVEDTFNAAWHTANPDGNLNYVGYEVCQSMGASDTDFLANEQMTFKQVAEDMNFWGMQPNRDTVRLHKEFVPTACPHRSWELHGKETNAVKDYFISQIKKYMGNPNEGNGNSSNNDQNNIKGGEVSMYCLYERPINSKTGKLEWNGDAWTVMFCNGVNTRRVYHPDEMKVIEDVYKKNNGKAIPFYSQKEWNKNAPWYNRLEAMFPVVK
MAQVINQSVCGGIAGRRPNATPKGVVIHNDAGSIYATAAQYVNALAVMSPTQLANGFAHYYIDRNTIARVEDTFNAAWHTANPDGNLNYVGYEVCQSMGASDTDFLANEQMTFKQVAEDMNFWGMQPNRDTVRLHKEFVPTACPHRSWELHGKETNAVKDYFISQIKKYMGNPNEGNGNSSNNDQNNIKGGEVSMYCLYERPINSKTGKLEWNGDAWTVMFCNGVNTRRVYHPDEMKVIEDVYKKNNGKAIPFYSQKEWNKNAPWYNRLEAMFPVVK
MAQVINQSVCGGIAGRRPNATPKGVVIHNDAGSIYATAAQYVNALAVMSPTQLANGFAHYYIDRNTIARVEDTFNAAWHTANPDGNLNYVGYEVCQSMGASDVDFLANEQMTFKQVAEDMKFWGMQPNRDTVRLHKEFVPTACPHRSWELHGKETNAVKDYFISQIKKYMGNPNEGNGDSNNNNQNNIKGGEVSMYCLYERPINSKTGKLEWNGDAWTVMFCNGVNTRRVYHPDEMKVIEDVYKKNNGKAIPFYSQKEWNKNAPWYNRLEAMFPVVK
MAQVINQSVCGGIAGRRPNATPKGVVIHNDAGSIYATAAQYVNALAVMSPTQLANGFAHYYIDRNTIARVEDTFNAAWHTANPEGNLNYVGYEVCQSMGASDADFLANEQMTFKQVAEDMKFWGMYPNRDTVRLHKEFVPTACPHRSWELHGKETNAVKDYFISQIKKYMGNPNEGNGDSNNNNQNNIKGGETTMQCLYERPINSKTGKLEWNGDAWTVMFCNGVNTRRVSHPDEMKVIEDLYKRNNGKDIPFYGQDKWNKNAPWYNRLEAMFPVVK
MAQVINQSVCGGIAGRRPNATPKGVVIHNDAGSIYATAAQYVNALAVMSPTQLANGFAHYYIDRNTIARVEDTFNAAWHTANPEGNLNYVGYEVCQSMGASDADFLANEQMTFKQVAEDMKFWGMYPNRDTVRLHKEFVPTACPHRSWELHGKETNAVKDYFISQIKKYMGNPNEGNGDSNNNNQNNIKGGETTMQCLYERPINSKTGKLEWNGDAWTVMFCNGVNTRRVSHPDEMKVIEDLYKRNNGKDIPFYGQDKWNKNAPWYNRLEAMFPVVK
MAQVINQSVCGGIAGRRPNATPKGVVIHNDAGSIYATAAQYVNALAVMSPTQLANGFAHYYIDRNTIARVEDTFNAAWHTANPEGNLNYVGYEVCQSMGASDADFLANEQMTFKQVAEDMKFWGMYPNRDTVRLHKEFVPTACPHRSWELHGKETNAVKDYFISQIKKYMGNPNEGNGDSNNNNQNNIKGGETTMQCLYERPINSKTGKLEWNGDAWTVMFCNGVNTRRVSHPDEMKVIEDLYKRNNGKDIPFYGQDKWNKNAPWYNRLEAMFPVVK
MAQVINQSVCGGIAGRRPNATPKGVVIHNDAGSIYATAAQYVNALAVMSPTQLANGFAHYYIDRNTIARVEDTFNAAWHTANPEGNLNYVGYEVCQSMGASDADFLANEQMTFKQVAEDMKFWGMYPNRDTVRLHKEFVPTACPHRSWELHGKETNAVKDYFISQIKKYMGNPNEGNGDSNNNNQNNIKGGETTMQCLYERPINSKTGKLEWNGDAWTVMFCNGVNTRRVSHPDEMKVIEDLYKRNNGKDIPFYGQDKWNKNAPWYNRLEAMFPVVK
MAQVINQSVCGGIAGRRPNATPKGVVIHNDAGSIYATAAQYVNALAVMSPTQLANGFAHYYIDRNTIARVEDTFNAAWHTANPEGNLNYVGYEVCQSMGASDADFLANEQMTFKQVAEDMKFWGMYPNRDTVRLHKEFVPTACPHRSWELHGKETNAVKDYFISQIKKYMGNPNEGNGDSNNNNQNNIKGGETTMQCLYERPINSKTGKLEWNGDAWTVMFCNGVNTRRVSHPDEMKVIEDLYKRNNGKDIPFYGQDKWNKNAPWYNRLEAMFPVVK
MAQVINQSVCGGIAGRRPNATPKGVVIHNDAGSIYATAAQYVNALAVMSPTQLANGFAHYYIDRNTIARVEDTFNAAWHTANPEGNLNYVGYEVCQSMGASDADFLANEQMTFKQVAEDMKFWGMYPNRDTVRLHKEFVPTACPHRSWELHGKETNAVKDYFISQIKKYMGNPNEGNGDSNNNNQNNIKGGETTMQCLYERPINSKTGKLEWNGDAWTVMFCNGVNTRRVSHPDEMKVIEDLYKRNNGKDIPFYGQDKWNKNAPWYNRLEAMFPVVK
MAQVINQSVCGGIAGRRPNATPKGVVIHNDAGSIYATAAQYVNALAVMSPTQLANGFAHYYIDRNTIARVEDTFNAAWHTANPEGNLNYVGYEVCQSMGASDADFLANEQMTFKQVAEDMKFWGMYPNRDTVRLHKEFVPTACPHRSWELHGKETNAVKDYFISQIKKYMGNPNEGNGDSNNNNQNNIKGGETTMQCLYERPINSKTGKLEWNGDAWTVMFCNGVNTRRVSHPDEMKVIEDLYKRNNGKDIPFYGQDKWNKNAPWYNRLEAMFPVVK
MAQVINQSVCGGIAGRRPNATPKGVVIHNDAGSIYATAAQYVNALAVMSPTQLANGFAHYYIDRNTIARVEDTFNAAWHTANPEGNLNYVGYEVCQSMGASDADFLANEQMTFKQVAEDMKFWGMYPNRDTVRLHKEFVPTACPHRSWELHGKETNAVKDYFISQIKKYMGNPNEGNGDSNNNNQNNIKGGETTMQCLYERPINSKTGKLEWNGDAWTVMFCNGVNTRRVSHPDEMKVIEDLYKRNNGKDIPFYGQDKWNKNAPWYNRLEAMFPVVK
MAQVINQSVCGGIAGRRPNATPKGVVIHNDAGSIYATAAQYVNALAVMSPTQLANGFAHYYIDRNTIARVEDTFNAAWHTANPEGNLNYVGYEVCQSMGASDADFLANEQMTFKQVAEDMKFWGMYPNRDTVRLHKEFVPTACPHRSWELHGKETNAVKDYFISQIKKYMGNPNEGNGDSNNNNQNNIKGGETTMQCLYERPINSKTGKLEWNGDAWTVMFCNGVNTRRVSHPDEMKVIEDLYKRNNGKDIPFYGQDKWNKNAPWYNRLEAMFPVVK
MAQVINQSVCGGIAGRRPNATPKGVVIHNDAGSIYATAAQYVNALAVMSPTQLANGFAHYYIDRNTIARVEDTFNAAWHTANPEGNLNYVGYEVCQSMGASDADFLANEQMTFKQVAEDMKFWGMYPNRDTVRLHKEFVPTACPHRSWELHGKETNAVKDYFISQIKKYMGNPNEGNGDSNNNNQNNIKGGETTMQCLYERPINSKTGKLEWNGDAWTVMFCNGVNTRRVSHPDEMKVIEDLYKRNNGKDIPFYGQDKWNKNAPWYNRLEAMFPVVK
MAQVINQSVCGGIAGRRPNATPKGVVIHNDAGSIYATAAQYVNALAVMSPTQLANGFAHYYIDRNTIARVEDTFNAAWHTANPEGNLNYVGYEVCQSMGASDADFLANEQMTFKQVAEDMKFWGMYPNRDTVRLHKEFVPTACPHRSWELHGKETNAVKDYFISQIKKYMGNPNEGNGDSNNNNQNNIKGGETTMQCLYERPINSKTGKLEWNGDAWTVMFCNGVNTRRVSHPDEMKVIEDLYKRNNGKDIPFYGQDKWNKNAPWYNRLEAMFPVVK
MAQVINQSVCGGIAGRRPNATPKGVVIHNDAGSIYATAAQYVNALAVMSPTQLANGFAHYYIDRNTIARVEDTFNAAWHTANPEGNLNYVGYEVCQSMGASDADFLANEQMTFKQVAEDMKFWGMYPNRDTVRLHKEFVPTACPHRSWELHGKETNAVKDYFISQIKKYMGNPNEGNGDSNNNNQNNIKGGETTMQCLYERPINSKTGKLEWNGDAWTVMFCNGVNTRRVSHPDEMKVIEDLYKRNNGKDIPFYGQDKWNKNAPWYNRLEAMFPVVK
MAQVINQSVCGGIAGRRPNATPKGVVIHNDAGSIYATAAQYVNALGVMSPTQLANGFAHYYIDRNTIARVEDTFNAAWHTANPEGNLNYVGYEVCQSMGASDADFLANEQMTFKQVAEDMKFWGMYPNRDTVRLHKEFVPTACPHRSWELHGKETNAVKDYFISQIKKYMGNPNEGSGNSSNNNQNNIKGGETTMQCLYERPINSKTGKLEWNGDAWTVMFCNGVNTRRVSHPDEMKVIEDLYKRNNGKDIPFYGQDKWNKNAPWYNRLEAMFPVVK
MAQVINQSVCGGIAGRRPNVTPKGVVIHNDAGSIYATAAQYVNALAVMSPTQLANGFAHYYIDRNTIARVEDTFNAAWHTANPDGNLNYVGYEVCQSMGASDVDFLANEQMTFKQVAEDMKFWGMQPNRDTVRLHKEFVPTACPHRSWELHGKETNAVKDYFISQIKKYMGNPNEGNGNSSNNDQNNIKGGEVSMYCLYERPINSKTGKLEWNGDAWTVMFCNGVNTRRVYHPDEMKVIEDVYKKNNGKAIPFYSQKEWNKNAPWYNRLEAMFPVVK
MARTNNKETFKKDYAAYVNLIRDLATQIGATFDLDDGTGYGIVTHDWITKNWWGDHTDPYGYLAQWGINKAQLAQDLQTGLPEDGSEVIVNPGKPNKPKYKVGQHVRFTTIYKNPDAPISQHINANTLWTQVGTITQKLDGRKNLYRIENSGKLLGYANDGDIAELWEGSKPTPAKTFTIGVNEGIVLRTGSPSLYAPVYGVWPKGAQFRYDSVRVADGYVWLGGSDSNGTRICIPVGPNDGNPDNTWGTGY
MASPDSEAVAGTLMSKYMHPKNVAEAIKGQAVTQTGDQEIAGVKNFVTMPTVNGVPLESSKMAIYEASGVGEVGAKYQAAFNKDNMKFVLIRVGNRVDAFVRCNLSDPTKLNNNLVKVFTVPTGYTLSTKITKGIWNLALTAMQYTFPQPNCAGLYEMGNQGILFGANRAGNIYLQGSWYTDDPFPTK
MASRDDEGVKTGSTQSGVIPQQLAAFNLVEAAKKLIPQMFETFTTDEAVAFIRQNVQFFTINQRVKAAAPNNQTIKIAAYLPTTDNWVTQIQESAKEFGDFSIQINDQNFITDEGFIYLMSYTDSSNGVTPASVEVDYVGLHIGLSVDAQAVLAKSGFVQAEQLNTHVENQDNPHQVTAEQVGLGNVENYGFASDSEAVAGTLTSKYMHPKNVAEAIKGQAVTQTGDQEIAGVKNFVTMPTVNGLPLESSRMAIYEASGVGEVEAKYQAAFNKDNMKFVLIRVGNRVDAFVRCNLSDPTKLNTHMPKIFNIPTGYKMSSKISASVWNIPLSVAPAAFPYPNCNALYEIGNQGIIFASSRAGNIYLQGSWYTDDPFPTK
MASRDDEGVKTGSTQSGVIPQQLAAFNLVEAAKKLIPQMFETVTTDEAVAFIRQNVQFFTINQRVKAAAPNNQTIKIATYLPTTDNWVTQIQESAKEFSDFSIQINDQNFITDEGFIYLMSYTDSSNGVTPASLEVDYVGLHIGLSVDAQAVLAKSGFVQAEQLNTHVENQDNPHQVTAEQVGLGNVENYGFASDSEAVAGTLTSKYMHPKNVAEAIKGQAVTQTGDQEIAGVKNFVTMPTVNGVPLESSRMAIYEASGVGEVEAKYQAAFNKDNMKFVLIRVGNRVDAFVRCNLSDPTKLNNHMPKVFNIPTGYKMSSKISASVWNIPLSVAPYVFPYPNCNALYEIGNQGIIFASSRAGNVYLQGSWYTDDPFPTK
MASVPDGYGGYVSSDAEKAANTETILYGMRRIKQAGYTPMYYSYKPFTLNHVNYQQIIKEFPNSLWIAAYPIDGVSPYPLYAYFPSMDGIGIWQFTSAYIAGGLDGNVDLTGITDSGYTDTNKPETDTPATDVGEEIEKTPSSDVKVGDTVKVKFNVDAWATGEAIPQWVKGNSYKVQEVTESRVLLEGILSWISKGDIELLPDATVVPDKQPEAIHVVQYGETLSSIAYQYGTDYQTLTALNGLTNPNLIYPGQVLKVNGSVASNVYTVQYGDNLSSIAAKLGTTYQTLAGLNGLANPNLIYPGQKLNY
MASWGISKAQFAQDLQTGLPEDGSEVIVNPGKPNKPKYKVGQHVRFTTIYKNPDAPIYEHLNANTLWTQVGTITQKLDGRKNLYRIENSGKLLGYANDGDIAELWENSKPTPAKTFTIGVNEGIVLRNSAPSLSAPVYGVWPKGSTFKYDSIHVADGYVFLGGSDVNGTRIYIPVGPNDGNPDNTWGTGY
MATGNDLLRVASKYVGYNRWDDPLMGTIFGRAYAERHGAAFAASGVPYCDMYVTKCLREIGITNFDSAYVPGRIATARARGWLVRREDAREGDLVCFDWDDDGVADHIGIVEIKYAWSFQTIEGNTSGSWRGSQSNGGGVYRRVRSFDTVIAVIRPPYTGASRPVVPAGTLAVDGWWGESTTRALQRINGTPQDGQVSSQYRPNREYFPAAGSGWEWTGENAEGSQLIVKLQRAFHVDADGIAGPEFVRGMQRYYRVSVDGYMGNATVRALQHAINRQLGRK
MATQIPISQKRTRQPTDAGEEIEKTPNSDVKVGDTVKVKFNVDAWATGEAIPDWVKGNSYKVQEVTGSRVLLEGILSWISKGDIELLPDAVTVPDKQPEATHVVQYGETLSSIAYQYGTDYQTLAALNGLANPNLIYPGQVLKVNGSVVSNVYTVQYGDNLSNIAAKLGTTYQALAALNGLANPNLIYPGQTLNY
MAVIKTHPNVAAFLDTLAFSEGTATHPLTRNNGYDVIVTGFDGRPEIFTDYREHPFAGGRPAKVFNRRGEKSTASGRYQQLYLFWPHYKKQLALPDFSPASQDRLAIQLIRERGALEDLQQGRIERAISRCRNIWASLPGAGYGQREHSLDKLVAVWRRAGGVSA
MAVVYATLIIKGKKTIEQVPGLIREQVKEILVDMDLPELAE
MAVVYATLIIKGKKTIEQVPGLIREQVKEILVDMDLPELAE
MAVWEALETYAGQEKVEHTFKNIVLFRMNLAEKSVWRLYKSNTCDSADKNGISYDSARWNELDSNTCQQKDAGIDIEEAICYKEMLKNYIKKFPKQSKFILLLLQGYTSCEASKLCQWGSNYDEKSRKRAQRTKQHFKKFLNEMLCESL
MAYTNSSLVSYTKLSPNHSGQRTHSIDRITPHCVVGQCSVETLGSIFYPTSRQASCQYGIGPDGRIGMYVEEKNRSWCSSSNANDQRAITIECASDTTEPYAMNSKVYDALIKLCVDICKRNGKKKLIWLGDKDKTLNYNPKSDEMVITVHRWFANKSCPGNWLYARLGDLATKVTAQLGGTTTAPEPTTSTLYRVRKTWSDSKTQKGAFKVLSNAKKCADDNAGYSVFDEKGNVVYTGKNTVVKKTVTELAKEVIAGKWGNGQDRKNRLNAAGYDYTAVQDKVNELLK
MCLLQKVDQGVDWAIYQGEQGRFGYAHDKFAIAQIGGYNTSGIYEQYTYKTQVASAIAQGKRAHTYIWYDTFGSMDIAKTTMDYFLPRIQTPKNSIVALDFEHGALASVPDGYGGYVSSDAEKAANTETILYGMRRIKQAGYTPMYYSYKPFTLNHVNYQQIIKEFPNSLWIAAYPIDGVSPYPLYAYFPSMDGIGIWQFTSAYIAGGLDGNVDLTGITDNGYTKNNQPETNTPAIEEGKEVEKTPTSAVKSW
MDDGTGYGIVTHDWITKNWWGDHTDPYGYLAQWGINKAQLAQDLQTGLPEDGSEVIVNPGKPNKPKYKVGQHVRFTTIYKNPDAPISQHINANTLWTQVGTITQKLDGRKNLYRIENSGKLLGYANDGDIAELWEGSKPTPAKTFTIGVNEGIVLRTGSPSLYAPVYGVWPKGAQFRYDSVRVADGYVWLGGSDSNGTRICIPVGPNDGNPDNTWGTGY
MDDGTGYGIVTHDWITKNWWGDHTDPYGYLAQWGINKAQLAQDLQTGLPEDGSEVIVNPGKPNKPKYKVGQHVRFTTIYKNPDAPISQHINANTLWTQVGTITQKLDGRKNLYRIENSGKLLGYANDGDIAELWENSKPTPAKTFTIGVNEGIVLRIGSPSLYAPVYSVWPKGAQFRYDSVRVADGYVWLGGSDSNGTRICIPVGPNDGNPTNTWGTGY
MDEMVLGTQKWLNKTYGNVSGFNKVPENGKTGWPTIYGLRRALQKEMGIQELSDNFGPTTERYFKEKVEKQLNERFGAGIGNIVKIMQGGFWCKGINPYVSGTEAVDGLMTGLTTLAIKKFQEMAGLAPSGYMNAMLMKALLDMSAFALVPGGDKNIRSMQQSLNAKYNRYFGLLPCDGVYQRDTNSALIYALQAEMGMDENTANGFYGPGTTAKTPTLTVGSTGNFVKILQWALYVNGFNQSAVFSGSFTSYIAAEVENFRLFMNLPPYNTSADMTVIKGLLSSAGNTDRAASACDMATQLTKQQAQLIKDNGYSIVGRYLTGSVGVGANKKDKNLTLEEIQAITSVGLSIFPIYQDGGWEESYFNEGNGLRDGSLAHNAAFKLGFPYGATIYFAVDV…
MDGIAIWQFTSTYITGGLDGNVDLTGVTDNGYTDTDKPATDTPATNDKPKSEIKTGDTVKVKFNVDAWVTGELVPQLVKGNSYKVQEVTGSKVLLEGILSWISKGDIELLPDANAVPDKQSETIHVVQCGETLSSIATKYGTTYQALASLNGLSDTNMIYVGQVLKVSGTTSTTRTSQFNQEIIYHQSHLN
MDGIAIWQFTSTYITGGLDGNVDLTGVTDNGYTDTDKPATDTPATNDKPKSEIKTGDTVKVKFNVDAWVTGELVPQLVKGNSYKVQEVTGSKVLLEGILSWISKGDIELLPDANAVPDKQSETIHVVQCGETLSSIATKYGTTYQALASLNGLSDTNMIYVGQVLKVSGTTSTTRTSQFNQEIIYHQSHLN
MDGIAIWQFTSTYITGGLDGNVDLTGVTDNGYTDTDKPATDTPATNDKPKSEIKTGDTVKVKFNVDAWVTGELVPQLVKGNSYKVQEVTGSKVLLEGILSWISKGDIELLPDANAVPDKQSETIHVVQCGETLSSIATKYGTTYQALASLNGLSDTNMIYVGQVLKVSGTTSTTRTSQFNQEIIYHQSHLN
MDGIAIWQFTSTYITGGLDGNVDLTGVTDNGYTDTDKPATDTPATNDKPKSEIKTGDTVKVKFNVDAWVTGELVPQLVKGNSYKVQEVTGSKVLLEGILSWISKGDIELLPDANAVPDKQSETIHVVQCGETLSSIATKYGTTYQALASLNGLSDTNMIYVGQVLKVSGTTSTTRTSQFNQEIIYHQSHLN
MDGIAIWQFTSTYITGGLDGNVDLTGVTDNGYTDTDKPATDTPATNDKPKSEIKTGDTVKVKFNVDAWVTGELVPQLVKGNSYKVQEVTGSKVLLEGILSWISKGDIELLPDANAVPDKQSETIHVVQCGETLSSIATKYGTTYQALASLNGLSDTNMIYVGQVLKVSGTTSTTRTSQFNQEIIYHQSHLN
MDGIAIWQFTSTYITGGLDGNVDLTGVTDNGYTDTDKPATDTPATNDKPKSEIKTGDTVKVKFNVDAWVTGELVPQLVKGNSYKVQEVTGSKVLLEGILSWISKGDIELLPDANAVPDKQSETIHVVQCGETLSSIATKYGTTYQALASLNGLSDTNMIYVGQVLKVSGTTSTTRTSQFNQEIIYHQSHLN
MDGIAIWQFTSTYITGGLDGNVDLTGVTDNGYTDTDKPATDTPATNDKPKSEIKTGDTVKVKFNVDAWVTGELVPQLVKGNSYKVQEVTGSKVLLEGILSWISKGDIELLPDANAVPDKQSETIHVVQCGETLSSIATKYGTTYQALASLNGLSDTNMIYVGQVLKVSGTTSTTRTSQFNQEIIYHQSHLN
MDGIAIWQFTSTYITGGLDGNVDLTGVTDNGYTDTDKPATDTPATNDKPKSEIKTGDTVKVKFNVDAWVTGELVPQLVKGNSYKVQEVTGSKVLLEGILSWISKGDIELLPDANAVPDKQSETIHVVQCGETLSSIATKYGTTYQALASLNGLSDTNMIYVGQVLKVSGTTSTTRTSQFNQEIIYHQSHLN
MDGIAIWQFTSTYITGGLDGNVDLTGVTDNGYTDTDKPATDTPATNDKPKSEIKTGDTVKVKFNVDAWVTGELVPQLVKGNSYKVQEVTGSKVLLEGILSWISKGDIELLPDANAVPDKQSETIHVVQCGETLSSIATKYGTTYQALASLNGLSDTNMIYVGQVLKVSGTTSTTRTSQFNQEIIYHQSHLN
MDGIAIWQFTSTYITGGLDGNVDLTGVTDNGYTDTDKPATDTPATNDKPKSEIKTGDTVKVKFNVDAWVTGELVPQLVKGNSYKVQEVTGSKVLLEGILSWISKGDIELLPDANAVPDKQSETIHVVQCGETLSSIATKYGTTYQALASLNGLSDTNMIYVGQVLKVSGTTSTTRTSQFNQEIIYHQSHLN
MDGIAIWQFTSTYITGGLDGNVDLTGVTDNGYTDTDKPATDTPATNDKPKSEIKTGDTVKVKFNVDAWVTGELVPQLVKGNSYKVQEVTGSKVLLEGILSWISKGDIELLPDANAVPDKQSETIHVVQCGETLSSIATKYGTTYQALASLNGLSDTNMIYVGQVLKVSGTTSTTRTSQFNQEIIYHQSHLN
MDGIAIWQFTSTYITGGLDGNVDLTGVTDNGYTDTDKPATDTPATNDKPKSEIKTGDTVKVKFNVDAWVTGELVPQLVKGNSYKVQEVTGSKVLLEGILSWISKGDIELLPDANAVPDKQSETIHVVQCGETLSSIATKYGTTYQALASLNGLSDTNMIYVGQVLKVSGTTSTTRTSQFNQEIIYHQSHLN
MDIAKTTMDYFLPRIQTPKNSIVALDFEHGASFDVNANTETILYGMRRIKQAGYTPMYYSYKPFTLQYVDYQRIIKEFPNSLWIAAYPSYEVTPEPLYAYFPSMEGIGIWQFTSTYIAGGLDGNVDLTGITDNGYTATDKPETETPAIDVGEEVENTPSSDVKVGDTVKVKFSVDAWATGEAIPDWVKGNSYKVQEVTGSRVLLEGILSWISKGDIELLPDATVVPDKQPEATHVVQYGETLSSIAYQYGTYYQKLAALNGLANPNLIYPGQVLKVNGSVVSKIYTVQYGDNLSSIAAKLGTTYQTLAALNGLANPNLIYPGQTLSY
MDIAKTTMDYFLPRIQTPKNSIVALDFEHGASPDVNANTATILYGMRRIKQAGYTPMYYSYKPFTLQYVDYQRIIKEFPNSLWIAAYPSYEVTPEPLYDYFPSMEGIGIWQFTSTYIAGGLDGNVDLTGITDSGYTDTNKPETDTPATDAGEEIEKTPNSAVKVGDTVKVKFNVNAWATGEAIPQWVKGNSYKVQEVTDSRVLLGGILSWISKGDIELLPDATVVPDKQPEATHVVQHGETLSSIAYQYGTDYQTLAALNGLTNPNLIYPGQALKVNGSAVSNVYTVQYGDNLSSIAAKLGTTYQELAQQNGLANPNLIYPGQTLIY
MDIAKTTMDYFLPRIQTPKNSIVALDFEHGASSDVNANTETILYGMRRIKQAGYTPMYYSYKPFTLQYVDYQRIIKEFPNSLWIAAYPSYEVTPEPLYAYFPSMEGIGIWQFTSTYIAGGLDGNVDLIGITDSGYTDTNKPETDTPATDAGEEIEKIPNSDVKVGDTVKVKFNVDAWATGEAIPDWVKGNSYIVQEVTESRVLLEGILSWISKGDIELLPDAAIVPDKLPEATHVVQYGETLSSIAYQYGTNYQRLAALNGLTNPNLIYPGQILKVNGSVVSNIYTVQYGDNLSSIAAKLGTTYQTLAALNGLANPNLIYSGQTLSY
MDIAKTTMDYFLPRIQTPKNSIVALDFEHGASSDVNANTETILYGMRRIKQAGYTPMYYSYKPFTLQYVDYQRIIKEFPNSLWIAAYPSYEVTPEPLYAYFPSMEGIGIWQFTSTYIAGGLDGNVDLIGITDSGYTDTNKPETDTPATDAGEEIEKIPNSDVKVGDTVKVKFNVDAWATGEAIPDWVKGNSYIVQEVTESRVLLEGILSWISKGDIELLPDAAIVPDKLPEATHVVQYGETLSSIAYQYGTNYQRLAALNGLTNPNLIYPGQILKVNGSVVSNIYTVQYGDNLSSIAAKLGTTYQTLAALNGLANPNLIYSGQTLSY
MDKIKIWITMDENQMLTDYSFIAKKNYIEIEVNEEPKDYLNWGLRNGKLVHYPDDLNGLTNNRTTSFVGNVMLNFAVISWALSYIPLIGKVILDYPKYADIKAEYGLLGLTDDNMKTFVSYKRITEKQYEEITGNSYKK
MDKIKIWITMDENQMLTDYSFIAKKNYIEIEVNEEPKDYLNWGLRNGKLVHYPDDLNGLTNNRTTSFVGNVMLNFAVISWALSYIPLIGKVILDYPKYADIKAEYGLLGLTDDNMKTFVSYKRITEKQYEEITGNSYKK
MDKIKIWITMDENQMLTDYSFIAKKNYIEIEVNEEPKDYLNWGLRNGKLVHYPDDLNGLTNNRTTSFVGNVMLNFAVISWALSYIPLIGKVILDYPKYADIKAEYGLLGLTDDNMKTFVSYKRITEKQYEEITGNSYKK
MDKIKIWITMDENQMLTDYSFIAKKNYIEIEVNEEPKDYLNWGLRNGKLVHYPDDLNGLTNNRTTSFVGNVMLNFAVISWALSYIPLIGKVILDYPKYADIKAEYGLLGLTDDNMKTFVSYKRITEKQYEEITGNSYKK
MDKIKIWITMDENQMLTDYSFIAKKNYIEIEVNEEPKDYLNWGLRNGKLVHYPDDLNGLTNNRTTSFVGNVMLNFAVISWALSYIPLIGKVILDYPKYADIKAEYGLLGLTDDNMKTFVSYKRITEKQYEEITGNSYKK
MDKIKIWITMDENQMLTDYSFIAKKNYIEIEVNEEPKDYLNWGLRNGKLVHYPDDLNGLTNNRTTSFVGNVMLNFAVISWALSYIPLIGKVILDYPKYADIKAEYGLLGLTDDNMKTFVSYKRITEKQYEEITGNSYKK
MDKIKIWITMDENQMLTDYSFIAKKNYIEIEVNEEPKDYLNWGLRNGKLVHYPDDLNGLTNNRTTSFVGNVMLNFAVISWALSYIPLIGKVILDYPKYADIKAEYGLLGLTDDNMKTFVSYKRITEKQYEEITGNSYKK
MDKIKIWITMDENQMLTDYSFIAKKNYIEIEVNEEPKDYLNWGLRNGKLVHYPDDLNGLTNNRTTSFVGNVMLNFAVISWALSYIPLIGKVILDYPKYADIKAEYGLLGLTDDNMKTFVSYKRITEKQYEEITGNSYKK
MDKIKIWITMDENQMLTDYSFIAKKNYIEIEVNEEPKDYLNWGLRNGKLVHYPDDLNGLTNNRTTSFVGNVMLNFAVISWALSYIPLIGKVILDYPKYADIKAEYGLLGLTDDNMKTFVSYKRITEKQYEEITGNSYKK
MDKIKIWITMDENQMLTDYSFIAKKNYIEIEVNEEPKDYLNWGLRNGKLVHYPDDLNGLTNNRTTSFVGNVMLNFAVISWALSYIPLIGKVILDYPKYADIKAEYGLLGLTDDNMKTFVSYKRITEKQYEEITGNSYKK
MDKIKIWITMDENQMLTDYSFIAKKNYIEIEVNEEPKDYLNWGLRNGKLVHYPDDLNGLTNNRTTSFVGNVMLNFAVISWALSYIPLIGKVILDYPKYADIKAEYGLLGLTDDNMKTFVSYKRITEKQYEEITGNSYKK
MDKIKIWITMDENQMLTDYSFIAKKNYIEIEVNEEPKDYLNWGLRNGKLVHYPDDLNGLTNNRTTSFVGNVMLNFAVISWALSYIPLIGKVILDYPKYADIKAEYGLLGLTDDNMKTFVSYKRITEKQYEEITGNSYKK
MDKIKIWITMDENQMLTDYSFIAKKNYIEIEVNEEPKDYLNWGLRNGKLVHYPDDLNGLTNNRTTSFVGNVMLNFAVISWALSYIPLIGKVILDYPKYADIKAEYGLLGLTDDNMKTFVSYKRITEKQYEEITGNSYKK
MDKIKIWITMDENQMLTDYSFIAKKNYIEIEVNEEPKDYLNWGLRNGKLVHYPDDLNGLTNNRTTSFVGNVMLNFAVISWALSYIPLIGKVILDYPKYADIKAEYGLLGLTDDNMKTFVSYKRITEKQYEEITGNSYKK
MDKIKIWITMDENQMLTDYSFIAKKNYIEIEVNEEPKDYLNWGLRNGKLVHYPDDLNGLTNNRTTSFVGNVMLNFAVISWALSYIPLIGKVILDYPKYADIKAEYGLLGLTDDNMKTFVSYKRITEKQYEEITGNSYKK
MDKIKIWITMDENQMLTDYSFIAKKNYIEIEVNEEPKDYLNWGLRNGKLVHYPDDLNGLTNNRTTSFVGNVMLNFAVISWALSYIPLIGKVILDYPKYADIKAEYGLLGLTDDNMKTFVSYKRITEKQYEEITGNSYKK
MDKIKIWITMDENQMLTDYSFIAKKNYIEIEVNEEPKDYLNWGLRNGKLVHYPDDLNGLTNNRTTSFVGNVMLNFAVISWALSYIPLIGKVILDYPKYADIKAEYGLLGLTDDNMKTFVSYKRITEKQYEEITGNSYKK
MDKIKIWITMDENQMLTDYSFIAKKNYIEIEVNEEPKDYLNWGLRNGKLVHYPDDLNGLTNNRTTSFVGNVMLNFAVISWALSYIPLIGKVILDYPKYADIKAEYGLLGLTDDNMKTFVSYKRITEKQYEEITGNSYKK
MDKIKIWITMDENQMLTDYSFIAKKNYIEIEVNEEPKDYLNWGLRNGKLVHYPDDLNGLTNNRTTSFVGNVMLNFAVISWALSYIPLIGKVILDYPKYADIKAEYGLLGLTDDNMKTFVSYKRITEKQYEEITGNSYKK
MDKIKIWITMDENQMLTDYSFIAKKNYIEIEVNEEPKDYLNWGLRNGKLVHYPDDLNGLTNNRTTSFVGNVMLNFAVISWALSYIPLIGKVILDYPKYADIKAEYGLLGLTDDNMKTFVSYKRITEKQYEEITGNSYKK
MDKIKIWITMDENQMLTDYSFIAKKNYIEIEVNEEPKDYLNWGLRNGKLVHYPDDLNGLTNNRTTSFVGNVMLNFAVISWALSYIPLIGKVILDYPKYADIKAEYGLLGLTDDNMKTFVSYKRITEKQYEEITGNSYKK
MDKIKIWITMDENQMLTDYSFIAKKNYIEIEVNEEPKDYLNWGLRNGKLVHYPDDLNGLTNNRTTSFVGNVMLNFAVISWALSYIPLIGKVILDYPKYADIKAEYGLLGLTDDNMKTFVSYKRITEKQYEEITGNSYKK
MDKIKIWITMDENQMLTDYSFIAKKNYIEIEVNEEPKDYLNWGLRNGKLVHYPDDLNGLTNNRTTSFVGNVMLNFAVISWALSYIPLIGKVILDYPKYADIKAEYGLLGLTDDNMKTFVSYKRITEKQYEEITGNSYKK
MDKIKIWITMDENQMLTDYSFIAKKNYIEIEVNEEPKDYLNWGLRNGKLVHYPDDLNGLTNNRTTSFVGNVMLNFAVISWALSYIPLIGKVILDYPKYADIKAEYGLLGLTDDNMKTFVSYKRITEKQYEEITGNSYKK
MDKIKIWITMDENQMLTDYSFIAKKNYIEIEVNEEPKDYLNWGLRNGKLVHYPDDLNGLTNNRTTSFVGNVMLNFAVISWALSYIPLIGKVILDYPKYADIKAEYGLLGLTDDNMKTFVSYKRITEKQYEEITGNSYKK
MDKIKIWITMDENQMLTDYSFIAKKNYIEIEVNEEPKDYLNWGLRNGKLVHYPDDLNGLTNNRTTSFVGNVMLNFAVISWALSYIPLIGKVILDYPKYADIKAEYGLLGLTDDNMKTFVSYKRITEKQYEEITGNSYKKEVGENMSIGEIITIITFVGGIIGFLIKNYTLLQKLDETVNKLNLLIDQTKEKQGLVEDEVIKLNEQIKSLWNNLKENNERIRDLERRGK
MDKIKIWITVDENKMITDYSLTFKENYIEIEVTEEPKDYLNWGLRNGKLVHYPDDLNDLTNQSETSFEGNVLLTLAYLSYKFSSIPNLAEVNFDYPKYADISTVYNNQGMTNLDVKKMVEYQRITEEEYQKITNKPLERR
MDKIKIWITVDENKMITDYSLTFKENYIEIEVTEEPKDYLNWGLRNGKLVHYPDDLNDLTNQSETSFEGNVLLTLAYLSYKFSSIPNLAEVNFDYPKYADISTVYNNQGMTNLDVKKMVEYQRITEEEYQKITNKPLERR
MDKIKIWITVDENKMITDYSLTFKENYIEIEVTEEPKDYLNWGLRNGKLVHYPDDLNDLTNQSETSFEGNVLLTLAYLSYKFSSIPNLAEVNFDYPKYADISTVYNNQGMTNLDVKKMVEYQRITEEEYQKITNKPLERR
MDKIKIWITVDENKMITDYSLTFKENYIEIEVTEEPKDYLNWGLRNGKLVHYPDDLNDLTNQSETSFEGNVLLTLAYLSYKFSSIPNLAEVNFDYPKYADISTVYNNQGMTNLDVKKMVEYQRITEEEYQKITNKPLERR
MDKIKIWITVDENKMITDYSLTFKENYIEIEVTEEPKDYLNWGLRNGKLVHYPDDLNDLTNQSETSFEGNVLLTLAYLSYKFSSIPNLAEVNFDYPKYADISTVYNNQGMTNLDVKKMVEYQRITEEEYQKITNKPLERR
MDKIKIWITVDENKMITDYSLTFKENYIEIEVTEEPKDYLNWGLRNGKLVHYPDDLNDLTNQSETSFEGNVLLTLAYLSYKFSSIPNLAEVNFDYPKYADISTVYNNQGMTNLDVKKMVEYQRITEEEYQKITNKPLERR
MDKIKIWITVDENKMITDYSLTFKENYIEIEVTEEPKDYLNWGLRNGKLVHYPDDLNDLTNQSETSFEGNVLLTLAYLSYKFSSIPNLAEVNFDYPKYADISTVYNNQGMTNLDVKKMVEYQRITEEEYQKITNKPLERR
MDKIKIWITVDENKMITDYSLTFKENYIEIEVTEEPKDYLNWGLRNGKLVHYPDDLNDLTNQSETSFEGNVLLTLAYLSYKFSSIPNLAEVNFDYPKYADISTVYNNQGMTNLDVKKMVEYQRITEEEYQKITNKPLERR
MDKIKIWITVDENKMITDYSLTFKENYIEIEVTEEPKDYLNWGLRNGKLVHYPDDLNDLTNQSETSFEGNVLLTLAYLSYKFSSIPNLAEVNFDYPKYADISTVYNNQGMTNLDVKKMVEYQRITEEEYQKITNKPLERR
MDKIKIWITVDENKMITDYSLTFKENYIEIEVTEEPKDYLNWGLRNGKLVHYPDDLNDLTNQSETSFEGNVLLTLAYLSYKFSSIPNLAEVNFDYPKYADISTVYNNQGMTNLDVKKMVEYQRITEEEYQKITNKPLERR
MDKIKIWITVDENKMITDYSLTFKENYIEIEVTEEPKDYLNWGLRNGKLVHYPDDLNDLTNQSETSFEGNVLLTLAYLSYKFSSIPNLAEVNFDYPKYADISTVYNNQGMTNLDVKKMVEYQRITEEEYQKITNKPLERR
MDKIKIWITVDENKMITDYSLTFKENYIEIEVTEEPKDYLNWGLRNGKLVHYPDDLNDLTNQSETSFEGNVLLTLAYLSYKFSSIPNLAEVNFDYPKYADISTVYNNQGMTNLDVKKMVEYQRITEEEYQKITNKPLERR
MDKIKIWITVDENKMITDYSLTFKENYIEIEVTEEPKDYLNWGLRNGKLVHYPDDLNDLTNQSETSFEGNVLLTLAYLSYKFSSIPNLAEVNFDYPKYADISTVYNNQGMTNLDVKKMVEYQRITEEEYQKITNKPLERR
MDKIKIWITVDENKMITDYSLTFKENYIEIEVTEEPKDYLNWGLRNGKLVHYPDDLNDLTNQSETSFEGNVLLTLAYLSYKFSSIPNLAEVNFDYPKYADISTVYNNQGMTNLDVKKMVEYQRITEEEYQKITNKPLERR
MDKIKIWITVDENKMITDYSLTFKENYIEIEVTEEPKDYLNWGLRNGKLVHYPDDLNDLTNQSETSFEGNVLLTLAYLSYKFSSIPNLAEVNFDYPKYADISTVYNNQGMTNLDVKKMVEYQRITEEEYQKITNKPLERR
MDKIKIWITVDENKMITDYSLTFKENYIEIEVTEEPKDYLNWGLRNGKLVHYPDDLNDLTNQSETSFEGNVLLTLAYLSYKFSSIPNLAEVNFDYPKYADISTVYNNQGMTNLDVKKMVEYQRITEEEYQKITNKPLERR
MDKIKIWITVDENKMITDYSLTFKENYIEIEVTEEPKDYLNWGLRNGKLVHYPDDLNDLTNQSETSFEGNVLLTLAYLSYKFSSIPNLAEVNFDYPKYADISTVYNNQGMTNLDVKKMVEYQRITEEEYQKITNKPLERR
MDKIKIWITVDENKMITDYSLTFKENYIEMEVIEEPKDYLNWGLRNGKLVHYPDDLNDFTNQSETSFEGNVLLTLAYLSYKFSSIPNLTEVNFDYPKYADISTVYNNQGMTNLDVKKMVEYQRITEEEYQKITNKPLERR
MDKIKIWITVDENKMITDYSLTFKENYIEMEVIEEPKDYLNWGLRNGKLVHYPDDLNDLTNQSETSFEGNVLLTLAYLSYKFSSIPNLTEVNFDYPKYADISTVYNNQGMTNLDVKKMVEYQRITEEEYQKITNKPLERR
MDKIKIWITVDENKMITDYSLTFKENYIEMEVIEEPKDYLNWGLRNGKLVHYPDDLNDLTNQSETSFEGNVLLTLAYLSYKFSSIPNLTEVNFDYPKYADISTVYNNQGMTNLDVKKMVEYQRITEEEYQKITNKPLERR
MDKIKIWITVDENKMITDYSLTFKENYIEMEVIEEPKDYLNWGLRNGKLVHYPDDLNDLTNQSETSFEGNVLLTLAYLSYKFSSIPNLTEVNFDYPKYADISTVYNNQGMTNLDVKKMVEYQRITEEEYQKITNKPLERR
MDKIKIWITVDENKMITDYSLTFKENYIEMEVIEEPKDYLNWGLRNGKLVHYPDDLNDLTNQSETSFEGNVLLTLAYLSYKFSSIPNLTEVNFDYPKYADISTVYNNQGMTNLDVKKMVEYQRITEEEYQKITNKPLERR
MDKIKIWITVDENKMITDYSLTFKENYIEMEVIEEPKDYLNWGLRNGKLVHYPDDLNDLTNQSETSFEGNVLLTLAYLSYKFSSIPNLTEVNFDYPKYADISTVYNNQGMTNLDVKKMVEYQRITEEEYQKITNKPLERR
MDKIKIWITVDENKMITDYSLTFKENYIEMEVIEEPKDYLNWGLRNGKLVHYPDDLNDLTNQSETSFEGNVLLTLAYLSYKFSSIPNLTEVNFDYPKYADISTVYNNQGMTNLDVKKMVEYQRITEEEYQKITNKPLERR
MDKIKIWITVDENKMITDYSLTFKENYIEMEVIEEPKDYLNWGLRNGKLVHYPDDLNDLTNQSETSFEGNVLLTLAYLSYKFSSIPNLTEVNFDYPKYADISTVYNNQGMTNLDVKKMVEYQRITEEEYQKITNKPLERR
MDKIKIWITVDENKMITDYSLTFKENYIEMEVIEEPKDYLNWGLRNGKLVHYPDDLNDLTNQSETSFEGNVLLTLAYLSYKFSSIPNLTEVNFDYPKYADISTVYNNQGMTNLDVKKMVEYQRITEEEYQKITNKPLERR
MDKIKIWITVDENKMITDYSLTFKENYIEMEVIEEPKDYLNWGLRNGKLVHYPDDLNDLTNQSETSFEGNVLLTLAYLSYKFSSIPNLTEVNFDYPKYADISTVYNNQGMTNLDVKKMVEYQRITEEEYQKITNKPLERR
MDKIKIWITVDENKMITDYSLTFKENYIEMEVIEEPKDYLNWGLRNGKLVHYPDDLNDLTNQSETSFEGNVLLTLAYLSYKFSSIPNLTEVNFDYPKYADISTVYNNQGMTNLDVKKMVEYQRITEEEYQKITNKPLERR
MDKIKIWITVDENKMITDYSLTFKENYIEMEVIEEPKDYLNWGLRNGKLVHYPDDLNDLTNQSETSFEGNVLLTLAYLSYKFSSIPNLTEVNFDYPKYADISTVYNNQGMTNLDVKKMVEYQRITEEEYQKITNKPLERR
MDKIKIWITVDENKMITDYSLTFKENYIEMEVIEEPKDYLNWGLRNGKLVHYPDDLNDLTNQSETSFEGNVLLTLAYLSYKFSSIPNLTEVNFDYPKYADISTVYNNQGMTNLDVKKMVEYQRITEEEYQKITNKPLERR
MDKIKIWITVDENKMITDYSLTFKENYIEMEVIEEPKDYLNWGLRNGKLVHYPDDLNDLTNQSETSFEGNVLLTLAYLSYKFSSIPNLTEVNFDYPKYADISTVYNNQGMTNLDVKKMVEYQRITEEEYQKITNKPLERR
MDKIKIWITVDENKMITDYSLTFKENYIEMEVIEEPKDYLNWGLRNGKLVHYPDDLNDLTNQSETSFEGNVLLTLAYLSYKFSSIPNLTEVNFDYPKYADISTVYNNQGMTNLDVKKMVEYQRITEEEYQKITNKPLERR
MDKIKIWITVDENKMITDYSLTFKENYIEMEVIEEPKDYLNWGLRNGKLVHYPDDLNDLTNQSETSFEGNVLLTLAYLSYKFSSIPNLTEVNFDYPKYADISTVYNNQGMTNLDVKKMVEYQRITEEEYQKITNKPLERR
MDKIKIWITVDENKMITDYSLTFKENYIEMEVIEEPKDYLNWGLRNGKLVHYPDDLNDLTNQSETSFEGNVLLTLAYLSYKFSSIPNLTEVNFDYPKYADISTVYNNQGMTNLDVKKMVEYQRITEEEYQKITNKPLERR
MDKIKIWITVDENKMITDYSLTFKENYIEMEVIEEPKDYLNWGLRNGKLVHYPDDLNDLTNQSETSFEGNVLLTLAYLSYKFSSIPNLTEVNFDYPKYADISTVYNNQGMTNLDVKKMVEYQRITEEEYQKITNKPLERR
MDKIKIWITVDENKMITDYSLTFKENYIEMEVIEEPKDYLNWGLRNGKLVHYPDDLNDLTNQSETSFEGNVLLTLAYLSYKFSSIPNLTEVNFDYPKYADISTVYNNQGMTNLDVKKMVEYQRITEEEYQKITNKPLERR
MDKIKIWITVDENKMITDYSLTFKENYIEMEVIEEPKDYLNWGLRNGKLVHYPDDLNDLTNQSETSFEGNVLLTLAYLSYKFSSIPNLTEVNFDYPKYADISTVYNNQGMTNLDVKKMVEYQRITEEEYQKITNKPLERR
MDKIKIWITVDENKMITDYSLTFKENYIEMEVIEEPKDYLNWGLRNGKLVHYPDDLNDLTNQSETSFEGNVLLTLAYLSYKFSSIPNLTEVNFDYPKYADISTVYNNQGMTNLDVKKMVEYQRITEEEYQKITNKPLERR
MDKIKIWITVDENKMITDYSLTFKENYIEMEVIEEPKDYLNWGLRNGKLVHYPDDLNDLTNQSETSFEGNVLLTLAYLSYKFSSIPNLTEVNFDYPKYADISTVYNNQGMTNLDVKKMVEYQRITEEEYQKITNKPLERR
MDKIKIWITVDENKMITDYSLTFKENYIEMEVIEEPKDYLNWGLRNGKLVHYPDDLNDLTNQSETSFEGNVLLTLAYLSYKFSSIPNLTEVNFDYPKYADISTVYNNQGMTNLDVKKMVEYQRITEEEYQKITNKPLERR
MDKIKIWITVDENKMITDYSLTFKENYIEMEVIEEPKDYLNWGLRNGKLVHYPDDLNDLTNQSETSFEGNVLLTLAYLSYKFSSIPNLTEVNFDYPKYADISTVYNNQGMTNLDVKKMVEYQRITEEEYQKITNKPLERR
MDKIKIWITVDENKMITDYSLTFKENYIEMEVIEEPKDYLNWGLRNGKLVHYPDDLNDLTNQSETSFEGNVLLTLAYLSYKFSSIPNLTEVNFDYPKYADISTVYNNQGMTNLDVKKMVEYQRITEEEYQKITNKPLERR
MDKIKIWITVDENKMITDYSLTFKENYIEMEVIEEPKDYLNWGLRNGKLVHYPDDLNDLTNQSETSFEGNVLLTLAYLSYKFSSIPNLTEVNFDYPKYADISTVYNNQGMTNLDVKKMVEYQRITEEEYQKITNKPLERR
MDKIKIWITVDENKMITDYSLTFKENYIEMEVIEEPKDYLNWGLRNGKLVHYPDDLNDLTNQSETSFEGNVLLTLAYLSYKFSSIPNLTEVNFDYPKYADISTVYNNQGMTNLDVKKMVEYQRITEEEYQKITNKPLERR
MDKIKIWITVDENKMITDYSLTFKENYIEMEVIEEPKDYLNWGLRNGKLVHYPDDLNDLTNQSETSFEGNVLLTLAYLSYKFSSIPNLTEVNFDYPKYADISTVYNNQGMTNLDVKKMVEYQRITEEEYQKITNKPLERR
MDKIKIWITVDENKMITDYSLTFKENYIEMEVIEEPKDYLNWGLRNGKLVHYPDDLNDLTNQSETSFEGNVLLTLAYLSYKFSSIPNLTEVNFDYPKYADISTVYNNQGMTNLDVKKMVEYQRITEEEYQKITNKPLERR
MDKIKIWITVDENKMITDYSLTFKENYIEMEVIEEPKDYLNWGLRNGKLVHYPDDLNDLTNQSETSFEGNVLLTLAYLSYKFSSIPNLTEVNFDYPKYADISTVYNNQGMTNLDVKKMVEYQRITEEEYQKITNKPLERR
MDKIKIWITVDENKMITDYSLTFKENYIEMEVIEEPKDYLNWGLRNGKLVHYPDDLNDLTNQSETSFEGNVLLTLAYLSYKFSSIPNLTEVNFDYPKYADISTVYNNQGMTNLDVKKMVEYQRITEEEYQKITNKPLERR
MDKIKIWITVDENKMITDYSLTFKENYIEMEVIEEPKDYLNWGLRNGKLVHYPDDLNDLTNQSETSFEGNVLLTLAYLSYKFSSIPNLTEVNFDYPKYADISTVYNNQGMTNLDVKKMVEYQRITEEEYQKITNKPLERR
MDKIKIWITVDENKMITDYSLTFKENYIEMEVIEEPKDYLNWGLRNGKLVHYPDDLNDLTNQSETSFEGNVLLTLAYLSYKFSSIPNLTEVNFDYPKYADISTVYNNQGMTNLDVKKMVEYQRITEEEYQKITNKPLERR
MDKIKIWITVDENKMITDYSLTFKENYIEMEVIEEPKDYLNWGLRNGKLVHYPDDLNDLTNQSETSFEGNVLLTLAYLSYKFSSIPNLTEVNFDYPKYADISTVYNNQGMTNLDVKKMVEYQRITEEEYQKITNKPLERR
MDKIKIWITVDENKMITDYSLTFKENYIEMEVIEEPKDYLNWGLRNGKLVHYPDDLNDLTNQSETSFEGNVLLTLAYLSYKFSSIPNLTEVNFDYPKYADISTVYNNQGMTNLDVKKMVEYQRITEEEYQKITNKPLERR
MDKIKIWITVDENKMITDYSLTFKENYIEMEVIEEPKDYLNWGLRNGKLVHYPDDLNDLTNQSETSFEGNVLLTLAYLSYKFSSIPNLTEVNFDYPKYADISTVYNNQGMTNLDVKKMVEYQRITEEEYQKITNKPLERR
MDKIKIWITVDENKMITDYSLTFKENYIEMEVIEEPKDYLNWGLRNGKLVHYPDDLNDLTNQSETSFEGNVLLTLAYLSYKFSSIPNLTEVNFDYPKYADISTVYNNQGMTNLDVKKMVEYQRITEEEYQKITNKPLERR
MDKIKIWITVDENKMITDYSLTFKENYIEMEVIEEPKDYLNWGLRNGKLVHYPDDLNDLTNQSETSFEGNVLLTLAYLSYKFSSIPNLTEVNFDYPKYADISTVYNNQGMTNLDVKKMVEYQRITEEEYQKITNKPLERR
MDKIKIWITVDENKMITDYSLTFKENYIEMEVIEEPKDYLNWGLRNGKLVHYPDDLNDLTNQSETSFEGNVLLTLAYLSYKFSSIPNLTEVNFDYPKYADISTVYNNQGMTNLDVKKMVEYQRITEEEYQKITNKPLERR
MDKIKIWITVDENKMITDYSLTFKENYIEMEVIEEPKDYLNWGLRNGKLVHYPDDLNDLTNQSETSFEGNVLLTLAYLSYKFSSIPNLTEVNFDYPKYADISTVYNNQGMTNLDVKKMVEYQRITEEEYQKITNKPLERR
MDKIKIWITVDENKMITDYSLTFKENYIEMEVIEEPKDYLNWGLRNGKLVHYPDDLNDLTNQSETSFEGNVLLTLAYLSYKFSSIPNLTEVNFDYPKYADISTVYNNQGMTNLDVKKMVEYQRITEEEYQKITNKPLERR
MDKIKIWITVDENKMITDYSLTFKENYIEMEVIEEPKDYLNWGLRNGKLVHYPDDLNDLTNQSETSFEGNVLLTLAYLSYKFSSIPNLTEVNFDYPKYADISTVYNNQGMTNLDVKKMVEYQRITEEEYQKITNKPLERR
MDKIKIWITVDENKMITDYSLTFKENYIEMEVIEEPKDYLNWGLRNGKLVHYPDDLNDLTNQSETSFEGNVLLTLAYLSYKFSSIPNLTEVNFDYPKYADISTVYNNQGMTNLDVKKMVEYQRITEEEYQKITNKPLERR
MDKIKIWITVDENKMITDYSLTFKENYIEMEVIEEPKDYLNWGLRNGKLVHYPDDLNDLTNQSETSFEGNVLLTLAYLSYKFSSIPNLTEVNFDYPKYADISTVYNNQGMTNLDVKKMVEYQRITEEEYQKITNKPLERR
MDKIKIWITVDENKMITDYSLTFKENYIEMEVIEEPKDYLNWGLRNGKLVHYPDDLNDLTNQSETSFEGNVLLTLAYLSYKFSSIPNLTEVNFDYPKYADISTVYNNQGMTNLDVKKMVEYQRITEEEYQKITNKPLERR
MDKIKIWITVDENKMITDYSLTFKENYIEMEVIEEPKDYLNWGLRNGKLVHYPDDLNDLTNQSETSFEGNVLLTLAYLSYKFSSIPNLTEVNFDYPKYADISTVYNNQGMTNLDVKKMVEYQRITEEEYQKITNKPLERR
MDKIKIWITVDENKMITDYSLTFKENYIEMEVIEEPKDYLNWGLRNGKLVHYPDDLNDLTNQSETSFEGNVLLTLAYLSYKFSSIPNLTEVNFDYPKYADISTVYNNQGMTNLDVKKMVEYQRITEEEYQKITNKPLERR
MDKIKIWITVDENKMITDYSLTFKENYIEMEVIEEPKDYLNWGLRNGKLVHYPDDLNDLTNQSETSFEGNVLLTLAYLSYKFSSIPNLTEVNFDYPKYADISTVYNNQGMTNLDVKKMVEYQRITEEEYQKITNKPLERR
MDKIKIWITVDENKMITDYSLTFKENYIEMEVIEEPKDYLNWGLRNGKLVHYPDDLNDLTNQSETSFEGNVLLTLAYLSYKFSSIPNLTEVNFDYPKYADISTVYNNQGMTNLDVKKMVEYQRITEEEYQKITNKPLERR
MDKIKIWITVDENKMITDYSLTFKENYIEMEVIEEPKDYLNWGLRNGKLVHYPDDLNDLTNQSETSFEGNVLLTLAYLSYKFSSIPNLTEVNFDYPKYADISTVYNNQGMTNLDVKKMVEYQRITEEEYQKITNKPLERR
MDKIKIWITVDENKMITDYSLTFKENYIEMEVIEEPKDYLNWGLRNGKLVHYPDDLNDLTNQSETSFEGNVLLTLAYLSYKFSSIPNLTEVNFDYPKYADISTVYNNQGMTNLDVKKMVEYQRITEEEYQKITNKPLERR
MDKIKIWITVDENKMITDYSLTFKENYIEMEVIEEPKDYLNWGLRNGKLVHYPDDLNDLTNQSETSFEGNVLLTLAYLSYKFSSIPNLTEVNFDYPKYADISTVYNNQGMTNLDVKKMVEYQRITEEEYQKITNKPLERR
MDKIKIWITVDENKMITDYSLTFKENYIEMEVIEEPKDYLNWGLRNGKLVHYPDDLNDLTNQSETSFEGNVLLTLAYLSYKFSSIPNLTEVNFDYPKYADISTVYNNQGMTNLDVKKMVEYQRITEEEYQKITNKPLERR
MDKIKIWITVDENKMITDYSLTFKENYIEMEVIEEPKDYLNWGLRNGKLVHYPDDLNDLTNQSETSFEGNVLLTLAYLSYKFSSIPNLTEVNFDYPKYADISTVYNNQGMTNLDVKKMVEYQRITEEEYQKITNKPLERR
MDKIKIWITVDENKMITDYSLTFKENYIEMEVIEEPKDYLNWGLRNGKLVHYPDDLNDLTNQSETSFEGNVLLTLAYLSYKFSSIPNLTEVNFDYPKYADISTVYNNQGMTNLDVKKMVEYQRITEEEYQKITNKPLERR
MDKIKIWITVDENKMITDYSLTFKENYIEMEVIEEPKDYLNWGLRNGKLVHYPDDLNDLTNQSETSFEGNVLLTLAYLSYKFSSIPNLTEVNFDYPKYADISTVYNNQGMTNLDVKKMVEYQRITEEEYQKITNKPLERR
MDKIKIWITVDENKMITDYSLTFKENYIEMEVIEEPKDYLNWGLRNGKLVHYPDDLNDLTNQSETSFEGNVLLTLAYLSYKFSSIPNLTEVNFDYPKYADISTVYNNQGMTNLDVKKMVEYQRITEEEYQKITNKPLERR
MDKIKIWITVDENKMITDYSLTFKENYIEMEVIEEPKDYLNWGLRNGKLVHYPDDLNDLTNQSETSFEGNVLLTLAYLSYKFSSIPNLTEVNFDYPKYADISTVYNNQGMTNLDVKKMVEYQRITEEEYQKITNKPLERR
MDKIKIWITVDENKMITDYSLTFKENYIEMEVIEEPKDYLNWGLRNGKLVHYPDDLNDLTNQSETSFEGNVLLTLAYLSYKFSSIPNLTEVNFDYPKYADISTVYNNQGMTNLDVKKMVEYQRITEEEYQKITNKPLERR
MDKIKIWITVDENKMITDYSLTFKENYIEMEVIEEPKDYLNWGLRNGKLVHYPDDLNDLTNQSETSFEGNVLLTLAYLSYKFSSIPNLTEVNFDYPKYADISTVYNNQGMTNLDVKKMVEYQRITEEEYQKITNKPLERR
MDKIKIWITVDENKMITDYSLTFKENYIEMEVIEEPKDYLNWGLRNGKLVHYPDDLNDLTNQSETSFEGNVLLTLAYLSYKFSSIPNLTEVNFDYPKYADISTVYNNQGMTNLDVKKMVEYQRITEEEYQKITNKPLERR
MDKIKIWITVDENKMITDYSLTFKENYIEMEVIEEPKDYLNWGLRNGKLVHYPDDLNDLTNQSETSFEGNVLLTLAYLSYKFSSIPNLTEVNFDYPKYADISTVYNNQGMTNLDVKKMVEYQRITEEEYQKITNKPLERR
MDKIKIWITVDENKMITDYSLTFKENYIEMEVIEEPKDYLNWGLRNGKLVHYPDDLNDLTNQSETSFEGNVLLTLAYLSYKFSSIPNLTEVNFDYPKYADISTVYNNQGMTNLDVKKMVEYQRITEEEYQKITNKPLERR
MDKIKIWITVDENKMITDYSLTFKENYIEMEVIEEPKDYLNWGLRNGKLVHYPDDLNDLTNQSETSFEGNVLLTLAYLSYKFSSIPNLTEVNFDYPKYADISTVYNNQGMTNLDVKKMVEYQRITEEEYQKITNKPLERR
MDKIKIWITVDENKMITDYSLTFKENYIEMEVIEEPKDYLNWGLRNGKLVHYPDDLNDLTNQSETSFEGNVLLTLAYLSYKFSSIPNLTEVNFDYPKYADISTVYNNQGMTNLDVKKMVEYQRITEEEYQKITNKPLERR
MDKIKIWITVDENKMITDYSLTFKENYIEMEVIEEPKDYLNWGLRNGKLVHYPDDLNDLTNQSETSFEGNVLLTLAYLSYKFSSIPNLTEVNFDYPKYADISTVYNNQGMTNLDVKKMVEYQRITEEEYQKITNKPLERR
MDKIKIWITVDENKMITDYSLTFKENYIEMEVIEEPKDYLNWGLRNGKLVHYPDDLNDLTNQSETSFEGNVLLTLAYLSYKFSSIPNLTEVNFDYPKYADISTVYNNQGMTNLDVKKMVEYQRITEEEYQKITNKPLERR
MDKIKIWITVDENKMITDYSLTFKENYIEMEVIEEPKDYLNWGLRNGKLVHYPDDLNDLTNQSETSFEGNVLLTLAYLSYKFSSIPNLTEVNFDYPKYADISTVYNNQGMTNLDVKKMVEYQRITEEEYQKITNKPLERR
MDKIKIWITVDENKMITDYSLTFKENYIEMEVIEEPKDYLNWGLRNGKLVHYPDDLNDLTNQSETSFEGNVLLTLAYLSYKFSSIPNLTEVNFDYPKYADISTVYNNQGMTNLDVKKMVEYQRITEEEYQKITNKPLERR
MDKIKIWITVDENKMITDYSLTFKENYIEMEVIEEPKDYLNWGLRNGKLVHYPDDLNDLTNQSETSFEGNVLLTLAYLSYKFSSIPNLTEVNFDYPKYADISTVYNNQGMTNLDVKKMVEYQRITEEEYQKITNKPLERR
MDKIKIWITVDENKMITDYSLTFKENYIEMEVIEEPKDYLNWGLRNGKLVHYPDDLNDLTNQSETSFEGNVLLTLAYLSYKFSSIPNLTEVNFDYPKYADISTVYNNQGMTNLDVKKMVEYQRITEEEYQKITNKPLERR
MDKIKIWITVDENKMITDYSLTFKENYIEMEVIEEPKDYLNWGLRNGKLVHYPDDLNDLTNQSETSFEGNVLLTLAYLSYKFSSIPNLTEVNFDYPKYADISTVYNNQGMTNLDVKKMVEYQRITEEEYQKITNKPLERR
MDKIKIWITVDENKMITDYSLTFKENYIEMEVIEEPKDYLNWGLRNGKLVHYPDDLNDLTNQSETSFEGNVLLTLAYLSYKFSSIPNLTEVNFDYPKYADISTVYNNQGMTNLDVKKMVEYQRITEEEYQKITNKPLERR
MDKIKIWITVDENKMITDYSLTFKENYIEMEVIEEPKDYLNWGLRNGKLVHYPDDLNDLTNQSETSFEGNVLLTLAYLSYKFSSIPNLTEVNFDYPKYADISTVYNNQGMTNLDVKKMVEYQRITEEEYQKITNKPLERR
MDKIKIWITVDENKMITDYSLTFKENYIEMEVIEEPKDYLNWGLRNGKLVHYPDDLNDLTNQSETSFEGNVLLTLAYLSYKFSSIPNLTEVNFDYPKYADISTVYNNQGMTNLDVKKMVEYQRITEEEYQKITNKPLERR
MDKIKIWITVDENKMITDYSLTFKENYIEMEVIEEPKDYLNWGLRNGKLVHYPDDLNDLTNQSETSFEGNVLLTLAYLSYKFSSIPNLTEVNFDYPKYADISTVYNNQGMTNLDVKKMVEYQRITEEEYQKITNKPLERR
MDKIKIWITVDENKMITDYSLTFKENYIEMEVIEEPKDYLNWGLRNGKLVHYPDDLNDLTNQSETSFEGNVLLTLAYLSYKFSSIPNLTEVNFDYPKYADISTVYNNQGMTNLDVKKMVEYQRITEEEYQKITNKPLERR
MDKIKIWITVDENKMITDYSLTFKENYIEMEVIEEPKDYLNWGLRNGKLVHYPDDLNDLTNQSETSFEGNVLLTLAYLSYKFSSIPNLTEVNFDYPKYADISTVYNNQGMTNLDVKKMVEYQRITEEEYQKITNKPLERR
MDKIKIWITVDENKMITDYSLTFKENYIEMEVIEEPKDYLNWGLRNGKLVHYPDDLNDLTNQSETSFEGNVLLTLAYLSYKFSSIPNLTEVNFDYPKYADISTVYNNQGMTNLDVKKMVEYQRITEEEYQKITNKPLERR
MDKIKIWITVDENKMITDYSLTFKENYIEMEVIEEPKDYLNWGLRNGKLVHYPDDLNDLTNQSETSFEGNVLLTLAYLSYKFSSIPNLTEVNFDYPKYADISTVYNNQGMTNLDVKKMVEYQRITEEEYQKITNKPLERR
MDKIKIWITVDENKMITDYSLTFKENYIEMEVIEEPKDYLNWGLRNGKLVHYPDDLNDLTNQSETSFEGNVLLTLAYLSYKFSSIPNLTEVNFDYPKYADISTVYNNQGMTNLDVKKMVEYQRITEEEYQKITNKPLERR
MDKIKIWITVDENKMITDYSLTFKENYIEMEVIEEPKDYLNWGLRNGKLVHYPDDLNDLTNQSETSFEGNVLLTLAYLSYKFSSIPNLTEVNFDYPKYADISTVYNNQGMTNLDVKKMVEYQRITEEEYQKITNKPLERR
MDKIKIWITVDENKMITDYSLTFKENYIEMEVIEEPKDYLNWGLRNGKLVHYPDDLNDLTNQSETSFEGNVLLTLAYLSYKFSSIPNLTEVNFDYPKYADISTVYNNQGMTNLDVKKMVEYQRITEEEYQKITNKPLERR
MDKIKIWITVDENKMITDYSLTFKENYIEMEVIEEPKDYLNWGLRNGKLVHYPDDLNDLTNQSETSFEGNVLLTLAYLSYKFSSIPNLTEVNFDYPKYADISTVYNNQGMTNLDVKKMVEYQRITEEEYQKITNKPLERR
MDKIKIWITVDENKMITDYSLTFKENYIEMEVIEEPKDYLNWGLRNGKLVHYPDDLNDLTNQSETSFEGNVLLTLAYLSYKFSSIPNLTEVNFDYPKYADISTVYNNQGMTNLDVKKMVEYQRITEEEYQKITNKPLERR
MDKIKIWITVDENKMITDYSLTFKENYIEMEVIEEPKDYLNWGLRNGKLVHYPDDLNDLTNQSETSFEGNVLLTLAYLSYKFSSIPNLTEVNFDYPKYADISTVYNNQGMTNLDVKKMVEYQRITEEEYQKITNKPLERR
MDKIKIWITVDENKMITDYSLTFKENYIEMEVIEEPKDYLNWGLRNGKLVHYPDDLNDLTNQSETSFEGNVLLTLAYLSYKFSSIPNLTEVNFDYPKYADISTVYNNQGMTNLDVKKMVEYQRITEEEYQKITNKPLERR
MDKIKIWITVDENKMITDYSLTFKENYIEMEVIEEPKDYLNWGLRNGKLVHYPDDLNDLTNQSETSFEGNVLLTLAYLSYKFSSIPNLTEVNFDYPKYADISTVYNNQGMTNLDVKKMVEYQRITEEEYQKITNKPLERR
MDKIKIWITVDENKMITDYSLTFKENYIEMEVIEEPKDYLNWGLRNGKLVHYPDDLNDLTNQSETSFEGNVLLTLAYLSYKFSSIPNLTEVNFDYPKYADISTVYNNQGMTNLDVKKMVEYQRITEEEYQKITNKPLERR
MDKIKIWITVDENKMITDYSLTFKENYIEMEVIEEPKDYLNWGLRNGKLVHYPDDLNDLTNQSETSFEGNVLLTLAYLSYKFSSIPNLTEVNFDYPKYADISTVYNNQGMTNLDVKKMVEYQRITEEEYQKITNKPLERR
MDKIKIWITVDENKMITDYSLTFKENYIEMEVIEEPKDYLNWGLRNGKLVHYPDDLNDLTNQSETSFEGNVLLTLAYLSYKFSSIPNLTEVNFDYPKYADISTVYNNQGMTNLDVKKMVEYQRITEEEYQKITNKPLERR
MDKIKIWITVDENKMITDYSLTFKENYIEMEVIEEPKDYLNWGLRNGKLVHYPDDLNDLTNQSETSFEGNVLLTLAYLSYKFSSIPNLTEVNFDYPKYADISTVYNNQGMTNLDVKKMVEYQRITEEEYQKITNKPLERR
MDKIKIWITVDENKMITDYSLTFKENYIEMEVIEEPKDYLNWGLRNGKLVHYPDDLNDLTNQSETSFEGNVLLTLAYLSYKFSSIPNLTEVNFDYPKYADISTVYNNQGMTNLDVKKMVEYQRITEEEYQKITNKPLERR
MDKIKIWITVDENKMITDYSLTFKENYIEMEVIEEPKDYLNWGLRNGKLVHYPDDLNDLTNQSETSFEGNVLLTLAYLSYKFSSIPNLTEVNFDYPKYADISTVYNNQGMTNLDVKKMVEYQRITEEEYQKITNKPLERR
MDKIKIWITVDENKMITDYSLTFKENYIEMEVIEEPKDYLNWGLRNGKLVHYPDDLNDLTNQSETSFEGNVLLTLAYLSYKFSSIPNLTEVNFDYPKYADISTVYNNQGMTNLDVKKMVEYQRITEEEYQKITNKPLERR
MDKIKIWITVDENKMITDYSLTFKENYIEMEVIEEPKDYLNWGLRNGKLVHYPDDLNDLTNQSETSFEGNVLLTLAYLSYKFSSIPNLTEVNFDYPKYADISTVYNNQGMTNLDVKKMVEYQRITEEEYQKITNKPLERR
MDKIKIWITVDENKMITDYSLTFKENYIEMEVIEEPKDYLNWGLRNGKLVHYPDDLNDLTNQSETSFEGNVLLTLAYLSYKFSSIPNLTEVNFDYPKYADISTVYNNQGMTNLDVKKMVEYQRITEEEYQKITNKPLERR
MDKIKIWITVDENKMITDYSLTFKENYIEMEVIEEPKDYLNWGLRNGKLVHYPDDLNDLTNQSETSFEGNVLLTLAYLSYKFSSIPNLTEVNFDYPKYADISTVYNNQGMTNLDVKKMVEYQRITEEEYQKITNKPLERR
MDKIKIWITVDENKMITDYSLTFKENYIEMEVIEEPKDYLNWGLRNGKLVHYPDDLNDLTNQSETSFEGNVLLTLAYLSYKFSSIPNLTEVNFDYPKYADISTVYNNQGMTNLDVKKMVEYQRITEEEYQKITNKPLERR
MDKIKIWITVDENKMITDYSLTFKENYIEMEVIEEPKDYLNWGLRNGKLVHYPDDLNDLTNQSETSFEGNVLLTLAYLSYKFSSIPNLTEVNFDYPKYADISTVYNNQGMTNLDVKKMVEYQRITEEEYQKITNKPLERR
MDKIKIWITVDENKMITDYSLTFKENYIEMEVIEEPKDYLNWGLRNGKLVHYPDDLNDLTNQSETSFEGNVLLTLAYLSYKFSSIPNLTEVNFDYPKYADISTVYNNQGMTNLDVKKMVEYQRITEEEYQKITNKPLERR
MDKIKIWITVDENKMITDYSLTFKENYIEMEVIEEPKDYLNWGLRNGKLVHYPDDLNDLTNQSETSFEGNVLLTLAYLSYKFSSIPNLTEVNFDYPKYADISTVYNNQGMTNLDVKKMVEYQRITEEEYQKITNKPLERR
MDKIKIWITVDENKMITDYSLTFKENYIEMEVIEEPKDYLNWGLRNGKLVHYPDDLNDLTNQSETSFEGNVLLTLAYLSYKFSSIPNLTEVNFDYPKYADISTVYNNQGMTNLDVKKMVEYQRITEEEYQKITNKPLERR
MDKIKIWITVDENKMITDYSLTFKENYIEMEVIEEPKDYLNWGLRNGKLVHYPDDLNDLTNQSETSFEGNVLLTLAYLSYKFSSIPNLTEVNFDYPKYADISTVYNNQGMTNLDVKKMVEYQRITEEEYQKITNKPLERR
MDKIKIWITVDENKMITDYSLTFKENYIEMEVIEEPKDYLNWGLRNGKLVHYPDDLNDLTNQSETSFEGNVLLTLAYLSYKFSSIPNLTEVNFDYPKYADISTVYNNQGMTNLDVKKMVEYQRITEEEYQKITNKPLERR
MDKIKIWITVDENKMITDYSLTFKENYIEMEVIEEPKDYLNWGLRNGKLVHYPDDLNDLTNQSETSFEGNVLLTLAYLSYKFSSIPNLTEVNFDYPKYADISTVYNNQGMTNLDVKKMVEYQRITEEEYQKITNKPLERR
MDKIKIWITVDENKMITDYSLTFKENYIEMEVIEEPKDYLNWGLRNGKLVHYPDDLNDLTNQSETSFEGNVLLTLAYLSYKFSSIPNLTEVNFDYPKYADISTVYNNQGMTNLDVKKMVEYQRITEEEYQKITNKPLERR
MDKIKIWITVDENKMITDYSLTFKENYIEMEVIEEPKDYLNWGLRNGKLVHYPDDLNDLTNQSETSFEGNVLLTLAYLSYKFSSIPNLTEVNFDYPKYADISTVYNNQGMTNLDVKKMVEYQRITEEEYQKITNKPLERR
MDKIKIWITVDENKMITDYSLTFKENYIEMEVIEEPKDYLNWGLRNGKLVHYPDDLNDLTNQSETSFEGNVLLTLAYLSYKFSSIPNLTEVNFDYPKYADISTVYNNQGMTNLDVKKMVEYQRITEEEYQKITNKPLERR
MDKIKIWITVDENKMITDYSLTFKENYIEMEVIEEPKDYLNWGLRNGKLVHYPDDLNDLTNQSETSFEGNVLLTLAYLSYKFSSIPNLTEVNFDYPKYADISTVYNNQGMTNLDVKKMVEYQRITEEEYQKITNKPLERR
MDKIKIWITVDENKMITDYSLTFKENYIEMEVIEEPKDYLNWGLRNGKLVHYPDDLNDLTNQSETSFEGNVLLTLAYLSYKFSSIPNLTEVNFDYPKYADISTVYNNQGMTNLDVKKMVEYQRITEEEYQKITNKPLERR
MDKIKIWITVDENKMITDYSLTFKENYIEMEVIEEPKDYLNWGLRNGKLVHYPDDLNDLTNQSETSFEGNVLLTLAYLSYKFSSIPNLTEVNFDYPKYADISTVYNNQGMTNLDVKKMVEYQRITEEEYQKITNKPLERR
MDKIKIWITVDENKMITDYSLTFKENYIEMEVIEEPKDYLNWGLRNGKLVHYPDDLNDLTNQSETSFEGNVLLTLAYLSYKFSSIPNLTEVNFDYPKYADISTVYNNQGMTNLDVKKMVEYQRITEEEYQKITNKPLERR
MDKIKIWITVDENKMITDYSLTFKENYIEMEVIEEPKDYLNWGLRNGKLVHYPDDLNDLTNQSETSFEGNVLLTLAYLSYKFSSIPNLTEVNFDYPKYADISTVYNNQGMTNLDVKKMVEYQRITEEEYQKITNKPLERR
MDKIKIWITVDENKMITDYSLTFKENYIEMEVIEEPKDYLNWGLRNGKLVHYPDDLNDLTNQSETSFEGNVLLTLAYLSYKFSSIPNLTEVNFDYPKYADISTVYNNQGMTNLDVKKMVEYQRITEEEYQKITNKPLERR
MDKIKIWITVDENKMITDYSLTFKENYIEMEVIEEPKDYLNWGLRNGKLVHYPDDLNDLTNQSETSFEGNVLLTLAYLSYKFSSIPNLTEVNFDYPKYADISTVYNNQGMTNLDVKKMVEYQRITEEEYQKITNKPLERR
MDKIKIWITVDENKMITDYSLTFKENYIEMEVIEEPKDYLNWGLRNGKLVHYPDDLNDLTNQSETSFEGNVLLTLAYLSYKFSSIPNLTEVNFDYPKYADISTVYNNQGMTNLDVKKMVEYQRITEEEYQKITNKPLERR
MDKIKIWITVDENKMITDYSLTFKENYIEMEVIEEPKDYLNWGLRNGKLVHYPDDLNDLTNQSETSFEGNVLLTLAYLSYKFSSIPNLTEVNFDYPKYADISTVYNNQGMTNLDVKKMVEYQRITEEEYQKITNKPLERR
MDKIKIWITVDENKMITDYSLTFKENYIEMEVIEEPKDYLNWGLRNGKLVHYPDDLNDLTNQSETSFEGNVLLTLAYLSYKFSSIPNLTEVNFDYPKYADISTVYNNQGMTNLDVKKMVEYQRITEEEYQKITNKPLERR
MDKIKIWITVDENKMITDYSLTFKENYIEMEVIEEPKDYLNWGLRNGKLVHYPDDLNDLTNQSETSFEGNVLLTLAYLSYKFSSIPNLTEVNFDYPKYADISTVYNNQGMTNLDVKKMVEYQRITEEEYQKITNKPLERR
MDKIKIWITVDENKMITDYSLTFKENYIEMEVIEEPKDYLNWGLRNGKLVHYPDDLNDLTNQSETSFEGNVLLTLAYLSYKFSSIPNLTEVNFDYPKYADISTVYNNQGMTNLDVKKMVEYQRITEEEYQKITNKPLERR
MDKIKIWITVDENKMITDYSLTFKENYIEMEVIEEPKDYLNWGLRNGKLVHYPDDLNDLTNQSETSFEGNVLLTLAYLSYKFSSIPNLTEVNFDYPKYADISTVYNNQGMTNLDVKKMVEYQRITEEEYQKITNKPLERR
MDKIKIWITVDENKMITDYSLTFKENYIEMEVIEEPKDYLNWGLRNGKLVHYPDDLNDLTNQSETSFEGNVLLTLAYLSYKFSSIPNLTEVNFDYPKYADISTVYNNQGMTNLDVKKMVEYQRITEEEYQKITNKPLERR
MDKIKIWITVDENKMITDYSLTFKENYIEMEVIEEPKDYLNWGLRNGKLVHYPDDLNDLTNQSETSFEGNVLLTLAYLSYKFSSIPNLTEVNFDYPKYADISTVYNNQGMTNLDVKKMVEYQRITEEEYQKITNKPLERR
MDKIKIWITVDENKMITDYSLTFKENYIEMEVIEEPKDYLNWGLRNGKLVHYPDDLNDLTNQSETSFEGNVLLTLAYLSYKFSSIPNLTEVNFDYPKYADISTVYNNQGMTNLDVKKMVEYQRITEEEYQKITNKPLERR
MDKIKIWITVDENKMITDYSLTFKENYIEMEVIEEPKDYLNWGLRNGKLVHYPDDLNDLTNQSETSFEGNVLLTLAYLSYKFSSIPNLTEVNFDYPKYADISTVYNNQGMTNLDVKKMVEYQRITEEEYQKITNKPLERR
MDKIKIWITVDENKMITDYSLTFKENYIEMEVIEEPKDYLNWGLRNGKLVHYPDDLNDLTNQSETSFEGNVLLTLAYLSYKFSSIPNLTEVNFDYPKYADISTVYNNQGMTNLDVKKMVEYQRITEEEYQKITNKPLERR
MDKIKIWITVDENKMITDYSLTFKENYIEMEVIEEPKDYLNWGLRNGKLVHYPDDLNDLTNQSETSFEGNVLLTLAYLSYKFSSIPNLTEVNFDYPKYADISTVYNNQGMTNLDVKKMVEYQRITEEEYQKITNKPLERR
MDKIKIWITVDENKMITDYSLTFKENYIEMEVIEEPKDYLNWGLRNGKLVHYPDDLNDLTNQSETSFEGNVLLTLAYLSYKFSSIPNLTEVNFDYPKYADISTVYNNQGMTNLDVKKMVEYQRITEEEYQKITNKPLERR
MDKIKIWITVDENKMITDYSLTFKENYIEMEVIEEPKDYLNWGLRNGKLVHYPDDLNDLTNQSETSFEGNVLLTLAYLSYKFSSIPNLTEVNFDYPKYADISTVYNNQGMTNLDVKKMVEYQRITEEEYQKITNKPLERR
MDKIKIWITVDENKMITDYSLTFKENYIEMEVIEEPKDYLNWGLRNGKLVHYPDDLNDLTNQSETSFEGNVLLTLAYLSYKFSSIPNLTEVNFDYPKYADISTVYNNQGMTNLDVKKMVEYQRITEEEYQKITNKPLERR
MDKIKIWITVDENKMITDYSLTFKENYIEMEVIEEPKDYLNWGLRNGKLVHYPDDLNDLTNQSETSFEGNVLLTLAYLSYKFSSIPNLTEVNFDYPKYADISTVYNNQGMTNLDVKKMVEYQRITEEEYQKITNKPLERR
MDKIKIWITVDENKMITDYSLTFKENYIEMEVIEEPKDYLNWGLRNGKLVHYPDDLNDLTNQSETSFEGNVLLTLAYLSYKFSSIPNLTEVNFDYPKYADISTVYNNQGMTNLDVKKMVEYQRITEEEYQKITNKPLERR
MDKIKIWITVDENKMITDYSLTFKENYIEMEVIEEPKDYLNWGLRNGKLVHYPDDLNDLTNQSETSFEGNVLLTLAYLSYKFSSIPNLTEVNFDYPKYADISTVYNNQGMTNLDVKKMVEYQRITEEEYQKITNKPLERR
MDKIKIWITVDENKMITDYSLTFKENYIEMEVIEEPKDYLNWGLRNGKLVHYPDDLNDLTNQSETSFEGNVLLTLAYLSYKFSSIPNLTEVNFDYPKYADISTVYNNQGMTNLDVKKMVEYQRITEEEYQKITNKPLERR
MDKIKIWITVDENKMITDYSLTFKENYIEMEVIEEPKDYLNWGLRNGKLVHYPDDLNDLTNQSETSFEGNVLLTLAYLSYKFSSIPNLTEVNFDYPKYADISTVYNNQGMTNLDVKKMVEYQRITEEEYQKITNKPLERR
MDKIKIWITVDENKMITDYSLTFKENYIEMEVIEEPKDYLNWGLRNGKLVHYPDDLNDLTNQSETSFEGNVLLTLAYLSYKFSSIPNLTEVNFDYPKYADISTVYNNQGMTNLDVKKMVEYQRITEEEYQKITNKPLERR
MDKIKIWITVDENKMITDYSLTFKENYIEMEVIEEPKDYLNWGLRNGKLVHYPDDLNDLTNQSETSFEGNVLLTLAYLSYKFSSIPNLTEVNFDYPKYADISTVYNNQGMTNLDVKKMVEYQRITEEEYQKITNKPLERR
MDKIKIWITVDENKMITDYSLTFKENYIEMEVIEEPKDYLNWGLRNGKLVHYPDDLNDLTNQSETSFEGNVLLTLAYLSYKFSSIPNLTEVNFDYPKYADISTVYNNQGMTNLDVKKMVEYQRITEEEYQKITNKPLERR
MDKIKIWITVDENKMITDYSLTFKENYIEMEVIEEPKDYLNWGLRNGKLVHYPDDLNDLTNQSETSFEGNVLLTLAYLSYKFSSIPNLTEVNFDYPKYADISTVYNNQGMTNLDVKKMVEYQRITEEEYQKITNKPLERR
MDKIKIWITVDENKMITDYSLTFKENYIEMEVIEEPKDYLNWGLRNGKLVHYPDDLNDLTNQSETSFEGNVLLTLAYLSYKFSSIPNLTEVNFDYPKYADISTVYNNQGMTNLDVKKMVEYQRITEEEYQKITNKPLERR
MDKIKIWITVDENKMITDYSLTFKENYIEMEVIEEPKDYLNWGLRNGKLVHYPDDLNDLTNQSETSFEGNVLLTLAYLSYKFSSIPNLTEVNFDYPKYADISTVYNNQGMTNLDVKKMVEYQRITEEEYQKITNKPLERR
MDKIKIWITVDENKMITDYSLTFKENYIEMEVIEEPKDYLNWGLRNGKLVHYPDDLNDLTNQSETSFEGNVLLTLAYLSYKFSSIPNLTEVNFDYPKYADISTVYNNQGMTNLDVKKMVEYQRITEEEYQKITNKPLERR
MDKIKIWITVDENKMITDYSLTFKENYIEMEVIEEPKDYLNWGLRNGKLVHYPDDLNDLTNQSETSFEGNVLLTLAYLSYKFSSIPNLTEVNFDYPKYADISTVYNNQGMTNLDVKKMVEYQRITEEEYQKITNKPLERR
MDKIKIWITVDENKMITDYSLTFKENYIEMEVIEEPKDYLNWGLRNGKLVHYPDDLNDLTNQSETSFEGNVLLTLAYLSYKFSSIPNLTEVNFDYPKYADISTVYNNQGMTNLDVKKMVEYQRITEEEYQKITNKPLERR
MDKIKIWITVDENKMITDYSLTFKENYIEMEVIEEPKDYLNWGLRNGKLVHYPDDLNDLTNQSETSFEGNVLLTLAYLSYKFSSIPNLTEVNFDYPKYADISTVYNNQGMTNLDVKKMVEYQRITEEEYQKITNKPLERR
MDKIKIWITVDENKMITDYSLTFKENYIEMEVIEEPKDYLNWGLRNGKLVHYPDDLNDLTNQSETSFEGNVLLTLAYLSYKFSSIPNLTEVNFDYPKYADISTVYNNQGMTNLDVKKMVEYQRITEEEYQKITNKPLERR
MDKIKIWITVDENKMITDYSLTFKENYIEMEVIEEPKDYLNWGLRNGKLVHYPDDLNDLTNQSETSFEGNVLLTLAYLSYKFSSIPNLTEVNFDYPKYADISTVYNNQGMTNLDVKKMVEYQRITEEEYQKITNKPLERR
MDKIKIWITVDENKMITDYSLTFKENYIEMEVIEEPKDYLNWGLRNGKLVHYPDDLNDLTNQSETSFEGNVLLTLAYLSYKFSSIPNLTEVNFDYPKYADISTVYNNQGMTNLDVKKMVEYQRITEEEYQKITNKPLERR
MDKIKIWITVDENKMITDYSLTFKENYIEMEVIEEPKDYLNWGLRNGKLVHYPDDLNDLTNQSETSFEGNVLLTLAYLSYKFSSIPNLTEVNFDYPKYADISTVYNNQGMTNLDVKKMVEYQRITEEEYQKITNKPLERR
MDKIKIWITVDENKMITDYSLTFKENYIEMEVIEEPKDYLNWGLRNGKLVHYPDDLNDLTNQSETSFEGNVLLTLAYLSYKFSSIPNLTEVNFDYPKYADISTVYNNQGMTNLDVKKMVEYQRITEEEYQKITNKPLERR
MDKIKIWITVDENKMITDYSLTFKENYIEMEVIEEPKDYLNWGLRNGKLVHYPDDLNDLTNQSETSFEGNVLLTLAYLSYKFSSIPNLTEVNFDYPKYADISTVYNNQGMTNLDVKKMVEYQRITEEEYQKITNKPLERR
MDKIKIWITVDENKMITDYSLTFKENYIEMEVIEEPKDYLNWGLRNGKLVHYPDDLNDLTNQSETSFEGNVLLTLAYLSYKFSSIPNLTEVNFDYPKYADISTVYNNQGMTNLDVKKMVEYQRITEEEYQKITNKPLERR
MDKIKIWITVDENKMITDYSLTFKENYIEMEVIEEPKDYLNWGLRNGKLVHYPDDLNDLTNQSETSFEGNVLLTLAYLSYKFSSIPNLTEVNFDYPKYADISTVYNNQGMTNLDVKKMVEYQRITEEEYQKITNKPLERR
MDKIKIWITVDENKMITDYSLTFKENYIEMEVIEEPKDYLNWGLRNGKLVHYPDDLNDLTNQSETSFEGNVLLTLAYLSYKFSSIPNLTEVNFDYPKYADISTVYNNQGMTNLDVKKMVEYQRITEEEYQKITNKPLERR
MDKIKIWITVDENKMITDYSLTFKENYIEMEVIEEPKDYLNWGLRNGKLVHYPDDLNDLTNQSETSFEGNVLLTLAYLSYKFSSIPNLTEVNFDYPKYADISTVYNNQGMTNLDVKKMVEYQRITEEEYQKITNKPLERR
MDKIKIWITVDENKMITDYSLTFKENYIEMEVIEEPKDYLNWGLRNGKLVHYPDDLNDLTNQSETSFEGNVLLTLAYLSYKFSSIPNLTEVNFDYPKYADISTVYNNQGMTNLDVKKMVEYQRITEEEYQKITNKPLERR
MDKIKIWITVDENKMITDYSLTFKENYIEMEVIEEPKDYLNWGLRNGKLVHYPDDLNDLTNQSETSFEGNVLLTLAYLSYKFSSIPNLTEVNFDYPKYADISTVYNNQGMTNLDVKKMVEYQRITEEEYQKITNKPLERR
MDKIKIWITVDENKMITDYSLTFKENYIEMEVIEEPKDYLNWGLRNGKLVHYPDDLNDLTNQSETSFEGNVLLTLAYLSYKFSSIPNLTEVNFDYPKYADISTVYNNQGMTNLDVKKMVEYQRITEEEYQKITNKPLERR
MDKIKIWITVDENKMITDYSLTFKENYIEMEVIEEPKDYLNWGLRNGKLVHYPDDLNDLTNQSETSFEGNVLLTLAYLSYKFSSIPNLTEVNFDYPKYADISTVYNNQGMTNLDVKKMVEYQRITEEEYQKITNKPLERR
MDKIKIWITVDENKMITDYSLTFKENYIEMEVIEEPKDYLNWGLRNGKLVHYPDDLNDLTNQSETSFEGNVLLTLAYLSYKFSSIPNLTEVNFDYPKYADISTVYNNQGMTNLDVKKMVEYQRITEEEYQKITNKPLERR
MDKIKIWITVDENKMITDYSLTFKENYIEMEVIEEPKDYLNWGLRNGKLVHYPDDLNDLTNQSETSFEGNVLLTLAYLSYKFSSIPNLTEVNFDYPKYADISTVYNNQGMTNLDVKKMVEYQRITEEEYQKITNKPLERR
MDKIKIWITVDENKMITDYSLTFKENYIEMEVIEEPKDYLNWGLRNGKLVHYPDDLNDLTNQSETSFEGNVLLTLAYLSYKFSSIPNLTEVNFDYPKYADISTVYNNQGMTNLDVKKMVEYQRITEEEYQKITNKPLERR
MDKIKIWITVDENKMITDYSLTFKENYIEMEVIEEPKDYLNWGLRNGKLVHYPDDLNDLTNQSETSFEGNVLLTLAYLSYKFSSIPNLTEVNFDYPKYADISTVYNNQGMTNLDVKKMVEYQRITEEEYQKITNKPLERR
MDKIKIWITVDENKMITDYSLTFKENYIEMEVIEEPKDYLNWGLRNGKLVHYPDDLNDLTNQSETSFEGNVLLTLAYLSYKFSSIPNLTEVNFDYPKYADISTVYNNQGMTNLDVKKMVEYQRITEEEYQKITNKPLERR
MDKIKIWITVDENKMITDYSLTFKENYIEMEVIEEPKDYLNWGLRNGKLVHYPDDLNDLTNQSETSFEGNVLLTLAYLSYKFSSIPNLTEVNFDYPKYADISTVYNNQGMTNLDVKKMVEYQRITEEEYQKITNKPLERR
MDKIKIWITVDENKMITDYSLTFKENYIEMEVIEEPKDYLNWGLRNGKLVHYPDDLNDLTNQSETSFEGNVLLTLAYLSYKFSSIPNLTEVNFDYPKYADISTVYNNQGMTNLDVKKMVEYQRITEEEYQKITNKPLERR
MDKIKIWITVDENKMITDYSLTFKENYIEMEVIEEPKDYLNWGLRNGKLVHYPDDLNDLTNQSETSFEGNVLLTLAYLSYKFSSIPNLTEVNFDYPKYADISTVYNNQGMTNLDVKKMVEYQRITEEEYQKITNKPLERR
MDKIKIWITVDENKMITDYSLTFKENYIEMEVIEEPKDYLNWGLRNGKLVHYPDDLNDLTNQSETSFEGNVLLTLAYLSYKFSSIPNLTEVNFDYPKYADISTVYNNQGMTNLDVKKMVEYQRITEEEYQKITNKPLERR
MDKIKIWITVDENKMITDYSLTFKENYIEMEVIEEPKDYLNWGLRNGKLVHYPDDLNDLTNQSETSFEGNVLLTLAYLSYKFSSIPNLTEVNFDYPKYADISTVYNNQGMTNLDVKKMVEYQRITEEEYQKITNKPLERR
MDKIKIWITVDENKMITDYSLTFKENYIEMEVIEEPKDYLNWGLRNGKLVHYPDDLNDLTNQSETSFEGNVLLTLAYLSYKFSSIPNLTEVNFDYPKYADISTVYNNQGMTNLDVKKMVEYQRITEEEYQKITNKPLERR
MDKIKIWITVDENKMITDYSLTFKENYIEMEVIEEPKDYLNWGLRNGKLVHYPDDLNDLTNQSETSFEGNVLLTLAYLSYKFSSIPNLTEVNFDYPKYADISTVYNNQGMTNLDVKKMVEYQRITEEEYQKITNKPLERR
MDKIKIWITVDENKMITDYSLTFKENYIEMEVIEEPKDYLNWGLRNGKLVHYPDDLNDLTNQSETSFEGNVLLTLAYLSYKFSSIPNLTEVNFDYPKYADISTVYNNQGMTNLDVKKMVEYQRITEEEYQKITNKPLERR
MDKIKIWITVDENKMITDYSLTFKENYIEMEVIEEPKDYLNWGLRNGKLVHYPDDLNDLTNQSETSFEGNVLLTLAYLSYKFSSIPNLTEVNFDYPKYADISTVYNNQGMTNLDVKKMVEYQRITEEEYQKITNKPLERR
MDKIKIWITVDENKMITDYSLTFKENYIEMEVIEEPKDYLNWGLRNGKLVHYPDDLNDLTNQSETSFEGNVLLTLAYLSYKFSSIPNLTEVNFDYPKYADISTVYNNQGMTNLDVKKMVEYQRITEEEYQKITNKPLERR
MDKIKIWITVDENKMITDYSLTFKENYIEMEVIEEPKDYLNWGLRNGKLVHYPDDLNDLTNQSETSFEGNVLLTLAYLSYKFSSIPNLTEVNFDYPKYADISTVYNNQGMTNLDVKKMVEYQRITEEEYQKITNKPLERR
MDKIKIWITVDENKMITDYSLTFKENYIEMEVIEEPKDYLNWGLRNGKLVHYPDDLNDLTNQSETSFEGNVLLTLAYLSYKFSSIPNLTEVNFDYPKYADISTVYNNQGMTNLDVKKMVEYQRITEEEYQKITNKPLERR
MDKIKIWITVDENKMITDYSLTFKENYIEMEVIEEPKDYLNWGLRNGKLVHYPDDLNDLTNQSETSFEGNVLLTLAYLSYKFSSIPNLTEVNFDYPKYADISTVYNNQGMTNLDVKKMVEYQRITEEEYQKITNKPLERR
MDKIKIWITVDENKMITDYSLTFKENYIEMEVIEEPKDYLNWGLRNGKLVHYPDDLNDLTNQSETSFEGNVLLTLAYLSYKFSSIPNLTEVNFDYPKYADISTVYNNQGMTNLDVKKMVEYQRITEEEYQKITNKPLERR
MDKIKIWITVDENKMITDYSLTFKENYIEMEVIEEPKDYLNWGLRNGKLVHYPDDLNDLTNQSETSFEGNVLLTLAYLSYKFSSIPNLTEVNFDYPKYADISTVYNNQGMTNLDVKKMVEYQRITEEEYQKITNKPLERR
MDKIKIWITVDENKMITDYSLTFKENYIEMEVIEEPKDYLNWGLRNGKLVHYPDDLNDLTNQSETSFEGNVLLTLAYLSYKFSSIPNLTEVNFDYPKYADISTVYNNQGMTNLDVKKMVEYQRITEEEYQKITNKPLERR
MDKIKIWITVDENKMITDYSLTFKENYIEMEVIEEPKDYLNWGLRNGKLVHYPDDLNDLTNQSETSFEGNVLLTLAYLSYKFSSIPNLTEVNFDYPKYADISTVYNNQGMTNLDVKKMVEYQRITEEEYQKITNKPLERR
MDKIKIWITVDENKMITDYSLTFKENYIEMEVIEEPKDYLNWGLRNGKLVHYPDDLNDLTNQSETSFEGNVLLTLAYLSYKFSSIPNLTEVNFDYPKYADISTVYNNQGMTNLDVKKMVEYQRITEEEYQKITNKPLERR
MDKIKIWITVDENKMITDYSLTFKENYIEMEVIEEPKDYLNWGLRNGKLVHYPDDLNDLTNQSETSFEGNVLLTLAYLSYKFSSIPNLTEVNFDYPKYADISTVYNNQGMTNLDVKKMVEYQRITEEEYQKITNKPLERR
MDKIKIWITVDENKMITDYSLTFKENYIEMEVIEEPKDYLNWGLRNGKLVHYPDDLNDLTNQSETSFEGNVLLTLAYLSYKFSSIPNLTEVNFDYPKYADISTVYNNQGMTNLDVKKMVEYQRITEEEYQKITNKPLERR
MDKIKIWITVDENKMITDYSLTFKENYIEMEVIEEPKDYLNWGLRNGKLVHYPDDLNDLTNQSETSFEGNVLLTLAYLSYKFSSIPNLTEVNFDYPKYADISTVYNNQGMTNLDVKKMVEYQRITEEEYQKITNKPLERR
MDKIKIWITVDENKMITDYSLTFKENYIEMEVIEEPKDYLNWGLRNGKLVHYPDDLNDLTNQSETSFEGNVLLTLAYLSYKFSSIPNLTEVNFDYPKYADISTVYNNQGMTNLDVKKMVEYQRITEEEYQKITNKPLERR
MDKIKIWITVDENKMITDYSLTFKENYIEMEVIEEPKDYLNWGLRNGKLVHYPDDLNDLTNQSETSFEGNVLLTLAYLSYKFSSIPNLTEVNFDYPKYADISTVYNNQGMTNLDVKKMVEYQRITEEEYQKITNKPLERR
MDKIKIWITVDENKMITDYSLTFKENYIEMEVIEEPKDYLNWGLRNGKLVHYPDDLNDLTNQSETSFEGNVLLTLAYLSYKFSSIPNLTEVNFDYPKYADISTVYNNQGMTNLDVKKMVEYQRITEEEYQKITNKPLERR
MDKIKIWITVDENKMITDYSLTFKENYIEMEVIEEPKDYLNWGLRNGKLVHYPDDLNDLTNQSETSFEGNVLLTLAYLSYKFSSIPNLTEVNFDYPKYADISTVYNNQGMTNLDVKKMVEYQRITEEEYQKITNKPLERR
MDKIKIWITVDENKMITDYSLTFKENYIEMEVIEEPKDYLNWGLRNGKLVHYPDDLNDLTNQSETSFEGNVLLTLAYLSYKFSSIPNLTEVNFDYPKYADISTVYNNQGMTNLDVKKMVEYQRITEEEYQKITNKPLERR
MDKIKIWITVDENKMITDYSLTFKENYIEMEVIEEPKDYLNWGLRNGKLVHYPDDLNDLTNQSETSFEGNVLLTLAYLSYKFSSIPNLTEVNFDYPKYADISTVYNNQGMTNLDVKKMVEYQRITEEEYQKITNKPLERR
MDKIKIWITVDENKMITDYSLTFKENYIEMEVIEEPKDYLNWGLRNGKLVHYPDDLNDLTNQSETSFEGNVLLTLAYLSYKFSSIPNLTEVNFDYPKYADISTVYNNQGMTNLDVKKMVEYQRITEEEYQKITNKPLERR
MDKIKIWITVDENKMITDYSLTFKENYIEMEVIEEPKDYLNWGLRNGKLVHYPDDLNDLTNQSETSFEGNVLLTLAYLSYKFSSIPNLTEVNFDYPKYADISTVYNNQGMTNLDVKKMVEYQRITEEEYQKITNKPLERR
MDKIKIWITVDENKMITDYSLTFKENYIEMEVIEEPKDYLNWGLRNGKLVHYPDDLNDLTNQSETSFEGNVLLTLAYLSYKFSSIPNLTEVNFDYPKYADISTVYNNQGMTNLDVKKMVEYQRITEEEYQKITNKPLERR
MDKIKIWITVDENKMITDYSLTFKENYIEMEVIEEPKDYLNWGLRNGKLVHYPDDLNDLTNQSETSFEGNVLLTLAYLSYKFSSIPNLTEVNFDYPKYADISTVYNNQGMTNLDVKKMVEYQRITEEEYQKITNKPLERR
MDKIKIWITVDENKMITDYSLTFKENYIEMEVIEEPKDYLNWGLRNGKLVHYPDDLNDLTNQSETSFEGNVLLTLAYLSYKFSSIPNLTEVNFDYPKYADISTVYNNQGMTNLDVKKMVEYQRITEEEYQKITNKPLERR
MDKIKIWITVDENKMITDYSLTFKENYIEMEVIEEPKDYLNWGLRNGKLVHYPDDLNDLTNQSETSFEGNVLLTLAYLSYKFSSIPNLTEVNFDYPKYADISTVYNNQGMTNLDVKKMVEYQRITEEEYQKITNKPLERR
MDKIKIWITVDENKMITDYSLTFKENYIEMEVIEEPKDYLNWGLRNGKLVHYPDDLNDLTNQSETSFEGNVLLTLAYLSYKFSSIPNLTEVNFDYPKYADISTVYNNQGMTNLDVKKMVEYQRITEEEYQKITNKPLERR
MDKIKIWITVDENKMITDYSLTFKENYIEMEVIEEPKDYLNWGLRNGKLVHYPDDLNDLTNQSETSFEGNVLLTLAYLSYKFSSIPNLTEVNFDYPKYADISTVYNNQGMTNLDVKKMVEYQRITEEEYQKITNKPLERR
MDKIKIWITVDENKMITDYSLTFKENYIEMEVIEEPKDYLNWGLRNGKLVHYPDDLNDLTNQSETSFEGNVLLTLAYLSYKFSSIPNLTEVNFDYPKYADISTVYNNQGMTNLDVKKMVEYQRITEEEYQKITNKPLERR
MDKIKIWITVDENKMITDYSLTFKENYIEMEVIEEPKDYLNWGLRNGKLVHYPDDLNDLTNQSETSFEGNVLLTLAYLSYKFSSIPNLTEVNFDYPKYADISTVYNNQGMTNLDVKKMVEYQRITEEEYQKITNKPLERR
MDKIKIWITVDENKMITDYSLTFKENYIEMEVIEEPKDYLNWGLRNGKLVHYPDDLNDLTNQSETSFEGNVLLTLAYLSYKFSSIPNLTEVNFDYPKYADISTVYNNQGMTNLDVKKMVEYQRITEEEYQKITNKPLERR
MDKIKIWITVDENKMITDYSLTFKENYIEMEVIEEPKDYLNWGLRNGKLVHYPDDLNDLTNQSETSFEGNVLLTLAYLSYKFSSIPNLTEVNFDYPKYADISTVYNNQGMTNLDVKKMVEYQRITEEEYQKITNKPLERR
MDKIKIWITVDENKMITDYSLTFKENYIEMEVIEEPKDYLNWGLRNGKLVHYPDDLNDLTNQSETSFEGNVLLTLAYLSYKFSSIPNLTEVNFDYPKYADISTVYNNQGMTNLDVKKMVEYQRITEEEYQKITNKPLERR
MDKIKIWITVDENKMITDYSLTFKENYIEMEVIEEPKDYLNWGLRNGKLVHYPDDLNDLTNQSETSFEGNVLLTLAYLSYKFSSIPNLTEVNFDYPKYADISTVYNNQGMTNLDVKKMVEYQRITEEEYQKITNKPLERR
MDKIKIWITVDENKMITDYSLTFKENYIEMEVIEEPKDYLNWGLRNGKLVHYPDDLNDLTNQSETSFEGNVLLTLAYLSYKFSSIPNLTEVNFDYPKYADISTVYNNQGMTNLDVKKMVEYQRITEEEYQKITNKPLERR
MDKIKIWITVDENKMITDYSLTFKENYIEMEVIEEPKDYLNWGLRNGKLVHYPDDLNDLTNQSETSFEGNVLLTLAYLSYKFSSIPNLTEVNFDYPKYADISTVYNNQGMTNLDVKKMVEYQRITEEEYQKITNKPLERR
MDKIKIWITVDENKMITDYSLTFKENYIEMEVIEEPKDYLNWGLRNGKLVHYPDDLNDLTNQSETSFEGNVLLTLAYLSYKFSSIPNLTEVNFDYPKYADISTVYNNQGMTNLDVKKMVEYQRITEEEYQKITNKPLERR
MDKIKIWITVDENKMITDYSLTFKENYIEMEVIEEPKDYLNWGLRNGKLVHYPDDLNDLTNQSETSFEGNVLLTLAYLSYKFSSIPNLTEVNFDYPKYADISTVYNNQGMTNLDVKKMVEYQRITEEEYQKITNKPLERR
MDKIKIWITVDENKMITDYSLTFKENYIEMEVIEEPKDYLNWGLRNGKLVHYPDDLNDLTNQSETSFEGNVLLTLAYLSYKFSSIPNLTEVNFDYPKYADISTVYNNQGMTNLDVKKMVEYQRITEEEYQKITNKPLERR
MDKIKIWITVDENKMITDYSLTFKENYIEMEVIEEPKDYLNWGLRNGKLVHYPDDLNDLTNQSETSFEGNVLLTLAYLSYKFSSIPNLTEVNFDYPKYADISTVYNNQGMTNLDVKKMVEYQRITEEEYQKITNKPLERR
MDKIKIWITVDENKMITDYSLTFKENYIEMEVIEEPKDYLNWGLRNGKLVHYPDDLNDLTNQSETSFEGNVLLTLAYLSYKFSSIPNLTEVNFDYPKYADISTVYNNQGMTNLDVKKMVEYQRITEEEYQKITNKPLERR
MDKIKIWITVDENKMITDYSLTFKENYIEMEVIEEPKDYLNWGLRNGKLVHYPDDLNDLTNQSETSFEGNVLLTLAYLSYKFSSIPNLTEVNFDYPKYADISTVYNNQGMTNLDVKKMVEYQRITEEEYQKITNKPLERR
MDKIKIWITVDENKMITDYSLTFKENYIEMEVIEEPKDYLNWGLRNGKLVHYPDDLNDLTNQSETSFEGNVLLTLAYLSYKFSSIPNLTEVNFDYPKYADISTVYNNQGMTNLDVKKMVEYQRITEEEYQKITNKPLERR
MDKIKIWITVDENKMITDYSLTFKENYIEMEVIEEPKDYLNWGLRNGKLVHYPDDLNDLTNQSETSFEGNVLLTLAYLSYKFSSIPNLTEVNFDYPKYADISTVYNNQGMTNLDVKKMVEYQRITEEEYQKITNKPLERR
MDKIKIWITVDENKMITDYSLTFKENYIEMEVIEEPKDYLNWGLRNGKLVHYPDDLNDLTNQSETSFEGNVLLTLAYLSYKFSSIPNLTEVNFDYPKYADISTVYNNQGMTNLDVKKMVEYQRITEEEYQKITNKPLERR
MDKIKIWITVDENKMITDYSLTFKENYIEMEVIEEPKDYLNWGLRNGKLVHYPDDLNDLTNQSETSFEGNVLLTLAYLSYKFSSIPNLTEVNFDYPKYADISTVYNNQGMTNLDVKKMVEYQRITEEEYQKITNKPLERR
MDKIKIWITVDENKMITDYSLTFKENYIEMEVIEEPKDYLNWGLRNGKLVHYPDDLNDLTNQSETSFEGNVLLTLAYLSYKFSSIPNLTEVNFDYPKYADISTVYNNQGMTNLDVKKMVEYQRITEEEYQKITNKPLERR
MDKIKIWITVDENKMITDYSLTFKENYIEMEVIEEPKDYLNWGLRNGKLVHYPDDLNDLTNQSETSFEGNVLLTLAYLSYKFSSIPNLTEVNFDYPKYADISTVYNNQGMTNLDVKKMVEYQRITEEEYQKITNKPLERR
MDKIKIWITVDENKMITDYSLTFKENYIEMEVIEEPKDYLNWGLRNGKLVHYPDDLNDLTNQSETSFEGNVLLTLAYLSYKFSSIPNLTEVNFDYPKYADISTVYNNQGMTNLDVKKMVEYQRITEEEYQKITNKPLERR
MDKIKIWITVDENKMITDYSLTFKENYIEMEVIEEPKDYLNWGLRNGKLVHYPDDLNDLTNQSETSFEGNVLLTLAYLSYKFSSIPNLTEVNFDYPKYADISTVYNNQGMTNLDVKKMVEYQRITEEEYQKITNKPLERR
MDKIKIWITVDENKMITDYSLTFKENYIEMEVIEEPKDYLNWGLRNGKLVHYPDDLNDLTNQSETSFEGNVLLTLAYLSYKFSSIPNLTEVNFDYPKYADISTVYNNQGMTNLDVKKMVEYQRITEEEYQKITNKPLERR
MDKIKIWITVDENKMITDYSLTFKENYIEMEVIEEPKDYLNWGLRNGKLVHYPDDLNDLTNQSETSFEGNVLLTLAYLSYKFSSIPNLTEVNFDYPKYADISTVYNNQGMTNLDVKKMVEYQRITEEEYQKITNKPLERR
MDKIKIWITVDENKMITDYSLTFKENYIEMEVIEEPKDYLNWGLRNGKLVHYPDDLNDLTNQSETSFEGNVLLTLAYLSYKFSSIPNLTEVNFDYPKYADISTVYNNQGMTNLDVKKMVEYQRITEEEYQKITNKPLERR
MDKIKIWITVDENKMITDYSLTFKENYIEMEVIEEPKDYLNWGLRNGKLVHYPDDLNDLTNQSETSFEGNVLLTLAYLSYKFSSIPNLTEVNFDYPKYADISTVYNNQGMTNLDVKKMVEYQRITEEEYQKITNKPLERR
MDKIKIWITVDENKMITDYSLTFKENYIEMEVIEEPKDYLNWGLRNGKLVHYPDDLNDLTNQSETSFEGNVLLTLAYLSYKFSSIPNLTEVNFDYPKYADISTVYNNQGMTNLDVKKMVEYQRITEEEYQKITNKPLERR
MDKIKIWITVDENKMITDYSLTFKENYIEMEVIEEPKDYLNWGLRNGKLVHYPDDLNDLTNQSETSFEGNVLLTLAYLSYKFSSIPNLTEVNFDYPKYADISTVYNNQGMTNLDVKKMVEYQRITEEEYQKITNKPLERR
MDKIKIWITVDENKMITDYSLTFKENYIEMEVIEEPKDYLNWGLRNGKLVHYPDDLNDLTNQSETSFEGNVLLTLAYLSYKFSSIPNLTEVNFDYPKYADISTVYNNQGMTNLDVKKMVEYQRITEEEYQKITNKPLERR
MDKIKIWITVDENKMITDYSLTFKENYIEMEVIEEPKDYLNWGLRNGKLVHYPDDLNDLTNQSETSFEGNVLLTLAYLSYKFSSIPNLTEVNFDYPKYADISTVYNNQGMTNLDVKKMVEYQRITEEEYQKITNKPLERR
MDKIKIWITVDENKMITDYSLTFKENYIEMEVIEEPKDYLNWGLRNGKLVHYPDDLNDLTNQSETSFEGNVLLTLAYLSYKFSSIPNLTEVNFDYPKYADISTVYNNQGMTNLDVKKMVEYQRITEEEYQKITNKPLERR
MDKIKIWITVDENKMITDYSLTFKENYIEMEVIEEPKDYLNWGLRNGKLVHYPDDLNDLTNQSETSFEGNVLLTLAYLSYKFSSIPNLTEVNFDYPKYADISTVYNNQGMTNLDVKKMVEYQRITEEEYQKITNKPLERR
MDKIKIWITVDENKMITDYSLTFKENYIEMEVIEEPKDYLNWGLRNGKLVHYPDDLNDLTNQSETSFEGNVLLTLAYLSYKFSSIPNLTEVNFDYPKYADISTVYNNQGMTNLDVKKMVEYQRITEEEYQKITNKPLERR
MDKIKIWITVDENKMITDYSLTFKENYIEMEVIEEPKDYLNWGLRNGKLVHYPDDLNDLTNQSETSFEGNVLLTLAYLSYKFSSIPNLTEVNFDYPKYADISTVYNNQGMTNLDVKKMVEYQRITEEEYQKITNKPLERR
MDKIKIWITVDENKMITDYSLTFKENYIEMEVIEEPKDYLNWGLRNGKLVHYPDDLNDLTNQSETSFEGNVLLTLAYLSYKFSSIPNLTEVNFDYPKYADISTVYNNQGMTNLDVKKMVEYQRITEEEYQKITNKPLERR
MDKIKIWITVDENKMITDYSLTFKENYIEMEVIEEPKDYLNWGLRNGKLVHYPDDLNDLTNQSETSFEGNVLLTLAYLSYKFSSIPNLTEVNFDYPKYADISTVYNNQGMTNLDVKKMVEYQRITEEEYQKITNKPLERR
MDKIKIWITVDENKMITDYSLTFKENYIEMEVIEEPKDYLNWGLRNGKLVHYPDDLNDLTNQSETSFEGNVLLTLAYLSYKFSSIPNLTEVNFDYPKYADISTVYNNQGMTNLDVKKNGGISTDN
MDKIKIWITVDENKMITDYSLTFKENYIEMEVIEEPKDYLNWGLRNGKLVHYPDDLNDLTNQSETSFEGNVLLTLAYLSYKFSSIPNLTEVNFDYPKYADISTVYNNQGMTNLDVKKNGGISTDN
MDKIKIWITVDENKMITDYSLTFKENYIEMEVIEEPKDYLNWGLRNGKLVHYPDDLNDLTNQSETSFEGNVLLTLAYLSYKFSSIPNLTEVNFDYPKYADISTVYNNQGMTNLDVKKWWNING
MDKIKIWITVDENKMITDYSLTFKENYIEMEVIEEPKDYLNWGLRNGKLVHYPDDLNDLTNQSETSFEGNVLLTLAYLSYKFSSIPNLTEVNFDYPKYADISTVYNNQGMTNLDVKKWWNING
MDKIKIWITVDENKMITDYSLTFKENYIEMEVIEEPKDYLNWGLRNGKLVHYPDDLNDLTNQSETSFEGNVLLTLAYLSYKFSSIPNLTEVNFDYPKYADISTVYNNQGMTNLDVKKWWNING
MDKIKIWITVDENKMITDYSLTSKENYIEIEVTEEPKDYLNWGLRNGKLVHYPDDLNDLTNQSETSFEGNVLLTLAYLSYKFSSIPNLAEVNFDYPKYADISTVYNNQGMTNLDVKKMVEYQRITEEEYQKITNKPLERR
MDKIKIWITVDENKMITDYSLTSKENYIEIEVTEEPKDYLNWGLRNGKLVHYPDDLNDLTNQSETSFEGNVLLTLAYLSYKFSSIPNLAEVNFDYPKYADISTVYNNQGMTNLDVKKMVEYQRITEEEYQKITNKPLERR
MDKIKIWITVDENQMVTDYSLTAKKNYIEIDVTEEPKDYLNWGLRNGKLVHYPDDLNDLTNNRTTSFVGNVMLSFAVISWALSYIPLIGKVILDYPKYADIKAEYGLLGLTDDNMKTFVSYKRITEKQYEEITGNSYKK
MDKIKIWITVDENQMVTDYSLTAKKNYIEIDVTEEPKDYLNWGLRNGKLVHYPDDLNDLTNNRTTSFVGNVMLSFAVISWALSYIPLIGKVILDYPKYADIKAEYGLLGLTDDNMKTFVSYKRITEKQYEEITGNSYKK
MDKIKIWITVDENQMVTDYSLTAKKNYIEIDVTEEPKDYLNWGLRNGKLVHYPDDLNDLTNNRTTSFVGNVMLSFAVISWALSYIPLIGKVILDYPKYADIKAEYGLLGLTDDNMKTFVSYKRITEKQYEEITGNSYKK
MDKIKIWITVDENQMVTDYSLTAKKNYIEIEVSEEPKDYLNWGLRNGKLVHYPDDLNDLTNNRTTSFVGNVMLSFAVISWALSYIPLIGKIILDYPKYADIKDEYDLLGLTDDNMKTFVSYKRITEKQYEEITGNSYKK
MDKIKIWITVDENQMVTDYSLTAKKNYIEIEVSEEPKDYLNWGLRNGKLVHYPDDLNDLTNNRTTSFVGNVMLSFAVISWALSYIPLIGKIILDYPKYADIKDEYDLLGLTDDNMKTFVSYKRITEKQYEEITGNSYKK
MDKIKIWITVDENQMVTDYSLTAKKNYIEIEVSEEPKDYLNWGLRNGKLVHYPDDLNDLTNNRTTSFVGNVMLSFAVISWALSYIPLIGKIILDYPKYADIKDEYDLLGLTDDNMKTFVSYKRITEKQYEEITGNSYKK
MDKIKIWITVDENQMVTDYSLTAKKNYIEIEVSEEPKDYLNWGLRNGKLVHYPDDLNDLTNNRTTSFVGNVMLSFAVISWALSYIPLIGKIILDYPKYADIKDEYDLLGLTDDNMKTFVSYKRITEKQYEEITGNSYKK
MDKIKIWITVDENQMVTDYSLTAKKNYIEIEVSEEPKDYLNWGLRNGKLVHYPDDLNDLTNNRTTSFVGNVMLSFAVISWALSYIPLIGKIILDYPKYADIKDEYDLLGLTDDNMKTFVSYKRITEKQYEEITGNSYKK
MDKIKIWITVDENQMVTDYSLTAKKNYIEIEVSEEPKDYLNWGLRNGKLVHYPDDLNDLTNNRTTSFVGNVMLSFAVISWALSYIPLIGKIILDYPKYADIKDEYDLLGLTDDNMKTFVSYKRITEKQYEEITGNSYKK
MDKIKIWITVDENQMVTDYSLTAKKNYIEIEVSEEPKDYLNWGLRNGKLVHYPDDLNDLTNNRTTSFVGNVMLSFAVISWALSYIPLIGKIILDYPKYADIKDEYDLLGLTDDNMKTFVSYKRITEKQYEEITGNSYKK
MDKIKIWITVDENQMVTDYSLTAKKNYIEIEVSEEPKDYLNWGLRNGKLVHYPDDLNDLTNNRTTSFVGNVMLSFAVISWALSYIPLIGKIILDYPKYADIKDEYDLLGLTDDNMKTFVSYKRITEKQYEEITGNSYKK
MDKIKIWITVDENQMVTDYSLTAKKNYIEIEVSEEPKDYLNWGLRNGKLVHYPDDLNDLTNNRTTSFVGNVMLSFAVISWALSYIPLIGKIILDYPKYADIKDEYDLLGLTDDNMKTFVSYKRITEKQYEEITGNSYKK
MDKIKIWITVDENQMVTDYSLTAKKNYIEIEVSEEPKDYLNWGLRNGKLVHYPDDLNDLTNNRTTSFVGNVMLSFAVISWALSYIPLIGKIILDYPKYADIKDEYDLLGLTDDNMKTFVSYKRITEKQYEEITGNSYKK
MDKIKIWITVDENQMVTDYSLTAKKNYIEIEVSEEPKDYLNWGLRNGKLVHYPDDLNDLTNNRTTSFVGNVMLSFAVISWALSYIPLIGKIILDYPKYADIKDEYDLLGLTDDNMKTFVSYKRITEKQYEEITGNSYKK
MDKIKIWITVDENQMVTDYSLTAKKNYIEIEVSEEPKDYLNWGLRNGKLVHYPDDLNDLTNNRTTSFVGNVMLSFAVISWALSYIPLIGKIILDYPKYADIKDEYDLLGLTDDNMKTFVSYKRITEKQYEEITGNSYKK
MDKIKIWITVDENQMVTDYSLTAKKNYIEIEVSEEPKDYLNWGLRNGKLVHYPDDLNDLTNNRTTSFVGNVMLSFAVISWALSYIPLIGKIILDYPKYADIKDEYDLLGLTDDNMKTFVSYKRITEKQYEEITGNSYKK
MDKIKIWITVDENQMVTDYSLTAKKNYIEIEVSEEPKDYLNWGLRNGKLVHYPDDLNDLTNNRTTSFVGNVMLSFAVISWALSYIPLIGKIILDYPKYADIKDEYDLLGLTDDNMKTFVSYKRITEKQYEEITGNSYKK
MDKIKIWITVDENQMVTDYSLTAKKNYIEIEVSEEPKDYLNWGLRNGKLVHYPDDLNDLTNNRTTSFVGNVMLSFAVISWALSYIPLIGKIILDYPKYADIKDEYDLLGLTDDNMKTFVSYKRITEKQYEEITGNSYKK
MDKIKIWITVDENQMVTDYSLTAKKNYIEIEVSEEPKDYLNWGLRNGKLVHYPDDLNDLTNNRTTSFVGNVMLSFAVISWALSYIPLIGKIILDYPKYADIKDEYDLLGLTDDNMKTFVSYKRITEKQYEEITGNSYKK
MDKIKIWITVDENQMVTDYSLTAKKNYIEIEVSEEPKDYLNWGLRNGKLVHYPDDLNDLTNNRTTSFVGNVMLSFAVISWALSYIPLIGKIILDYPKYADIKDEYDLLGLTDDNMKTFVSYKRITEKQYEEITGNSYKK
MDKIKIWITVDENQMVTDYSLTAKKNYIEIEVSEEPKDYLNWGLRNGKLVHYPDDLNDLTNNRTTSFVGNVMLSFAVISWALSYIPLIGKIILDYPKYADIKDEYDLLGLTDDNMKTFVSYKRITEKQYEEITGNSYKK
MDKIKIWITVDENQMVTDYSLTAKKNYIEIEVSEEPKDYLNWGLRNGKLVHYPDDLNDLTNNRTTSFVGNVMLSFAVISWALSYIPLIGKIILDYPKYADIKDEYDLLGLTDDNMKTFVSYKRITEKQYEEITGNSYKK
MDKIKIWITVDENQMVTDYSLTAKKNYIEIEVSEEPKDYLNWGLRNGKLVHYPDDLNDLTNNRTTSFVGNVMLSFAVISWALSYIPLIGKIILDYPKYADIKDEYDLLGLTDDNMKTFVSYKRITEKQYEEITGNSYKK
MDKIKIWITVDENQMVTDYSLTAKKNYIEIEVSEEPKDYLNWGLRNGKLVHYPDDLNDLTNNRTTSFVGNVMLSFAVISWALSYIPLIGKIILDYPKYADIKDEYDLLGLTDDNMKTFVSYKRITEKQYEEITGNSYKK
MDKIKIWITVDENQMVTDYSLTAKKNYIEIEVSEEPKDYLNWGLRNGKLVHYPDDLNDLTNNRTTSFVGNVMLSFAVISWALSYIPLIGKIILDYPKYADIKDEYDLLGLTDDNMKTFVSYKRITEKQYEEITGNSYKK
MDKIKIWITVDENQMVTDYSLTAKKNYIEIEVSEEPKDYLNWGLRNGKLVHYPDDLNDLTNNRTTSFVGNVMLSFAVISWALSYIPLIGKIILDYPKYADIKDEYDLLGLTDDNMKTFVSYKRITEKQYEEITGNSYKK
MDKIRSFIELNGVITAITGVSILGLVGASFKLIKKNYKALKDRDEKLDTLIAQQGEIQKDISELQMQGAKRQKANIASLHDRIYSNYETILSRNPPRITMKELSNLQYLWDAYSGLGGNGTGEKMYNRICDLPIVDDEGED
MDKIRSFIELNGVITALTGVSILGLVGASFKLIRKNYKALKERDEKLDTLIAQQGEIQKDISELQMQGAKRQKANIASLHDRIYSNYETILSRNPPRITMKELNNLQYLWDAYSGLGGNGTGEKMYNRVCDLPIVDDEGED
MDKIRSFIELNGVITALTGVSILGLVGASFKLIRKNYKALKERDEKLDTLIAQQGEIQKDISELQMQGAKRQKANIASLHDRIYSNYETILSRNPPRITMKELNNLQYLWDAYSGLGGNGTGEKMYNRVCDLPIVDDEGED
MDKIRSFIELNGVITALTGVSILGLVGASFKLIRKNYKALKERDEKLDTLIAQQGEIQKDISELQMQGAKRQKANIASLHDRIYSNYETILSRNPPRITMKELNNLQYLWDAYSGLGGNGTGEKMYNRVCDLPIVDDEGED
MDKIRSFIELNGVITALTGVSILGLVGASFKLIRKNYKALKERDEKLDTLIAQQGEIQKDISELQMQGAKRQKANIASLHDRIYSNYETILSRNPPRITMKELNNLQYLWDAYSGLGGNGTGEKMYNRVCDLPIVDDEGED
MDKIRSFIELNGVITALTGVSILGLVGASFKLIRKNYKALKERDEKLDTLIAQQGEIQKDISELQMQGAKRQKANIASLHDRIYSNYETILSRNPPRITMKELNNLQYLWDAYSGLGGNGTGEKMYNRVCDLPIVDDEGED
MDKIRSFIELNGVITALTGVSILGLVGASFKLIRKNYKALKERDEKLDTLIAQQGEIQKDISELQMQGAKRQKANIASLHDRIYSNYETILSRNPPRITMKELNNLQYLWDAYSGLGGNGTGEKMYNRVCDLPIVDDEGED
MDKIRSFIELNGVITALTGVSILGLVGASFKLIRKNYKALKERDEKLDTLIAQQGEIQKDISELQMQGAKRQKANIASLHDRIYSNYETILSRNPPRITMKELNNLQYLWDAYSGLGGNGTGEKMYNRVCDLPIVDDEGED
MDKIRSFIELNGVITALTGVSILGLVGASFKLIRKNYKALKERDEKLDTLIAQQGEIQKDISELQMQGAKRQKANIASLHDRIYSNYETILSRNPPRITMKELNNLQYLWDAYSGLGGNGTGEKMYNRVCDLPIVDDEGED
MDKIRSFIELNGVITALTGVSILGLVGASFKLIRKNYKALKERDEKLDTLIAQQGEIQKDISELQMQGAKRQKANIASLHDRIYSNYETILSRNPPRITMKELNNLQYLWDAYSGLGGNGTGEKMYNRVCDLPIVDDEGED
MDKIRSFIELNGVITALTGVSILGLVGASFKLIRKNYKALKERDEKLDTLIAQQGEIQKDISELQMQGAKRQKANIASLHDRIYSNYETILSRNPPRITMKELNNLQYLWDAYSGLGGNGTGEKMYNRVCDLPIVDDEGED
MDKIRSFIELNGVITALTGVSILGLVGASFKLIRKNYKALKERDEKLDTLIAQQGEIQKDISELQMQGAKRQKANIASLHDRIYSNYETILSRNPPRITMKELNNLQYLWDAYSGLGGNGTGEKMYNRVCDLPIVDDEGED
MDKIRSFIELNGVITALTGVSILGLVGASFKLIRKNYKALKERDEKLDTLIAQQGEIQKDISELQMQGAKRQKANIASLHDRIYSNYETILSRNPPRITMKELNNLQYLWDAYSGLGGNGTGEKMYNRVCDLPIVDDEGED
MDKIRSFIELNGVITALTGVSILGLVGASFKLIRKNYKALKERDEKLDTLIAQQGEIQKDISELQMQGAKRQKANIASLHDRIYSNYETILSRNPPRITMKELNNLQYLWDAYSGLGGNGTGEKMYNRVCDLPIVDDEGED
MDKIRSFIELNGVITALTGVSILGLVGASFKLIRKNYKALKERDEKLDTLIAQQGEIQKDISELQMQGAKRQKANIASLHDRIYSNYETILSRNPPRITMKELNNLQYLWDAYSGLGGNGTGEKMYNRVCDLPIVDDEGED
MDKIRSFIELNGVITALTGVSILGLVGASFKLIRKNYKALKERDEKLDTLIAQQGEIQKDISELQMQGAKRQKANIASLHDRIYSNYETILSRNPPRITMKELNNLQYLWDAYSGLGGNGTGEKMYNRVCDLPIVDDEGED
MDKIRSFIELNGVITALTGVSILGLVGASFKLIRKNYKALKERDEKLDTLIAQQGEIQKDISELQMQGAKRQKANIASLHDRIYSNYETILSRNPPRITMKELNNLQYLWDAYSGLGGNGTGEKMYNRVCDLPIVDDEGED
MDKIRSFIELNGVITALTGVSILGLVGASFKLIRKNYKALKERDEKLDTLIAQQGEIQKDISELQMQGAKRQKANIASLHDRIYSNYETILSRNPPRITMKELNNLQYLWDAYSGLGGNGTGEKMYNRVCDLPIVDDEGED
MDKIRSFIELNGVITALTGVSILGLVGASFKLIRKNYKALKERDEKLDTLIAQQGEIQKDISELQMQGAKRQKANIASLHDRIYSNYETILSRNPPRITMKELNNLQYLWDAYSGLGGNGTGEKMYNRVCDLPIVDDEGED
MDKIRSFIELNGVITALTGVSILGLVGASFKLIRKNYKALKERDEKLDTLIAQQGEIQKDISELQMQGAKRQKANIASLHDRIYSNYETILSRNPPRITMKELNNLQYLWDAYSGLGGNGTGEKMYNRVCDLPIVDDEGED
MDKIRSFIELNGVITALTGVSILGLVGASFKLIRKNYKALKERDEKLDTLIAQQGEIQKDISELQMQGAKRQKANIASLHDRIYSNYETILSRNPPRITMKELNNLQYLWDAYSGLGGNGTGEKMYNRVCDLPIVDDEGED
MDNEQSQFFNFSEQKWEEAVTQDYSKKLNLLENLSAVLEADNAVLKQANEKLAAKAESLAQINSKTMLTSLQNTKEIDAIKEQIGGAK
MDWKKIGKKAFDISKQATEKGMDSFQDWRNDPERIEQNRLKKELKNYTPIESDNILFNELTNQWNFKKDKKSIYSKDDLLAFEYVENDISITKGGASLGRAALGGALLGGAGAVLGGLSGKKKTKEKVKGMKTVVTFKVKNKVKTETIYYSTGSIDKSSFAYQGFLEKAQNDLALLNLISDN
MDWKKIGKKAFDISKQATEKGMDSFQDWRNDPERIEQNRLKKELKNYTPIESDNILFNELTNQWNFKKDKKSIYSKDDLLAFEYVENDISITKGGASLGRAALGGALLGGAGAVLGGLSGKKKTKEKVKGMKTVVTFKVKNKVKTETIYYSTGSIDKSSFAYQGFLEKAQNDLALLNLISDN
MDWKKIGKKAFDISKQATEKGMDSFQDWRNDPERIEQNRLKKELKNYTPIESDNILFNELTNQWNFKKDKKSIYSKDDLLAFEYVENDISITKGGASLGRAALGGALLGGAGAVLGGLSGKKKTKEKVKGMKTVVTFKVKNKVKTETIYYSTGSIDKSSFAYQGFLEKAQNDLALLNLISDN
MDYENWWGDHTDPYGYLARWGISKAQLAQDLQTGVSETGETVIVQPGKPNAPKYQVGQAIRFTSIYPTPDVLINEHLLAEALWTQVGTITAKLPDRQNLYRIENSGHLLGYVNDGDIAELWHPQTKKSFLIGVDEGIVLRAGQPSLSAPIYGIWPKNTRFYYDAFYIADGYVFIGGTDTSGARIYLPIGPNDGNAQNTWGSFTS
MDYFLPRIQTPKNSIVALDFEHGALASVPDGYGGYVSSDAEKAANTETILYGMRRIKQAGYTPMYYSYKPFTLNHVNYQQIIKEFPNSLWIAAYPIDGVSPYPLYAYFPSMDGIGIWQFTSAYIAGGLDGNVDLTGITDSGYTDTNKPETDTPATDAGEEIEKIPNSDVKVGDTVKVKFNVDAWATGEAIPQWVKGNSYKVQEATESRVLLEGILSWISKGDIELLPDAATVPDKQPEATHVVQYGETLSSIAYQYGTNYQTLAALNGLTNPNLIYPGQVLKVNGSATSNVYTVKYGDNLSSIAAKLGTNYQALATLNGLANPNLIYPGQTLNY
MDYRLGPNSYDCSSAVYFALKEAGFIDPSTFPGNTDSLFGQLERVGWSQVPLVGGKYHVQRGDIFIWGIRGNSGGELGHTGIFIDDKDNIIHCTCGWDGNKCSINGISVDNHDQVWVASGRPPVTIYRFGGASKPYPGDSSGSKGDSVNPSAGVFYPSMRLPVSGDTDPNSPALDYYEAGQAIVYDSYVFANGYAWISYVAGSGLRRYVAVGPDDGRTDTVWGTGFLNNTPSGSGSNTGSALSGVFYPSMRLPVSGDTDPNSPALAYYEAGQAIIYDSYVFANGYAWISYIAGSGLRCYVAVGPDDGRTDTVWGTGFFDNGGDPGSQAHPNSIGLVPKAGNFVPNRKLPVCADTDPNSAALDYY
MDYRLGPNSYDCSSAVYFALKEAGFIDPSTFPGNTDSLFGQLERVGWSQVPLVGGKYHVQRGDIFIWGIRGNSGGELGHTGIFIDDKDNIIHCTCGWDGNKCSINGISVDNHDQVWVASGRPPVTIYRFGGASKPYPGDSSGSKGDSVNPSAGVFYPSMRLPVSGDTDPNSPALDYYEAGQAIVYDSYVFANGYAWISYVAGSGLRRYVAVGPDDGRTDTVWGTGFLNNTPSGSGSNTGSALSGVFYPSMRLPVSGDTDPNSPALDYYEAGQAIIYDSYVFANGYAWISYIAGSGLRRYVAVGPDDGRTDTVWGTGFFDNGGDPGSQAHPNSIGLVPKAGNFVPNRKLPVSADTDPNSAALDYYEAGQSIGYDSYIFANGYAWISYIAGSGLRRYVAVG…
MDYRLGPNSYDCSSAVYFALKEAGFIDPSTFPGNTDSLFGQLERVGWSQVPLVGGKYHVQRGDIFIWGIRGNSGGELGHTGIFIDDKDNIIHCTCGWDGNKCSINGISVDNHDQVWVASGRPPVTIYRFGGASKPYPGDSSGSKGDSVNPSAGVFYPSMRLPVSGDTDPNSPALDYYEAGQAIVYDSYVFANGYAWISYVAGSGLRRYVAVGPDDGRTDTVWGTGFLNNTPSGSGSNTGSALSGVFYPSMRLPVSGDTDPNSPALAYYEAGQAIIYDSYVFANGYAWISYIAGSGLRCYVAVGPDDGRTDTVWGTGFFDNGGDPGSQAHPNSIGLVPKAGNFVPNRKLPVCADTDPNSAALDYY
MDYRLGPNSYDCSSAVYFALKEAGFIDPSTFPGNTDSLFGQLERVGWSQVPLVGGKYHVQRGDIFIWGIRGNSGGELGHTGIFIDDKDNIIHCTCGWDGNKCSINGISVDNHDQVWVASGRPPVTIYRFGGASKPYPGDSSGSKGDSVNPSAGVFYPSMRLPVSGDTDPNSPALDYYEAGQAIVYDSYVFANGYAWISYVAGSGLRRYVAVGPDDGRTDTVWGTGFLNNTPSGSGSNTGSALSGVFYPSMRLPVSGDTDPNSPALDYYEAGQAIIYDSYVFANGYAWISYIAGSGLRRYVAVGPDDGRTDTVWGTGFFDNGGDPGSQAHPNSIGLVPKAGNFVPNRKLPVSADTDPNSAALDYYEAGQSIGYDSYIFANGYAWISYIAGSGLRRYVAVG…
MDYRLGPNSYDCSSAVYFALKEAGFIDPSTFPGNTDSLFGQLERVGWSQVPLVGGKYHVQRGDIFIWGIRGNSGGELGHTGIFIDDKDNIIHCTCGWDGNKCSINGISVDNHDQVWVVSGRPPVTIYRFGGASKPYPGDSSGSKGDSVNPSAGVFYPSMRLPVSGDTDPNSPALDYYEAGQAIVYDSYVFANGYAWISYVAGSGLRRYVAVGPDDGRTDTVWGTGFLNNTPSGSGSNTGSALSGVFYPSMRLPVSGDTDPNSPALAYYEAGQAIIYDSYVFANGYAWISYIAGSGLRRYVAVGPDDGRTDTVWGKGFFN
MEFYLLAMVTLQMKNIRLNQEWSLQRARLLQILRDDLNEHAALISKLLTIKATQNQFDALVSFSHSKGLGFLPSSDIMHFTNNKEFNSAAREMKLYVYDIGSIKLPKLVERRNAETALYLEGASGNEGNNKSRTYWF
MEFYLLAMVTLQMKNIRLNQEWSLQRARLLQILRDDLNEHAALISKLLTIKATQNQFDALVSFSHSKGLGFLPSSDIMHFTNNKEFNSAAREMKLYVYDIGSIKLPKLVERRNAETALYLEGASGNEGNNKSRTYWF
MEGIGIWQFTSTYIAGGLDGNVDLIGITDSGYIDTNKPETDTPATDAGEEIEKIPNSDVKVGDTVKVKFNVDAWATGEAIPDWVKGNSYIVQEVTESRVLLEGILSWISKGDIELLPDAATVPDKLPEATHVVQYGETLSSIAYQYGTNYQTLAALNGLTNPNLIYPGQILKVNGSVVSNIYTVQYGDNLSSIAAKLGTTYQTLAALNGLANPNLIYPGQTLSY
MEISIYIDDSGQLHSNYYSDYFVYGGFWCLDSEEAKVKSAFSKTKRQLFHTSREIKTSNMEHWQKKRLLKKVVREDIHPIYVVSKVSMLTVDFFDREAVQLHKNYILRRLVEDCLKQMEKLGYGNIKKVNLYIDNQSQTNVANRDSFKNYINKVFKKKYKNCEYFLESDVDFKVEYMDSKMEPLIQVADLLANCKFQRFEYKSKDLKILLDKKPDTCCRKHPKHFSSQCIA
MEISIYIDDSGQLHSNYYSDYFVYGGFWCLDSEEAKVKSAFSKTKRQLFHTSREIKTSNMEHWQKKRLLKKVVREDIHPIYVVSKVSMLTVDFFDREAVQLHKNYILRRLVEDCLKQMEKLGYGNIKKVNLYIDNQSQTNVANRDSFKNYINKVFKKKYKNCEYFLESDVDFKVEYMDSKMEPLIQVADLLANCKFQRFEYKSKDLKILLDKKPDTCCRKHPKHFSSQCIA
MEISIYIDDSGQLHSNYYSDYFVYGGFWCLDSEEAKVKSAFSKTKRQLFHTSREIKTSNMEHWQKKRLLKKVVREDIHPIYVVSKVSMLTVDFSDREAVQLHKNYILRRLVEDCLKQMEKLGYGNIKKVNLYIDNQSQTNVANRDSFKNYINKVFKKKYKNCEYFLESDVDFKVEYMDSKMEPLIQVADLLANCKFQRFEYKSKDLKILLDKKPDTCCRKHPKHFSSQCIA
MEISSTAYAVETTSQQSSEAVTSTTDSSRKQEPIITQETTDIKQEAPNQATSDSVKQSQETTAPTETTNLETSTAEKEETSTPQKITILGTSDVHGQLWNWSYEDDKELPVGLSQVSTVVNQVRAQNPAGTVLIDNGDNIQGTILTDDLYNKAPLVNEKTHPMITAMNVMKYDAMVLGNHEFNFGLPLIKKIQQEATFPILSANTYNKEDGRRFVEGTTTKELDFNQDGQPDLKVGIIGLTIPHIPLWDGPRVTSLNFLPLKEEAEKAVTELKTNDQADIIVASIHAGQQNSDPAASADQVIENVAGIDAYILGHDHLSFTKQGAAPNGKTVPVGGPKDTGTEVVKIDLSVAKNADKWEVQEGTATIVPTTNVPADEAVKAATKEYHEKTRAFIQEEIG…
MEISSTAYAVETTSQQSSEAVTSTTDSSRKQEPVITQETTDIKQEAPNQATSDSVKQSQETTAPTETTNLETSTAEKEETSTPQKITILGTSDVHGQLWNWSYEDDKELPVGLSQVSTVVNQVRAQNPAGTVLIDNGDNIQGTILTDDLYNKAPLVNEKTHPMITAMNVMKYDAMVLGNHEFNFGLPLIQKIQKEATFPILSANTYNKDGSRFVEGTTTKELDLNQDGQPDLKVGIIGLTIPHIPLWDGPRVTSLNFLPLKEEAEKAVTELKTNDQADIIVASIHAGQQNSDPAASADQVIENVAGIDAYILGHDHLSFTKQGAAPNGKTVPVGGPKDTGTEVVKIDLSVAKNADKWEVQEGTATIVPTTNVPADEAVKAATKEYHEKTRAFIQEEIGT…
MEKKLLATLLVVLFFVSPVSTFAAKGDQGVDLSIWNGYQATFGYAHDKFSISQIGGQNNYGIYDQVTYSSQVASTIAQGKRAHTYVWWQNVLTYENVKQVLDYFLPKVQTPKGSIVALDAEDGVQSTDVTLWALDYIKEAGYTPMLYGYKRYLTSAYDLSRIAKKYQLWMAEYPDYEVTPYPNYNYFPSFENIGIFQFTSTYVAGGLDGNVDLTGITDNGYTKNNQPATNTPAIEEGKEVENRPNSDVKVGDTVKVKFNVDAWATGEAIPQWVKGNSYKVQEVTESRVLLEGILSWISKGDIELLPDATVVPDKQPEATHVVQHGETLSSIAYQYGTDYQTLAALNRLANPNIIYPGQALKVNRSATSNVYTVQLGDNLSSIAAKLGTTYKTLAALNSL…
MEKKLLATLLVVLFFVSPVSTFAAKGDQGVDLSIWNGYQATFGYAHDKFSISQIGGQNNYGIYDQVTYSSQVASTIAQGKRAHTYVWWQNVLTYENVKQVLDYFLPKVQTPKGSIVALDAEDGVQSTDVTLWALDYIKEAGYTPMLYGYKRYLTSAYDLSRIAKKYQLWMAEYPDYEVTPYPNYNYFPSFENIGIFQFTSTYVAGGLDGNVDLTGITDNGYTKNNQPATNTPAIEEGKEVENRPNSDVKVGDTVKVKFNVDAWATGEAIPQWVKGNSYKVQEVTESRVLLEGILSWISKGDIELLPDATVVPDKQPEATHVVQHGETLSSIAYQYGTDYQTLAALNRLANPNIIYPGQALKVNRSATSNVYTVQLGDNLSSIAAKLGTTYKTLAALNSL…
MEKKLLATLLVVLFFVSPVSTFAAKGDQGVDLSIWNGYQATFGYAHDKFSISQIGGQNNYGIYDQVTYSSQVASTIAQGKRAHTYVWWQNVLTYENVKQVLDYFLPKVQTPKGSIVALDAEDGVQSTDVTLWALDYIKEAGYTPMLYGYKRYLTSAYDLSRIAKKYQLWMAEYPDYEVTPYPNYNYFPSFENIGIFQFTSTYVAGGLDGNVDLTGITDNGYTKNNQPATNTPAIEEGKEVENRPNSDVKVGDTVKVKFNVDAWATGEAIPQWVKGNSYKVQEVTESRVLLEGILSWISKGDIELLPDATVVPDKQPEATHVVQHGETLSSIAYQYGTDYQTLAALNRLANPNIIYPGQALKVNRSATSNVYTVQLGDNLSSIAAKLGTTYKTLAALNSL…
MEKKLLATLLVVLFFVSPVSTFAAKGDQGVDLSIWNGYQATFGYAHDKFSISQIGGQNNYGIYDQVTYSSQVASTIAQGKRAHTYVWWQNVLTYENVKQVLDYFLPKVQTPKGSIVALDAEDGVQSTDVTLWALDYIKEAGYTPMLYGYKRYLTSAYDLSRIAKKYQLWMAEYPDYEVTPYPNYNYFPSFENIGIFQFTSTYVAGGLDGNVDLTGITDNGYTKNNQPATNTPAIEEGKEVENRPNSDVKVGDTVKVKFNVDAWATGEAIPQWVKGNSYKVQEVTESRVLLEGILSWISKGDIELLPDATVVPDKQPEATHVVQHGETLSSIAYQYGTDYQTLAALNRLANPNIIYPGQALKVNRSATSNVYTVQLGDNLSSIAAKLGTTYKTLAALNSL…
MEKKLLATLLVVLFFVSPVSTFAAKGDQGVDLSIWNGYQATFGYAHDKFSISQIGGQNNYGIYDQVTYSSQVASTIAQGKRAHTYVWWQNVLTYENVKQVLDYFLPKVQTPKGSIVALDAEDGVQSTDVTLWALDYIKEAGYTPMLYGYKRYLTSAYDLSRIAKKYQLWMAEYPDYEVTPYPNYNYFPSFENIGIFQFTSTYVAGGLDGNVDLTGITDNGYTKNNQPATNTPAIEEGKEVENRPNSDVKVGDTVKVKFNVDAWATGEAIPQWVKGNSYKVQEVTESRVLLEGILSWISKGDIELLPDATVVPDKQPEATHVVQHGETLSSIAYQYGTDYQTLAALNRLANPNIIYPGQALKVNRSATSNVYTVQLGDNLSSIAAKLGTTYKTLAALNSL…
MELSSTAYAVETTSQQSSEAVTSTTDSSIKQEPVITQETTDIKQEAPNQATSDSVKQSQKTTAPTETTNLETSTAEKEETSTPQKITILGTSDVHGQLWNWSYEDDKELPVGLSQVSTVVNQVRAQNPAGTVLIDNGDNIQGTILTDDLYNKAPLVNEKTHPMITAMNVMKYDAMVLGNHEFNFGLPLIKKIQQEATFPILSANTYNKEDGRRFVEGTTTKELDFNQDGLPDLKVGIIGLTIPHIPLWDGPRVTSLNFLPLKEEAEKAVAELKTNDQADIIVASIHAGQQNSDPAASADQVIENVAGIDAYILGHDHLSFTKQGAAPNGKTVPVGGPKDTGTEVVKIDLSVAKNADKWEVQEGTATIVPTTNVPADEAVKAATKEYHEKTRAFIQEEIG…
MELSSTAYAVETTSQQSSEAVTSTTDSSRKQEPIITQETTDIKQEAPNQATSDSVKQSQETTAPTETTNLETSTAEKEEASTPQKITILGTSDVHGQLWNWSYEDDKELPVGLSQVSTVVNQVRAQNPAGTVLIDNGDNIQGTILTDDLYNKAPLVNEKTHPMITAMNVMKYDAMVLGNHEFNFGLPLIQKIQKEAAFPILSANTYNKEDGRRFVKGTTTKELDFNQDGQPDLKVGIIGLTIPHIPLWDGPRVTSLNFLPLKEEAEKAVTELKANDQADIIVASIHAGQQNSDPAASADQVIENVAGIDAYILGHDHLSFTKQGAAPNGKTVPVGGPKDTGTEVVKIDLSVAKNADKWEVQEGTATIVPTTNVPADEAVKAATKEYHEQTRAFIQEEIG…
MELSSTAYAVETTSQQSSEAVTSTTDSSRKQEPIITQETTDIKQEAPNQATSDSVKQSQETTAPTETTNLETSTAEKEETSTPQKITILGTSDVHGQLWNWSYEDDKELPVGLSQVSTVVNQVRAQNPAGTVLIDNGDNIQGTILTDDLYNKAPLVNEKTHPMITAMNVMKYDAMVLGNHEFNFGLPLIKKIQQEATFPILSANTYNKEDGLRFVEGTTTKELDFNQDGQPDLKVGIIGLTIPHIPLWDGPRVTSLNFLPLKEEAEKAVAELKTNDQADIIVASIHAGQQNSDPAASADQVIENVAGIDAYILGHDHLSFTKQGAAPNGKTVPVGGPKDTGTEVVKIDLSVAKNADKWEVQEGTATIVPTTNVPADEAVKAATKEYHEKTRAFIQKEIG…
MELSSTAYAVETTSQQSSEAVTSTTDSSRKQEPIITQETTDIKQEAPNQATSDSVKQSQETTAPTETTNLETSTAEKEETSTPQKITILGTSDVHGQLWNWSYEDDKELPVGLSQVSTVVNQVRAQNPAGTVLIDNGDNIQGTILTDDLYNKAPLVNEKTHPMITAMNVMKYDAMVLGNHEFNFGLPLIKKIQQEATFPILSANTYNKEDGRRFVEGTTTKELDFNQDGQPDLKVGIIGLTIPHIPLWDGPRVTSLNFLPLKEEAEKAVTELKTNDQADIIVASIHAGQQNSDPAASADQVIENVAGIDAYILGHDHLSFTKQGAAPNGKTVPVGGPKDTGTEVVKIDLSVAKNADKWEVQEGTATIVPTTNVPADEAVKAATKEYHEKTRAFIQEEIG…
MELSSTAYAVETTSQQSSEAVTSTTDSSRKQEPVITQETTDIKQEAPNQATSDSVKQLQETTAPTETTNLETSSAEKEETSTPQKITILGTSDVHGQLWNWSYEDDKELPVGLSQVSTVVNQVRAQNPAGTVLIDNGDNIQGTILTDDLYNKAPLVNEKTHPMITAMNVMKYDAMVLGNHEFNFGLPLIQKIQQEAAFPILSANTYNKEDGRRFVEGTTTKELDFNQDGQPDLKVGIIGLTIPHIPLWDGPRVTSLNFLPLKEEAEKAVTELKTNDQADIIVASIHAGQQNSDPAASADQVIENVAGIDAYILGHDHLSFTKQGAAPNGKTVPVGGPKDTGTEVVKIDLSVAKNADKWEVQEGTATIVPTTNVPADEAVKAATKEYHEKTRAFIQEEIG…
MELSSTAYAVETTSQQSSEAVTSTTDSSRKQEPVITQETTDIKQEAPNQATSDSVKQSQETTAPTETTNLETSIAEKEETSTPQKITILGTSDVHGQLWNWSYEDDKELPVGLSQVSTVVNQVRAQNPAGTVLIDNGDNIQGTILTDDLYNKAPLVNEKTHPMITAMNVMKYDAMVLGNHEFNFGLPLIKKIQQEATFPILSANTYNKEDGLRFVEGTTTKELDFNQDGQPDLKVGIIGLTIPHIPLWDGPRVTSLNFLPLKEEAEKAVTELKANDQADIIVASIHAGQQNSDPAASADQVIENVAGIDAYILGHDHLSFTKQGAAPNGKTVPVGGPKDTGTEVVKIDLSVAKNADKWEVQEGTATIVPTTNVPADEAVKAATKEYHEKTRAFIQEEIG…
MELSSTAYAVETTSQQSSEAVTSTTDSSRKQEPVITQETTDIKQEAPNQATSDSVKQSQETTAPTETTNLETSIAEKEETSTPQKITILGTSDVHGQLWNWSYEDDKELPVGLSQVSTVVNQVRAQNPAGTVLIDNGDNIQGTILTDDLYNKAPLVNEKTHPMITAMNVMKYDAMVLGNHEFNFGLPLIKKIQQEATFPILSANTYNKEDGLRFVEGTTTKELDFNQDGQPDLKVGIIGLTIPHIPLWDGPRVTSLNFLPLKEEAEKAVTELKANDQADIIVASIHAGQQNSDPAASADQVIENVAGIDAYILGHDHLSFTKQGAAPNGKTVPVGGPKDTGTEVVKIDLSVAKNADKWEVQEGTATIVPTTNVPADEAVKAATKEYHEKTRAFIQEEIG…
MELSSTAYAVETTSQQSSEAVTSTTDSSRKQEPVITQETTDIKQEAPNQATSDSVKQSQETTAPTETTNLETSIAEKEETSTPQKITILGTSDVHGQLWNWSYEDDKELPVGLSQVSTVVNQVRAQNPAGTVLIDNGDNIQGTILTDDLYNKAPLVNEKTHPMITAMNVMKYDAMVLGNHEFNFGLPLIKKIQQEATFPILSANTYNKEDGLRFVEGTTTKELDFNQDGQPDLKVGIIGLTIPHIPLWDGPRVTSLNFLPLKEEAEKAVTELKANDQADIIVASIHAGQQNSDPAASADQVIENVAGIDAYILGHDHLSFTKQGAAPNGKTVPVGGPKDTGTEVVKIDLSVAKNADKWEVQEGTATIVPTTNVPADEAVKAATKEYHEKTRAFIQEEIG…
MELSSTAYAVETTSQQSSEAVTSTTDSSRKQEPVITQETTDIKQEAPNQATSDSVKQSQETTAPTETTNLETSIAEKEETSTPQKITILGTSDVHGQLWNWSYEDDKELPVGLSQVSTVVNQVRAQNPAGTVLIDNGDNIQGTILTDDLYNKAPLVNEKTHPMITAMNVMKYDAMVLGNHEFNFGLPLIKKIQQEATFPILSANTYNKEDGLRFVEGTTTKELDFNQDGQPDLKVGIIGLTIPHIPLWDGPRVTSLNFLPLKEEAEKAVTELKANDQADIIVASIHAGQQNSDPAASADQVIENVAGIDAYILGHDHLSFTKQGAAPNGKTVPVGGPKDTGTEVVKIDLSVAKNADKWEVQEGTATIVPTTNVPADEAVKAATKEYHEKTRAFIQEEIG…
MELSSTAYAVETTSQQSSEAVTSTTDSSRKQEPVITQETTDIKQEAPNQATSDSVKQSQETTAPTETTNLETSIAEKEETSTPQKITILGTSDVHGQLWNWSYEDDKELPVGLSQVSTVVNQVRAQNPAGTVLIDNGDNIQGTILTDDLYNKAPLVNEKTHPMITAMNVMKYDAMVLGNHEFNFGLPLIKKIQQEATFPILSANTYNKEDGLRFVEGTTTKELDFNQDGQPDLKVGIIGLTIPHIPLWDGPRVTSLNFLPLKEEAEKAVTELKANDQADIIVASIHAGQQNSDPAASADQVIENVAGIDAYILGHDHLSFTKQGAAPNGKTVPVGGPKDTGTEVVKIDLSVAKNADKWEVQEGTATIVPTTNVPADEAVKAATKEYHEKTRAFIQEEIG…
MELSSTAYAVETTSQQSSEAVTSTTDSSRKQEPVITQETTDIKQEAPNQATSDSVKQSQETTAPTETTNLETSIAEKEETSTPQKITILGTSDVHGQLWNWSYEDDKELPVGLSQVSTVVNQVRAQNPAGTVLIDNGDNIQGTILTDDLYNKAPLVNEKTHPMITAMNVMKYDAMVLGNHEFNFGLPLIKKIQQEATFPILSANTYNKEDGLRFVEGTTTKELDFNQDGQPDLKVGIIGLTIPHIPLWDGPRVTSLNFLPLKEEAEKAVTELKANDQADIIVASIHAGQQNSDPAASADQVIENVAGIDAYILGHDHLSFTKQGAAPNGKTVPVGGPKDTGTEVVKIDLSVAKNADKWEVQEGTATIVPTTNVPADEAVKAATKEYHEKTRAFIQEEIG…
MELSSTAYAVETTSQQSSEAVTSTTDSSRKQEPVITQETTDIKQEAPNQATSDSVKQSQETTAPTETTNLETSIAEKEETSTPQKITILGTSDVHGQLWNWSYEDDKELPVGLSQVSTVVNQVRAQNPAGTVLIDNGDNIQGTILTDDLYNKAPLVNEKTHPMITAMNVMKYDAMVLGNHEFNFGLPLIKKIQQEATFPILSANTYNKEDGLRFVEGTTTKELDFNQDGQPDLKVGIIGLTIPHIPLWDGPRVTSLNFLPLKEEAEKAVTELKANDQADIIVASIHAGQQNSDPAASADQVIENVAGIDAYILGHDHLSFTKQGAAPNGKTVPVGGPKDTGTEVVKIDLSVAKNADKWEVQEGTATIVPTTNVPADEAVKAATKEYHEKTRAFIQEEIG…
MELSSTAYAVETTSQQSSEAVTSTTDSSRKQEPVITQETTDIKQEAPNQATSDSVKQSQETTAPTETTNLETSIAEKEETSTPQKITILGTSDVHGQLWNWSYEDDKELPVGLSQVSTVVNQVRAQNPAGTVLIDNGDNIQGTILTDDLYNKAPLVNEKTHPMITAMNVMKYDAMVLGNHEFNFGLPLIKKIQQEATFPILSANTYNKEDGLRFVEGTTTKELDFNQDGQPDLKVGIIGLTIPHIPLWDGPRVTSLNFLPLKEEAEKAVTELKANDQADIIVASIHAGQQNSDPAASADQVIENVAGIDAYILGHDHLSFTKQGAAPNGKTVPVGGPKDTGTEVVKIDLSVAKNADKWEVQEGTATIVPTTNVPADEAVKAATKEYHEKTRAFIQEEIG…
MELSSTAYAVETTSQQSSEAVTSTTDSSRKQEPVITQETTDIKQEAPNQATSDSVKQSQETTAPTETTNLETSIAEKEETSTPQKITILGTSDVHGQLWNWSYEDDKELPVGLSQVSTVVNQVRAQNPAGTVLIDNGDNIQGTILTDDLYNKAPLVNEKTHPMITAMNVMKYDAMVLGNHEFNFGLPLIKKIQQEATFPILSANTYNKEDGLRFVEGTTTKELDFNQDGQPDLKVGIIGLTIPHIPLWDGPRVTSLNFLPLKEEAEKAVTELKANDQADIIVASIHAGQQNSDPAASADQVIENVAGIDAYILGHDHLSFTKQGAAPNGKTVPVGGPKDTGTEVVKIDLSVAKNADKWEVQEGTATIVPTTNVPADEAVKAATKEYHEKTRAFIQEEIG…
MELSSTAYAVETTSQQSSEAVTSTTDSSRKQEPVITQETTDIKQEAPNQATSDSVKQSQETTAPTETTNLETSIAEKEETSTPQKITILGTSDVHGQLWNWSYEDDKELPVGLSQVSTVVNQVRAQNPAGTVLIDNGDNIQGTILTDDLYNKAPLVNEKTHPMITAMNVMKYDAMVLGNHEFNFGLPLIKKIQQEATFPILSANTYNKEDGLRFVEGTTTKELDFNQDGQPDLKVGIIGLTIPHIPLWDGPRVTSLNFLPLKEEAEKAVTELKANDQADIIVASIHAGQQNSDPAASADQVIENVAGIDAYILGHDHLSFTKQGAAPNGKTVPVGGPKDTGTEVVKIDLSVAKNADKWEVQEGTATIVPTTNVPADEAVKAATKEYHEKTRAFIQEEIG…
MELSSTAYAVETTSQQSSEAVTSTTDSSRKQEPVITQETTDIKQEAPNQATSDSVKQSQETTAPTETTNLETSIAEKEETSTPQKITILGTSDVHGQLWNWSYEDDKELPVGLSQVSTVVNQVRAQNPAGTVLIDNGDNIQGTILTDDLYNKAPLVNEKTHPMITAMNVMKYDAMVLGNHEFNFGLPLIKKIQQEATFPILSANTYNKEDGLRFVEGTTTKELDFNQDGQPDLKVGIIGLTIPHIPLWDGPRVTSLNFLPLKEEAEKAVTELKANDQADIIVASIHAGQQNSDPAASADQVIENVAGIDAYILGHDHLSFTKQGAAPNGKTVPVGGPKDTGTEVVKIDLSVAKNADKWEVQEGTATIVPTTNVPADEAVKAATKEYHEKTRAFIQEEIG…
MELSSTAYAVETTSQQSSEAVTSTTDSSRKQEPVITQETTDIKQEAPNQATSDSVKQSQETTAPTETTNLETSIAEKEETSTPQKITILGTSDVHGQLWNWSYEDDKELPVGLSQVSTVVNQVRAQNPAGTVLIDNGDNIQGTILTDDLYNKAPLVNEKTHPMITAMNVMKYDAMVLGNHEFNFGLPLIKKIQQEATFPILSANTYNKEDGLRFVEGTTTKELDFNQDGQPDLKVGIIGLTIPHIPLWDGPRVTSLNFLPLKEEAEKAVTELKANDQADIIVASIHAGQQNSDPAASADQVIENVAGIDAYILGHDHLSFTKQGAAPNGKTVPVGGPKDTGTEVVKIDLSVAKNADKWEVQEGTATIVPTTNVPADEAVKAATKEYHEKTRAFIQEEIG…
MELSSTAYAVETTSQQSSEAVTSTTDSSRKQEPVITQETTDIKQEAPNQATSDSVKQSQETTAPTETTNLETSIAEKEETSTPQKITILGTSDVHGQLWNWSYEDDKELPVGLSQVSTVVNQVRAQNPAGTVLIDNGDNIQGTILTDDLYNKAPLVNEKTHPMITAMNVMKYDAMVLGNHEFNFGLPLIKKIQQEATFPILSANTYNKEDGLRFVEGTTTKELDFNQDGQPDLKVGIIGLTIPHIPLWDGPRVTSLNFLPLKEEAEKAVTELKANDQADIIVASIHAGQQNSDPAASADQVIENVAGIDAYILGHDHLSFTKQGAAPNGKTVPVGGPKDTGTEVVKIDLSVAKNADKWEVQEGTATIVPTTNVPADEAVKAATKEYHEKTRAFIQEEIG…
MELSSTAYAVETTSQQSSEAVTSTTDSSRKQEPVITQETTDIKQEAPNQATSDSVKQSQETTAPTETTNLETSIAEKEETSTPQKITILGTSDVHGQLWNWSYEDDKELPVGLSQVSTVVNQVRAQNPAGTVLIDNGDNIQGTILTDDLYNKAPLVNEKTHPMITAMNVMKYDAMVLGNHEFNFGLPLIKKIQQEATFPILSANTYNKEDGLRFVEGTTTKELDFNQDGQPDLKVGIIGLTIPHIPLWDGPRVTSLNFLPLKEEAEKAVTELKANDQADIIVASIHAGQQNSDPAASADQVIENVAGIDAYILGHDHLSFTKQGAAPNGKTVPVGGPKDTGTEVVKIDLSVAKNADKWEVQEGTATIVPTTNVPADEAVKAATKEYHEKTRAFIQEEIG…
MELSSTAYAVETTSQQSSEAVTSTTDSSRKQEPVITQETTDIKQEAPNQATSDSVKQSQETTAPTETTNLETSIAEKEETSTPQKITILGTSDVHGQLWNWSYEDDKELPVGLSQVSTVVNQVRAQNPAGTVLIDNGDNIQGTILTDDLYNKAPLVNEKTHPMITAMNVMKYDAMVLGNHEFNFGLPLIKKIQQEATFPILSANTYNKEDGLRFVEGTTTKELDFNQDGQPDLKVGIIGLTIPHIPLWDGPRVTSLNFLPLKEEAEKAVTELKANDQADIIVASIHAGQQNSDPAASADQVIENVAGIDAYILGHDHLSFTKQGAAPNGKTVPVGGPKDTGTEVVKIDLSVAKNADKWEVQEGTATIVPTTNVPADEAVKAATKEYHEKTRAFIQEEIG…
MELSSTAYAVETTSQQSSEAVTSTTDSSRKQEPVITQETTDIKQEAPNQATSDSVKQSQETTAPTETTNLETSIAEKEETSTPQKITILGTSDVHGQLWNWSYEDDKELPVGLSQVSTVVNQVRAQNPAGTVLIDNGDNIQGTILTDDLYNKAPLVNEKTHPMITAMNVMKYDAMVLGNHEFNFGLPLIKKIQQEATFPILSANTYNKEDGLRFVEGTTTKELDFNQDGQPDLKVGIIGLTIPHIPLWDGPRVTSLNFLPLKEEAEKAVTELKANDQADIIVASIHAGQQNSDPAASADQVIENVAGIDAYILGHDHLSFTKQGAAPNGKTVPVGGPKDTGTEVVKIDLSVAKNADKWEVQEGTATIVPTTNVPADEAVKAATKEYHEKTRAFIQEEIG…
MELSSTAYAVETTSQQSSEAVTSTTDSSRKQEPVITQETTDIKQEAPNQATSDSVKQSQETTAPTETTNLETSIAEKEETSTPQKITILGTSDVHGQLWNWSYEDDKELPVGLSQVSTVVNQVRAQNPAGTVLIDNGDNIQGTILTDDLYNKAPLVNEKTHPMITAMNVMKYDAMVLGNHEFNFGLPLIKKIQQEATFPILSANTYNKEDGLRFVEGTTTKELDFNQDGQPDLKVGIIGLTIPHIPLWDGPRVTSLNFLPLKEEAEKAVTELKANDQADIIVASIHAGQQNSDPAASADQVIENVAGIDAYILGHDHLSFTKQGAAPNGKTVPVGGPKDTGTEVVKIDLSVAKNADKWEVQEGTATIVPTTNVPADEAVKAATKEYHEKTRAFIQEEIG…
MELSSTAYAVETTSQQSSEAVTSTTDSSRKQEPVITQETTDIKQEAPNQATSDSVKQSQETTAPTETTNLETSIAEKEETSTPQKITILGTSDVHGQLWNWSYEDDKELPVGLSQVSTVVNQVRAQNPAGTVLIDNGDNIQGTILTDDLYNKAPLVNEKTHPMITAMNVMKYDAMVLGNHEFNFGLPLIKKIQQEATFPILSANTYNKEDGLRFVEGTTTKELDFNQDGQPDLKVGIIGLTIPHIPLWDGPRVTSLNFLPLKEEAEKAVTELKANDQADIIVASIHAGQQNSDPAASADQVIENVAGIDAYILGHDHLSFTKQGAAPNGKTVPVGGPKDTGTEVVKIDLSVAKNADKWEVQEGTATIVPTTNVPADEAVKAATKEYHEKTRAFIQEEIG…
MELSSTAYAVETTSQQSSEAVTSTTDSSRKQEPVITQETTDIKQEAPNQATSDSVKQSQETTAPTETTNLETSIAEKEETSTPQKITILGTSDVHGQLWNWSYEDDKELPVGLSQVSTVVNQVRAQNPAGTVLIDNGDNIQGTILTDDLYNKAPLVNEKTHPMITAMNVMKYDAMVLGNHEFNFGLPLIKKIQQEATFPILSANTYNKEDGLRFVEGTTTKELDFNQDGQPDLKVGIIGLTIPHIPLWDGPRVTSLNFLPLKEEAEKAVTELKANDQADIIVASIHAGQQNSDPAASADQVIENVAGIDAYILGHDHLSFTKQGAAPNGKTVPVGGPKDTGTEVVKIDLSVAKNADKWEVQEGTATIVPTTNVPADEAVKAATKEYHEKTRAFIQEEIG…
MELSSTAYAVETTSQQSSEAVTSTTDSSRKQEPVITQETTDIKQEAPNQATSDSVKQSQETTAPTETTNLETSIAEKEETSTPQKITILGTSDVHGQLWNWSYEDDKELPVGLSQVSTVVNQVRAQNPAGTVLIDNGDNIQGTILTDDLYNKAPLVNEKTHPMITAMNVMKYDAMVLGNHEFNFGLPLIKKIQQEATFPILSANTYNKEDGLRFVEGTTTKELDFNQDGQPDLKVGIIGLTIPHIPLWDGPRVTSLNFLPLKEEAEKAVTELKANDQADIIVASIHAGQQNSDPAASADQVIENVAGIDAYILGHDHLSFTKQGAAPNGKTVPVGGPKDTGTEVVKIDLSVAKNADKWEVQEGTATIVPTTNVPADEAVKAATKEYHEKTRAFIQEEIG…
MELSSTAYAVETTSQQSSEAVTSTTDSSRKQEPVITQETTDIKQEAPNQATSDSVKQSQETTAPTETTNLETSIAEKEETSTPQKITILGTSDVHGQLWNWSYEDDKELPVGLSQVSTVVNQVRAQNPAGTVLIDNGDNIQGTILTDDLYNKAPLVNEKTHPMITAMNVMKYDAMVLGNHEFNFGLPLIKKIQQEATFPILSANTYNKEDGLRFVEGTTTKELDFNQDGQPDLKVGIIGLTIPHIPLWDGPRVTSLNFLPLKEEAEKAVTELKANDQADIIVASIHAGQQNSDPAASADQVIENVAGIDAYILGHDHLSFTKQGAAPNGKTVPVGGPKDTGTEVVKIDLSVAKNADKWEVQEGTATIVPTTNVPADEAVKAATKEYHEKTRAFIQEEIG…
MELSSTAYAVETTSQQSSEAVTSTTDSSRKQEPVITQETTDIKQEAPNQATSDSVKQSQETTAPTETTNLETSIAEKEETSTPQKITILGTSDVHGQLWNWSYEDDKELPVGLSQVSTVVNQVRAQNPAGTVLIDNGDNIQGTILTDDLYNKAPLVNEKTHPMITAMNVMKYDAMVLGNHEFNFGLPLIKKIQQEATFPILSANTYNKEDGLRFVEGTTTKELDFNQDGQPDLKVGIIGLTIPHIPLWDGPRVTSLNFLPLKEEAEKAVTELKANDQADIIVASIHAGQQNSDPAASADQVIENVAGIDAYILGHDHLSFTKQGAAPNGKTVPVGGPKDTGTEVVKIDLSVAKNADKWEVQEGTATIVPTTNVPADEAVKAATKEYHEKTRAFIQEEIG…
MELSSTAYAVETTSQQSSEAVTSTTDSSRKQEPVITQETTDIKQEAPNQATSDSVKQSQETTAPTETTNLETSIAEKEETSTPQKITILGTSDVHGQLWNWSYEDDKELPVGLSQVSTVVNQVRAQNPAGTVLIDNGDNIQGTILTDDLYNKAPLVNEKTHPMITAMNVMKYDAMVLGNHEFNFGLPLIKKIQQEATFPILSANTYNKEDGLRFVEGTTTKELDFNQDGQPDLKVGIIGLTIPHIPLWDGPRVTSLNFLPLKEEAEKAVTELKANDQADIIVASIHAGQQNSDPAASADQVIENVAGIDAYILGHDHLSFTKQGAAPNGKTVPVGGPKDTGTEVVKIDLSVAKNADKWEVQEGTATIVPTTNVPADEAVKAATKEYHEKTRAFIQEEIG…
MELSSTAYAVETTSQQSSEAVTSTTDSSRKQEPVITQETTDIKQEAPNQATSDSVKQSQETTAPTETTNLETSIAEKEETSTPQKITILGTSDVHGQLWNWSYEDDKELPVGLSQVSTVVNQVRAQNPAGTVLIDNGDNIQGTILTDDLYNKAPLVNEKTHPMITAMNVMKYDAMVLGNHEFNFGLPLIKKIQQEATFPILSANTYNKEDGLRFVEGTTTKELDFNQDGQPDLKVGIIGLTIPHIPLWDGPRVTSLNFLPLKEEAEKAVTELKANDQADIIVASIHAGQQNSDPAASADQVIENVAGIDAYILGHDHLSFTKQGAAPNGKTVPVGGPKDTGTEVVKIDLSVAKNADKWEVQEGTATIVPTTNVPADEAVKAATKEYHEKTRAFIQEEIG…
MELSSTAYAVETTSQQSSEAVTSTTDSSRKQEPVITQETTDIKQEAPNQATSDSVKQSQETTAPTETTNLETSIAEKEETSTPQKITILGTSDVHGQLWNWSYEDDKELPVGLSQVSTVVNQVRAQNPAGTVLIDNGDNIQGTILTDDLYNKAPLVNEKTHPMITAMNVMKYDAMVLGNHEFNFGLPLIKKIQQEATFPILSANTYNKEDGLRFVEGTTTKELDFNQDGQPDLKVGIIGLTIPHIPLWDGPRVTSLNFLPLKEEAEKAVTELKANDQADIIVASIHAGQQNSDPAASADQVIENVAGIDAYILGHDHLSFTKQGAAPNGKTVPVGGPKDTGTEVVKIDLSVAKNADKWEVQEGTATIVPTTNVPADEAVKAATKEYHEKTRAFIQEEIG…
MELSSTAYAVETTSQQSSEAVTSTTDSSRKQEPVITQETTDIKQEAPNQATSDSVKQSQETTAPTETTNLETSIAEKEETSTPQKITILGTSDVHGQLWNWSYEDDKELPVGLSQVSTVVNQVRAQNPAGTVLIDNGDNIQGTILTDDLYNKAPLVNEKTHPMITAMNVMKYDAMVLGNHEFNFGLPLIKKIQQEATFPILSANTYNKEDGLRFVEGTTTKELDFNQDGQPDLKVGIIGLTIPHIPLWDGPRVTSLNFLPLKEEAEKAVTELKANDQADIIVASIHAGQQNSDPAASADQVIENVAGIDAYILGHDHLSFTKQGAAPNGKTVPVGGPKDTGTEVVKIDLSVAKNADKWEVQEGTATIVPTTNVPADEAVKAATKEYHEKTRAFIQEEIG…
MELSSTAYAVETTSQQSSEAVTSTTDSSRKQEPVITQETTDIKQEAPNQATSDSVKQSQETTAPTETTNLETSIAEKEETSTPQKITILGTSDVHGQLWNWSYEDDKELPVGLSQVSTVVNQVRAQNPAGTVLIDNGDNIQGTILTDDLYNKAPLVNEKTHPMITAMNVMKYDAMVLGNHEFNFGLPLIKKIQQEATFPILSANTYNKEDGLRFVEGTTTKELDFNQDGQPDLKVGIIGLTIPHIPLWDGPRVTSLNFLPLKEEAEKAVTELKANDQADIIVASIHAGQQNSDPAASADQVIENVAGIDAYILGHDHLSFTKQGAAPNGKTVPVGGPKDTGTEVVKIDLSVAKNADKWEVQEGTATIVPTTNVPADEAVKAATKEYHEKTRAFIQEEIG…
MELSSTAYAVETTSQQSSEAVTSTTDSSRKQEPVITQETTDIKQEAPNQATSDSVKQSQETTAPTETTNLETSIAEKEETSTPQKITILGTSDVHGQLWNWSYEDDKELPVGLSQVSTVVNQVRAQNPAGTVLIDNGDNIQGTILTDDLYNKAPLVNEKTHPMITAMNVMKYDAMVLGNHEFNFGLPLIKKIQQEATFPILSANTYNKEDGLRFVEGTTTKELDFNQDGQPDLKVGIIGLTIPHIPLWDGPRVTSLNFLPLKEEAEKAVTELKANDQADIIVASIHAGQQNSDPAASADQVIENVAGIDAYILGHDHLSFTKQGAAPNGKTVPVGGPKDTGTEVVKIDLSVAKNADKWEVQEGTATIVPTTNVPADEAVKAATKEYHEKTRAFIQEEIG…
MELSSTAYAVETTSQQSSEAVTSTTDSSRKQEPVITQETTDIKQEAPNQATSDSVKQSQETTAPTETTNLETSIAEKEETSTPQKITILGTSDVHGQLWNWSYEDDKELPVGLSQVSTVVNQVRAQNPAGTVLIDNGDNIQGTILTDDLYNKAPLVNEKTHPMITAMNVMKYDAMVLGNHEFNFGLPLIKKIQQEATFPILSANTYNKEDGLRFVEGTTTKELDFNQDGQPDLKVGIIGLTIPHIPLWDGPRVTSLNFLPLKEEAEKAVTELKANDQADIIVASIHAGQQNSDPAASADQVIENVAGIDAYILGHDHLSFTKQGAAPNGKTVPVGGPKDTGTEVVKIDLSVAKNADKWEVQEGTATIVPTTNVPADEAVKAATKEYHEKTRAFIQEEIG…
MELSSTAYAVETTSQQSSEAVTSTTDSSRKQEPVITQETTDIKQEAPNQATSDSVKQSQETTAPTETTNLETSIAEKEETSTPQKITILGTSDVHGQLWNWSYEDDKELPVGLSQVSTVVNQVRAQNPAGTVLIDNGDNIQGTILTDDLYNKAPLVNEKTHPMITAMNVMKYDAMVLGNHEFNFGLPLIKKIQQEATFPILSANTYNKEDGLRFVEGTTTKELDFNQDGQPDLKVGIIGLTIPHIPLWDGPRVTSLNFLPLKEEAEKAVTELKANDQADIIVASIHAGQQNSDPAASADQVIENVAGIDAYILGHDHLSFTKQGAAPNGKTVPVGGPKDTGTEVVKIDLSVAKNADKWEVQEGTATIVPTTNVPADEAVKAATKEYHEKTRAFIQEEIG…
MELSSTAYAVETTSQQSSEAVTSTTDSSRKQEPVITQETTDIKQEAPNQATSDSVKQSQETTAPTETTNLETSIAEKEETSTPQKITILGTSDVHGQLWNWSYEDDKELPVGLSQVSTVVNQVRAQNPAGTVLIDNGDNIQGTILTDDLYNKAPLVNEKTHPMITAMNVMKYDAMVLGNHEFNFGLPLIKKIQQEATFPILSANTYNKEDGLRFVEGTTTKELDFNQDGQPDLKVGIIGLTIPHIPLWDGPRVTSLNFLPLKEEAEKAVTELKANDQADIIVASIHAGQQNSDPAASADQVIENVAGIDAYILGHDHLSFTKQGAAPNGKTVPVGGPKDTGTEVVKIDLSVAKNADKWEVQEGTATIVPTTNVPADEAVKAATKEYHEKTRAFIQEEIG…
MELSSTAYAVETTSQQSSEAVTSTTDSSRKQEPVITQETTDIKQEAPNQATSDSVKQSQETTAPTETTNLETSIAEKEETSTPQKITILGTSDVHGQLWNWSYEDDKELPVGLSQVSTVVNQVRAQNPAGTVLIDNGDNIQGTILTDDLYNKAPLVNEKTHPMITAMNVMKYDAMVLGNHEFNFGLPLIKKIQQEATFPILSANTYNKEDGLRFVEGTTTKELDFNQDGQPDLKVGIIGLTIPHIPLWDGPRVTSLNFLPLKEEAEKAVTELKANDQADIIVASIHAGQQNSDPAASADQVIENVAGIDAYILGHDHLSFTKQGAAPNGKTVPVGGPKDTGTEVVKIDLSVAKNADKWEVQEGTATIVPTTNVPADEAVKAATKEYHEKTRAFIQEEIG…
MELSSTAYAVETTSQQSSEAVTSTTDSSRKQEPVITQETTDIKQEAPNQATSDSVKQSQETTAPTETTNLETSIAEKEETSTPQKITILGTSDVHGQLWNWSYEDDKELPVGLSQVSTVVNQVRAQNPAGTVLIDNGDNIQGTILTDDLYNKAPLVNEKTHPMITAMNVMKYDAMVLGNHEFNFGLPLIKKIQQEATFPILSANTYNKEDGLRFVEGTTTKELDFNQDGQPDLKVGIIGLTIPHIPLWDGPRVTSLNFLPLKEEAEKAVTELKANDQADIIVASIHAGQQNSDPAASADQVIENVAGIDAYILGHDHLSFTKQGAAPNGKTVPVGGPKDTGTEVVKIDLSVAKNADKWEVQEGTATIVPTTNVPADEAVKAATKEYHEKTRAFIQEEIG…
MELSSTAYAVETTSQQSSEAVTSTTDSSRKQEPVITQETTDIKQEAPNQATSDSVKQSQETTAPTETTNLETSIAEKEETSTPQKITILGTSDVHGQLWNWSYEDDKELPVGLSQVSTVVNQVRAQNPAGTVLIDNGDNIQGTILTDDLYNKAPLVNEKTHPMITAMNVMKYDAMVLGNHEFNFGLPLIKKIQQEATFPILSANTYNKEDGLRFVEGTTTKELDFNQDGQPDLKVGIIGLTIPHIPLWDGPRVTSLNFLPLKEEAEKAVTELKANDQADIIVASIHAGQQNSDPAASADQVIENVAGIDAYILGHDHLSFTKQGAAPNGKTVPVGGPKDTGTEVVKIDLSVAKNADKWEVQEGTATIVPTTNVPADEAVKAATKEYHEKTRAFIQEEIG…
MELSSTAYAVETTSQQSSEAVTSTTDSSRKQEPVITQETTDIKQEAPNQATSDSVKQSQETTAPTETTNLETSIAEKEETSTPQKITILGTSDVHGQLWNWSYEDDKELPVGLSQVSTVVNQVRAQNPAGTVLIDNGDNIQGTILTDDLYNKAPLVNEKTHPMITAMNVMKYDAMVLGNHEFNFGLPLIKKIQQEATFPILSANTYNKEDGLRFVEGTTTKELDFNQDGQPDLKVGIIGLTIPHIPLWDGPRVTSLNFLPLKEEAEKAVTELKANDQADIIVASIHAGQQNSDPAASADQVIENVAGIDAYILGHDHLSFTKQGAAPNGKTVPVGGPKDTGTEVVKIDLSVAKNADKWEVQEGTATIVPTTNVPADEAVKAATKEYHEKTRAFIQEEIG…
MELSSTAYAVETTSQQSSEAVTSTTDSSRKQEPVITQETTDIKQEAPNQATSDSVKQSQETTAPTETTNLETSIAEKEETSTPQKITILGTSDVHGQLWNWSYEDDKELPVGLSQVSTVVNQVRAQNPAGTVLIDNGDNIQGTILTDDLYNKAPLVNEKTHPMITAMNVMKYDAMVLGNHEFNFGLPLIKKIQQEATFPILSANTYNKEDGLRFVEGTTTKELDFNQDGQPDLKVGIIGLTIPHIPLWDGPRVTSLNFLPLKEEAEKAVTELKANDQADIIVASIHAGQQNSDPAASADQVIENVAGIDAYILGHDHLSFTKQGAAPNGKTVPVGGPKDTGTEVVKIDLSVAKNADKWEVQEGTATIVPTTNVPADEAVKAATKEYHEKTRAFIQEEIG…
MELSSTAYAVETTSQQSSEAVTSTTDSSRKQEPVITQETTDIKQEAPNQATSDSVKQSQETTAPTETTNLETSIAEKEETSTPQKITILGTSDVHGQLWNWSYEDDKELPVGLSQVSTVVNQVRAQNPAGTVLIDNGDNIQGTILTDDLYNKAPLVNEKTHPMITAMNVMKYDAMVLGNHEFNFGLPLIKKIQQEATFPILSANTYNKEDGLRFVEGTTTKELDFNQDGQPDLKVGIIGLTIPHIPLWDGPRVTSLNFLPLKEEAEKAVTELKANDQADIIVASIHAGQQNSDPAASADQVIENVAGIDAYILGHDHLSFTKQGAAPNGKTVPVGGPKDTGTEVVKIDLSVAKNADKWEVQEGTATIVPTTNVPADEAVKAATKEYHEKTRAFIQEEIG…
MELSSTAYAVETTSQQSSEAVTSTTDSSRKQEPVITQETTDIKQEAPNQATSDSVKQSQETTAPTETTNLETSIAEKEETSTPQKITILGTSDVHGQLWNWSYEDDKELPVGLSQVSTVVNQVRAQNPAGTVLIDNGDNIQGTILTDDLYNKAPLVNEKTHPMITAMNVMKYDAMVLGNHEFNFGLPLIKKIQQEATFPILSANTYNKEDGLRFVEGTTTKELDFNQDGQPDLKVGIIGLTIPHIPLWDGPRVTSLNFLPLKEEAEKAVTELKANDQADIIVASIHAGQQNSDPAASADQVIENVAGIDAYILGHDHLSFTKQGAAPNGKTVPVGGPKDTGTEVVKIDLSVAKNADKWEVQEGTATIVPTTNVPADEAVKAATKEYHEKTRAFIQEEIG…
MELSSTAYAVETTSQQSSEAVTSTTDSSRKQEPVITQETTDIKQEAPNQATSDSVKQSQETTAPTETTNLETSIAEKEETSTPQKITILGTSDVHGQLWNWSYEDDKELPVGLSQVSTVVNQVRAQNPAGTVLIDNGDNIQGTILTDDLYNKAPLVNEKTHPMITAMNVMKYDAMVLGNHEFNFGLPLIKKIQQEATFPILSANTYNKEDGLRFVEGTTTKELDFNQDGQPDLKVGIIGLTIPHIPLWDGPRVTSLNFLPLKEEAEKAVTELKANDQADIIVASIHAGQQNSDPAASADQVIENVAGIDAYILGHDHLSFTKQGAAPNGKTVPVGGPKDTGTEVVKIDLSVAKNADKWEVQEGTATIVPTTNVPADEAVKAATKEYHEKTRAFIQEEIG…
MELSSTAYAVETTSQQSSEAVTSTTDSSRKQEPVITQETTDIKQEAPNQATSDSVKQSQETTAPTETTNLETSIAEKEETSTPQKITILGTSDVHGQLWNWSYEDDKELPVGLSQVSTVVNQVRAQNPAGTVLIDNGDNIQGTILTDDLYNKAPLVNEKTHPMITAMNVMKYDAMVLGNHEFNFGLPLIKKIQQEATFPILSANTYNKEDGLRFVEGTTTKELDFNQDGQPDLKVGIIGLTIPHIPLWDGPRVTSLNFLPLKEEAEKAVTELKANDQADIIVASIHAGQQNSDPAASADQVIENVAGIDAYILGHDHLSFTKQGAAPNGKTVPVGGPKDTGTEVVKIDLSVAKNADKWEVQEGTATIVPTTNVPADEAVKAATKEYHEKTRAFIQEEIG…
MELSSTAYAVETTSQQSSEAVTSTTDSSRKQEPVITQETTDIKQEAPNQATSDSVKQSQETTAPTETTNLETSIAEKEETSTPQKITILGTSDVHGQLWNWSYEDDKELPVGLSQVSTVVNQVRAQNPAGTVLIDNGDNIQGTILTDDLYNKAPLVNEKTHPMITAMNVMKYDAMVLGNHEFNFGLPLIKKIQQEATFPILSANTYNKEDGLRFVEGTTTKELDFNQDGQPDLKVGIIGLTIPHIPLWDGPRVTSLNFLPLKEEAEKAVTELKANDQADIIVASIHAGQQNSDPAASADQVIENVAGIDAYILGHDHLSFTKQGAAPNGKTVPVGGPKDTGTEVVKIDLSVAKNADKWEVQEGTATIVPTTNVPADEAVKAATKEYHEKTRAFIQEEIG…
MELSSTAYAVETTSQQSSEAVTSTTDSSRKQEPVITQETTDIKQEAPNQATSDSVKQSQETTAPTETTNLETSIAEKEETSTPQKITILGTSDVHGQLWNWSYEDDKELPVGLSQVSTVVNQVRAQNPAGTVLIDNGDNIQGTILTDDLYNKAPLVNEKTHPMITAMNVMKYDAMVLGNHEFNFGLPLIKKIQQEATFPILSANTYNKEDGLRFVEGTTTKELDFNQDGQPDLKVGIIGLTIPHIPLWDGPRVTSLNFLPLKEEAEKAVTELKANDQADIIVASIHAGQQNSDPAASADQVIENVAGIDAYILGHDHLSFTKQGAAPNGKTVPVGGPKDTGTEVVKIDLSVAKNADKWEVQEGTATIVPTTNVPADEAVKAATKEYHEKTRAFIQEEIG…
MELSSTAYAVETTSQQSSEAVTSTTDSSRKQEPVITQETTDIKQEAPNQATSDSVKQSQETTAPTETTNLETSIAEKEETSTPQKITILGTSDVHGQLWNWSYEDDKELPVGLSQVSTVVNQVRAQNPAGTVLIDNGDNIQGTILTDDLYNKAPLVNEKTHPMITAMNVMKYDAMVLGNHEFNFGLPLIKKIQQEATFPILSANTYNKEDGLRFVEGTTTKELDFNQDGQPDLKVGIIGLTIPHIPLWDGPRVTSLNFLPLKEEAEKAVTELKANDQADIIVASIHAGQQNSDPAASADQVIENVAGIDAYILGHDHLSFTKQGAAPNGKTVPVGGPKDTGTEVVKIDLSVAKNADKWEVQEGTATIVPTTNVPADEAVKAATKEYHEKTRAFIQEEIG…
MELSSTAYAVETTSQQSSEAVTSTTDSSRKQEPVITQETTDIKQEAPNQATSDSVKQSQETTAPTETTNLETSIAEKEETSTPQKITILGTSDVHGQLWNWSYEDDKELPVGLSQVSTVVNQVRAQNPAGTVLIDNGDNIQGTILTDDLYNKAPLVNEKTHPMITAMNVMKYDAMVLGNHEFNFGLPLIKKIQQEATFPILSANTYNKEDGLRFVEGTTTKELDFNQDGQPDLKVGIIGLTIPHIPLWDGPRVTSLNFLPLKEEAEKAVTELKANDQADIIVASIHAGQQNSDPAASADQVIENVAGIDAYILGHDHLSFTKQGAAPNGKTVPVGGPKDTGTEVVKIDLSVAKNADKWEVQEGTATIVPTTNVPADEAVKAATKEYHEKTRAFIQEEIG…
MELSSTAYAVETTSQQSSEAVTSTTDSSRKQEPVITQETTDIKQEAPNQATSDSVKQSQETTAPTETTNLETSIAEKEETSTPQKITILGTSDVHGQLWNWSYEDDKELPVGLSQVSTVVNQVRAQNPAGTVLIDNGDNIQGTILTDDLYNKAPLVNEKTHPMITAMNVMKYDAMVLGNHEFNFGLPLIKKIQQEATFPILSANTYNKEDGLRFVEGTTTKELDFNQDGQPDLKVGIIGLTIPHIPLWDGPRVTSLNFLPLKEEAEKAVTELKANDQADIIVASIHAGQQNSDPAASADQVIENVAGIDAYILGHDHLSFTKQGAAPNGKTVPVGGPKDTGTEVVKIDLSVAKNADKWEVQEGTATIVPTTNVPADEAVKAATKEYHEKTRAFIQEEIG…
MELSSTAYAVETTSQQSSEAVTSTTDSSRKQEPVITQETTDIKQEAPNQATSDSVKQSQETTAPTETTNLETSIAEKEETSTPQKITILGTSDVHGQLWNWSYEDDKELPVGLSQVSTVVNQVRAQNPAGTVLIDNGDNIQGTILTDDLYNKAPLVNEKTHPMITAMNVMKYDAMVLGNHEFNFGLPLIKKIQQEATFPILSANTYNKEDGLRFVEGTTTKELDFNQDGQPDLKVGIIGLTIPHIPLWDGPRVTSLNFLPLKEEAEKAVTELKANDQADIIVASIHAGQQNSDPAASADQVIENVAGIDAYILGHDHLSFTKQGAAPNGKTVPVGGPKDTGTEVVKIDLSVAKNADKWEVQEGTATIVPTTNVPADEAVKAATKEYHEKTRAFIQEEIG…
MELSSTAYAVETTSQQSSEAVTSTTDSSRKQEPVITQETTDIKQEAPNQATSDSVKQSQETTAPTETTNLETSIAEKEETSTPQKITILGTSDVHGQLWNWSYEDDKELPVGLSQVSTVVNQVRAQNPAGTVLIDNGDNIQGTILTDDLYNKAPLVNEKTHPMITAMNVMKYDAMVLGNHEFNFGLPLIKKIQQEATFPILSANTYNKEDGLRFVEGTTTKELDFNQDGQPDLKVGIIGLTIPHIPLWDGPRVTSLNFLPLKEEAEKAVTELKANDQADIIVASIHAGQQNSDPAASADQVIENVAGIDAYILGHDHLSFTKQGAAPNGKTVPVGGPKDTGTEVVKIDLSVAKNADKWEVQEGTATIVPTTNVPADEAVKAATKEYHEKTRAFIQEEIG…
MELSSTAYAVETTSQQSSEAVTSTTDSSRKQEPVITQETTDIKQEAPNQATSDSVKQSQETTAPTETTNLETSIAEKEETSTPQKITILGTSDVHGQLWNWSYEDDKELPVGLSQVSTVVNQVRAQNPAGTVLIDNGDNIQGTILTDDLYNKAPLVNEKTHPMITAMNVMKYDAMVLGNHEFNFGLPLIKKIQQEATFPILSANTYNKEDGLRFVEGTTTKELDFNQDGQPDLKVGIIGLTIPHIPLWDGPRVTSLNFLPLKEEAEKAVTELKANDQADIIVASIHAGQQNSDPAASADQVIENVAGIDAYILGHDHLSFTKQGAAPNGKTVPVGGPKDTGTEVVKIDLSVAKNADKWEVQEGTATIVPTTNVPADEAVKAATKEYHEKTRAFIQEEIG…
MELSSTAYAVETTSQQSSEAVTSTTDSSRKQEPVITQETTDIKQEAPNQATSDSVKQSQETTAPTETTNLETSIAEKEETSTPQKITILGTSDVHGQLWNWSYEDDKELPVGLSQVSTVVNQVRAQNPAGTVLIDNGDNIQGTILTDDLYNKAPLVNEKTHPMITAMNVMKYDAMVLGNHEFNFGLPLIKKIQQEATFPILSANTYNKEDGLRFVEGTTTKELDFNQDGQPDLKVGIIGLTIPHIPLWDGPRVTSLNFLPLKEEAEKAVTELKANDQADIIVASIHAGQQNSDPAASADQVIENVAGIDAYILGHDHLSFTKQGAAPNGKTVPVGGPKDTGTEVVKIDLSVAKNADKWEVQEGTATIVPTTNVPADEAVKAATKEYHEKTRAFIQEEIG…
MELSSTAYAVETTSQQSSEAVTSTTDSSRKQEPVITQETTDIKQEAPNQATSDSVKQSQETTAPTETTNLETSIAEKEETSTPQKITILGTSDVHGQLWNWSYEDDKELPVGLSQVSTVVNQVRAQNPAGTVLIDNGDNIQGTILTDDLYNKAPLVNEKTHPMITAMNVMKYDAMVLGNHEFNFGLPLIKKIQQEATFPILSANTYNKEDGLRFVEGTTTKELDFNQDGQPDLKVGIIGLTIPHIPLWDGPRVTSLNFLPLKEEAEKAVTELKANDQADIIVASIHAGQQNSDPAASADQVIENVAGIDAYILGHDHLSFTKQGAAPNGKTVPVGGPKDTGTEVVKIDLSVAKNADKWEVQEGTATIVPTTNVPADEAVKAATKEYHEKTRAFIQEEIG…
MELSSTAYAVETTSQQSSEAVTSTTDSSRKQEPVITQETTDIKQEAPNQATSDSVKQSQETTAPTETTNLETSIAEKEETSTPQKITILGTSDVHGQLWNWSYEDDKELPVGLSQVSTVVNQVRAQNPAGTVLIDNGDNIQGTILTDDLYNKAPLVNEKTHPMITAMNVMKYDAMVLGNHEFNFGLPLIKKIQQEATFPILSANTYNKEDGLRFVEGTTTKELDFNQDGQPDLKVGIIGLTIPHIPLWDGPRVTSLNFLPLKEEAEKAVTELKANDQADIIVASIHAGQQNSDPAASADQVIENVAGIDAYILGHDHLSFTKQGAAPNGKTVPVGGPKDTGTEVVKIDLSVAKNADKWEVQEGTATIVPTTNVPADEAVKAATKEYHEKTRAFIQEEIG…
MELSSTAYAVETTSQQSSEAVTSTTDSSRKQEPVITQETTDIKQEAPNQATSDSVKQSQETTAPTETTNLETSIAEKEETSTPQKITILGTSDVHGQLWNWSYEDDKELPVGLSQVSTVVNQVRAQNPAGTVLIDNGDNIQGTILTDDLYNKAPLVNEKTHPMITAMNVMKYDAMVLGNHEFNFGLPLIKKIQQEATFPILSANTYNKEDGLRFVEGTTTKELDFNQDGQPDLKVGIIGLTIPHIPLWDGPRVTSLNFLPLKEEAEKAVTELKANDQADIIVASIHAGQQNSDPAASADQVIENVAGIDAYILGHDHLSFTKQGAAPNGKTVPVGGPKDTGTEVVKIDLSVAKNADKWEVQEGTATIVPTTNVPADEAVKAATKEYHEKTRAFIQEEIG…
MELSSTAYAVETTSQQSSEAVTSTTDSSRKQEPVITQETTDIKQEAPNQATSDSVKQSQETTAPTETTNLETSIAEKEETSTPQKITILGTSDVHGQLWNWSYEDDKELPVGLSQVSTVVNQVRAQNPAGTVLIDNGDNIQGTILTDDLYNKAPLVNEKTHPMITAMNVMKYDAMVLGNHEFNFGLPLIKKIQQEATFPILSANTYNKEDGLRFVEGTTTKELDFNQDGQPDLKVGIIGLTIPHIPLWDGPRVTSLNFLPLKEEAEKAVTELKANDQADIIVASIHAGQQNSDPAASADQVIENVAGIDAYILGHDHLSFTKQGAAPNGKTVPVGGPKDTGTEVVKIDLSVAKNADKWEVQEGTATIVPTTNVPADEAVKAATKEYHEKTRAFIQEEIG…
MELSSTAYAVETTSQQSSEAVTSTTDSSRKQEPVITQETTDIKQEAPNQATSDSVKQSQETTAPTETTNLETSIAEKEETSTPQKITILGTSDVHGQLWNWSYEDDKELPVGLSQVSTVVNQVRAQNPAGTVLIDNGDNIQGTILTDDLYNKAPLVNEKTHPMITAMNVMKYDAMVLGNHEFNFGLPLIKKIQQEATFPILSANTYNKEDGLRFVEGTTTKELDFNQDGQPDLKVGIIGLTIPHIPLWDGPRVTSLNFLPLKEEAEKAVTELKANDQADIIVASIHAGQQNSDPAASADQVIENVAGIDAYILGHDHLSFTKQGAAPNGKTVPVGGPKDTGTEVVKIDLSVAKNADKWEVQEGTATIVPTTNVPADEAVKAATKEYHEKTRAFIQEEIG…
MELSSTAYAVETTSQQSSEAVTSTTDSSRKQEPVITQETTDIKQEAPNQATSDSVKQSQETTAPTETTNLETSIAEKEETSTPQKITILGTSDVHGQLWNWSYEDDKELPVGLSQVSTVVNQVRAQNPAGTVLIDNGDNIQGTILTDDLYNKAPLVNEKTHPMITAMNVMKYDAMVLGNHEFNFGLPLIKKIQQEATFPILSANTYNKEDGLRFVEGTTTKELDFNQDGQPDLKVGIIGLTIPHIPLWDGPRVTSLNFLPLKEEAEKAVTELKANDQADIIVASIHAGQQNSDPAASADQVIENVAGIDAYILGHDHLSFTKQGAAPNGKTVPVGGPKDTGTEVVKIDLSVAKNADKWEVQEGTATIVPTTNVPADEAVKAATKEYHEKTRAFIQEEIG…
MELSSTAYAVETTSQQSSEAVTSTTDSSRKQEPVITQETTDIKQEAPNQATSDSVKQSQETTAPTETTNLETSIAEKEETSTPQKITILGTSDVHGQLWNWSYEDDKELPVGLSQVSTVVNQVRAQNPAGTVLIDNGDNIQGTILTDDLYNKAPLVNEKTHPMITAMNVMKYDAMVLGNHEFNFGLPLIKKIQQEATFPILSANTYNKEDGLRFVEGTTTKELDFNQDGQPDLKVGIIGLTIPHIPLWDGPRVTSLNFLPLKEEAEKAVTELKANDQADIIVASIHAGQQNSDPAASADQVIENVAGIDAYILGHDHLSFTKQGAAPNGKTVPVGGPKDTGTEVVKIDLSVAKNADKWEVQEGTATIVPTTNVPADEAVKAATKEYHEKTRAFIQEEIG…
MELSSTAYAVETTSQQSSEAVTSTTDSSRKQEPVITQETTDIKQEAPNQATSDSVKQSQETTAPTETTNLETSIAEKEETSTPQKITILGTSDVHGQLWNWSYEDDKELPVGLSQVSTVVNQVRAQNPAGTVLIDNGDNIQGTILTDDLYNKAPLVNEKTHPMITAMNVMKYDAMVLGNHEFNFGLPLIKKIQQEATFPILSANTYNKEDGLRFVEGTTTKELDFNQDGQPDLKVGIIGLTIPHIPLWDGPRVTSLNFLPLKEEAEKAVTELKANDQADIIVASIHAGQQNSDPAASADQVIENVAGIDAYILGHDHLSFTKQGAAPNGKTVPVGGPKDTGTEVVKIDLSVAKNADKWEVQEGTATIVPTTNVPADEAVKAATKEYHEKTRAFIQEEIG…
MELSSTAYAVETTSQQSSEAVTSTTDSSRKQEPVITQETTDIKQEAPNQATSDSVKQSQETTAPTETTNLETSIAEKEETSTPQKITILGTSDVHGQLWNWSYEDDKELPVGLSQVSTVVNQVRAQNPAGTVLIDNGDNIQGTILTDDLYNKAPLVNEKTHPMITAMNVMKYDAMVLGNHEFNFGLPLIKKIQQEATFPILSANTYNKEDGLRFVEGTTTKELDFNQDGQPDLKVGIIGLTIPHIPLWDGPRVTSLNFLPLKEEAEKAVTELKANDQADIIVASIHAGQQNSDPAASADQVIENVAGIDAYILGHDHLSFTKQGAAPNGKTVPVGGPKDTGTEVVKIDLSVAKNADKWEVQEGTATIVPTTNVPADEAVKAATKEYHEKTRAFIQEEIG…
MELSSTAYAVETTSQQSSEAVTSTTDSSRKQEPVITQETTDIKQEAPNQATSDSVKQSQETTAPTETTNLETSIAEKEETSTPQKITILGTSDVHGQLWNWSYEDDKELPVGLSQVSTVVNQVRAQNPAGTVLIDNGDNIQGTILTDDLYNKAPLVNEKTHPMITAMNVMKYDAMVLGNHEFNFGLPLIKKIQQEATFPILSANTYNKEDGLRFVEGTTTKELDFNQDGQPDLKVGIIGLTIPHIPLWDGPRVTSLNFLPLKEEAEKAVTELKANDQADIIVASIHAGQQNSDPAASADQVIENVAGIDAYILGHDHLSFTKQGAAPNGKTVPVGGPKDTGTEVVKIDLSVAKNADKWEVQEGTATIVPTTNVPADEAVKAATKEYHEKTRAFIQEEIG…
MELSSTAYAVETTSQQSSEAVTSTTDSSRKQEPVITQETTDIKQEAPNQATSDSVKQSQETTAPTETTNLETSIAEKEETSTPQKITILGTSDVHGQLWNWSYEDDKELPVGLSQVSTVVNQVRAQNPAGTVLIDNGDNIQGTILTDDLYNKAPLVNEKTHPMITAMNVMKYDAMVLGNHEFNFGLPLIKKIQQEATFPILSANTYNKEDGLRFVEGTTTKELDFNQDGQPDLKVGIIGLTIPHIPLWDGPRVTSLNFLPLKEEAEKAVTELKANDQADIIVASIHAGQQNSDPAASADQVIENVAGIDAYILGHDHLSFTKQGAAPNGKTVPVGGPKDTGTEVVKIDLSVAKNADKWEVQEGTATIVPTTNVPADEAVKAATKEYHEKTRAFIQEEIG…
MELSSTAYAVETTSQQSSEAVTSTTDSSRKQEPVITQETTDIKQEAPNQATSDSVKQSQETTAPTETTNLETSIAEKEETSTPQKITILGTSDVHGQLWNWSYEDDKELPVGLSQVSTVVNQVRAQNPAGTVLIDNGDNIQGTILTDDLYNKAPLVNEKTHPMITAMNVMKYDAMVLGNHEFNFGLPLIKKIQQEATFPILSANTYNKEDGLRFVEGTTTKELDFNQDGQPDLKVGIIGLTIPHIPLWDGPRVTSLNFLPLKEEAEKAVTELKANDQADIIVASIHAGQQNSDPAASADQVIENVAGIDAYILGHDHLSFTKQGAAPNGKTVPVGGPKDTGTEVVKIDLSVAKNADKWEVQEGTATIVPTTNVPADEAVKAATKEYHEKTRAFIQEEIG…
MELSSTAYAVETTSQQSSEAVTSTTDSSRKQEPVITQETTDIKQEAPNQATSDSVKQSQETTAPTETTNLETSIAEKEETSTPQKITILGTSDVHGQLWNWSYEDDKELPVGLSQVSTVVNQVRAQNPAGTVLIDNGDNIQGTILTDDLYNKAPLVNEKTHPMITAMNVMKYDAMVLGNHEFNFGLPLIKKIQQEATFPILSANTYNKEDGLRFVEGTTTKELDFNQDGQPDLKVGIIGLTIPHIPLWDGPRVTSLNFLPLKEEAEKAVTELKANDQADIIVASIHAGQQNSDPAASADQVIENVAGIDAYILGHDHLSFTKQGAAPNGKTVPVGGPKDTGTEVVKIDLSVAKNADKWEVQEGTATIVPTTNVPADEAVKAATKEYHEKTRAFIQEEIG…
MELSSTAYAVETTSQQSSEAVTSTTDSSRKQEPVITQETTDIKQEAPNQATSDSVKQSQETTAPTETTNLETSIAEKEETSTPQKITILGTSDVHGQLWNWSYEDDKELPVGLSQVSTVVNQVRAQNPAGTVLIDNGDNIQGTILTDDLYNKAPLVNEKTHPMITAMNVMKYDAMVLGNHEFNFGLPLIKKIQQEATFPILSANTYNKEDGLRFVEGTTTKELDFNQDGQPDLKVGIIGLTIPHIPLWDGPRVTSLNFLPLKEEAEKAVTELKANDQADIIVASIHAGQQNSDPAASADQVIENVAGIDAYILGHDHLSFTKQGAAPNGKTVPVGGPKDTGTEVVKIDLSVAKNADKWEVQEGTATIVPTTNVPADEAVKAATKEYHEKTRAFIQEEIG…
MELSSTAYAVETTSQQSSEAVTSTTDSSRKQEPVITQETTDIKQEAPNQATSDSVKQSQETTAPTETTNLETSIAEKEETSTPQKITILGTSDVHGQLWNWSYEDDKELPVGLSQVSTVVNQVRAQNPAGTVLIDNGDNIQGTILTDDLYNKAPLVNEKTHPMITAMNVMKYDAMVLGNHEFNFGLPLIKKIQQEATFPILSANTYNKEDGLRFVEGTTTKELDFNQDGQPDLKVGIIGLTIPHIPLWDGPRVTSLNFLPLKEEAEKAVTELKANDQADIIVASIHAGQQNSDPAASADQVIENVAGIDAYILGHDHLSFTKQGAAPNGKTVPVGGPKDTGTEVVKIDLSVAKNADKWEVQEGTATIVPTTNVPADEAVKAATKEYHEKTRAFIQEEIG…
MELSSTAYAVETTSQQSSEAVTSTTDSSRKQEPVITQETTDIKQEAPNQATSDSVKQSQETTAPTETTNLETSTAEKEETSTPQKITILGTSDVHGQLWNWSYEDDKELPVGLSQVSTVVNQVRAQNPAGTVLIDNGDNIQGTILTDDLYNKAPLVNEKTHPMITAMNVMGYDAMVLGNHEFNFGLPLIKKIQQEATFPILSANTYNKEDGLRFVEGTTTKELDFNQDGQPDLKVGIIGLTIPHIPFWDGPRVTSLNFLPLKEEAEKAVTELKANDQADIIVASIHAGQQNSDPAASADQVIENVAGIDAYILGHDHLSFTKQGAAPNGKTVPVGGPKDTGTEVVKIDLSVAKNADKWEVQEGTATIVPTTNVPADEAVKAATKEYHEQTRAFIQEEIG…
MELSSTAYAVETTSQQSSEAVTSTTDSSRKQEPVITQETTDIKQEAPNQATSDSVKQSQETTAPTETTNLETSTAEKEETSTPQKITILGTSDVHGQLWNWSYEDDKELPVGLSQVSTVVNQVRAQNPAGTVLIDNGDNIQGTILTDDLYNKAPLVNEKTHPMITAMNVMKYDAMVLGNHEFNFGLPLIQKIQKEATFPILSANTYNKDGNRFVEGTTTKELDLNQDGQPDLKVGIIGLTIPHIPLWDGPRVTSLNFLPLKEEAEKAVAELKTNDQADIIVASIHAGQQNSDPAASADQVIENVAGIDAYILGHDHLSFTKQGAAPNGKTVPVGGPKDTGTEVVKIDLSVAKNADKWEVQEGTATIVPTTNVPADEAVKAATKEYHEQTRAFIQEEIGT…
MELSSTAYAVETTSQQSSEAVTSTTDSSRKQEPVITQETTDIKQEAPNQATSDSVKQSQETTAPTETTNLETSTAEKEETSTPQKITILGTSDVHGQLWNWSYEDDKELPVGLSQVSTVVNQVRAQNPAGTVLIDNGDNIQGTILTDDLYNKAPLVNEKTHPMITAMNVMKYDAMVLGNHEFNFGLPLIQKIQKEATFPILSANTYNKDGSRFVEGTTTKELDLNQDGQPDLKVGIIGLTIPHIPLWDGPRVTSLNFLPLKEEAEKAVTELKTNDQADIIVASIHAGQQNSDPAASADQVIENVAGIDAYILGHDHLSFTKQGAAPNGKTVPVGGPKDTGTEVVKIDLSVAKNADKWEVQEGTATIVPTTNVPADEAVKAATKEYHEKTRAFIQEEIGT…
MELSSTAYAVETTSQQSSEAVTSTTDSSRKQEPVITQETTDIKQEAPNQATSDSVKQSQETTAPTETTNLETSTAEKEETSTPQKITILGTSDVHGQLWNWSYEDDKELPVGLSQVSTVVNQVRAQNPAGTVLIDNGDNIQGTILTDDLYNKAPLVNEKTHPMITAMNVMKYDAMVLGNHEFNFGLPLIQKIQKEATFPILSANTYNKDGSRFVEGTTTKELDLNQDGQPDLKVGIIGLTIPHIPLWDGPRVTSLNFLPLKEEAEKAVTELKTNDQADIIVASIHAGQQNSDPAASADQVIENVAGIDAYILGHDHLSFTKQGAAPNGKTVPVGGPKDTGTEVVKIDLSVAKNADKWEVQEGTATIVPTTNVPADEAVKAATKEYHEKTRAFIQEEIGT…
MELSSTAYAVETTSQQSSEAVTSTTDSSRKQEPVITQETTDIKQEAPNQATSDSVKQSQETTAPTETTNLETSTAEKEETSTPQKITILGTSDVHGQLWNWSYEDDKELPVGLSQVSTVVNQVRAQNPAGTVLIDNGDNIQGTILTDDLYNKAPLVNEKTHPMITAMNVMKYDAMVLGNHEFNFGLPLIQKIQQEATFPILSANTYNKEDGRRFVKGTTTKELDFNQDGQPDLKVGIIGLTIPHIPLWDGPRVTSLNFLPLKEEAEKAVTELKTNDQADIIVASIHAGQQNSDPAASADQVIENVAGIDAYILGHDHLSFTKQGAAPNGKTVPVGGPKDTGTEVVKIDLSVAKNADKWEVQEGTATIVPTTNVPADEAVKAATKEYHEKTRAFIQEEIG…
MELSSTAYAVETTSQQSSEAVTSTTDSSRKQEPVITQETTDIKQEAPNQATSDSVKQSQETTAPTETTNLETSTAEKEETSTPQKITILGTSDVHGQLWNWSYEDDKELPVGLSQVSTVVNQVRAQNPAGTVLIDNGDNIQGTILTDDLYNKAPLVNEKTHPMITAMNVMKYDAMVLGNHEFNFGLPLIQKIQQEATFPILSANTYNKEDGRRFVKGTTTKELDFNQDGQPDLKVGIIGLTIPHIPLWDGPRVTSLNFLPLKEEAEKAVTELKTNDQADIIVASIHAGQQNSDPAASADQVIENVAGIDAYILGHDHLSFTKQGAAPNGKTVPVGGPKDTGTEVVKIDLSVAKNADKWEVQEGTATIVPTTNVPADEAVKAATKEYHEKTRAFIQEEIG…
MELSSTAYAVETTSQQSSEAVTSTTDSSRKQEPVITQETTDIKQEAPNQATSDSVKQSQETTAPTETTNLETSTAEKEETSTPQKITILGTSDVHGQLWNWSYEDDKELPVGLSQVSTVVNQVRAQNPAGTVLIDNGDNIQGTILTDDLYNKAPLVNEKTHPMITAMNVMKYDAMVLGNHEFNFGLPLIQKIQQEATFPILSANTYNKEDGRRFVKGTTTKELDFNQDGQPDLKVGIIGLTIPHIPLWDGPRVTSLNFLPLKEEAEKAVTELKTNDQADIIVASIHAGQQNSDPAASADQVIENVAGIDAYILGHDHLSFTKQGAAPNGKTVPVGGPKDTGTEVVKIDLSVAKNADKWEVQEGTATIVPTTNVPADEAVKAATKEYHEKTRAFIQEEIG…
MELSSTAYAVETTSQQSSEAVTSTTDSSRKQEPVITQETTDIKQEAPNQATSDSVKQSQETTAPTETTNLETSTAEKEETSTPQKITILGTSDVHGQLWNWSYEDDKELPVGLSQVSTVVNQVRAQNPAGTVLIDNGDNIQGTILTDDLYNKAPLVNEKTHPMITAMNVMKYDAMVLGNHEFNFGLPLIQKIQQEATFPILSANTYNKEDGRRFVKGTTTKELDFNQDGQPDLKVGIIGLTIPHIPLWDGPRVTSLNFLPLKEEAEKAVTELKTNDQADIIVASIHAGQQNSDPAASADQVIENVAGIDAYILGHDHLSFTKQGAAPNGKTVPVGGPKDTGTEVVKIDLSVAKNADKWEVQEGTATIVPTTNVPADEAVKAATKEYHEKTRAFIQEEIG…
MELSSTAYAVETTSQQSSEAVTSTTDSSRKQEPVITQETTDIKQEAPNQATSDSVKQSQETTAPTETTNLETSTAEKEETSTPQKITILGTSDVHGQLWNWSYEDDKELPVGLSQVSTVVNQVRAQNPAGTVLIDNGDNIQGTILTDDLYNKAPLVNEKTHPMITAMNVMKYDAMVLGNHEFNFGLPLIQKIQQEATFPILSANTYNKEDGRRFVKGTTTKELDFNQDGQPDLKVGIIGLTIPHIPLWDGPRVTSLNFLPLKEEAEKAVTELKTNDQADIIVASIHAGQQNSDPAASADQVIENVAGIDAYILGHDHLSFTKQGAAPNGKTVPVGGPKDTGTEVVKIDLSVAKNADKWEVQEGTATIVPTTNVPADEAVKAATKEYHEKTRAFIQEEIG…
MELSSTAYAVETTSQQSSEAVTSTTDSSRKQEPVITQETTDIKQEAPNQATSDSVKQSQETTAPTETTNLETSTAEKEETSTPQKITILGTSDVHGQLWNWSYEDDKELPVGLSQVSTVVNQVRAQNPAGTVLIDNGDNIQGTILTDDLYNKAPLVNEKTHPMITAMNVMKYDAMVLGNHEFNFGLPLIQKIQQEATFPILSANTYNKEDGRRFVKGTTTKELDFNQDGQPDLKVGIIGLTIPHIPLWDGPRVTSLNFLPLKEEAEKAVAELKTNDQADIIVASIHAGQQNSDPAASADQVIENVAGIDAYILGHDHLSFTKQGAAPNGKTVPVGGPKDTGTEVVKIDLSVAKNADKWEVQEGTATIVPTTNVPADEAVKAATKEYHEKTRAFIQEEIG…
MELSSTAYAVETTSQQSSEAVTSTTDSSRKQEPVITQETTDIKQEAPNQATSDSVKQSQKTTAPTETTNLETSTAEKEETSTPQKITILGTSDVHGQLWNWSYEDDKELPVGLSQVSTVVNQVRAQNPAGTVLIDNGDNIQGTILTDDLYNKAPLVNEKTHPMITAMNVMKYDAMVLGNHEFNFGLPLIKKIQQEATFPILSANTYNKEDGRRFVEGTTTKELDFNQDGLPDLKVGIIGLTIPHIPLWDGPRVTSLNFLPLKEEAEKAVAELKTNDQADIIVASIHAGQQNSDPAASADQVIENVAGIDAYILGHDHLSFTKQGAAPNGKTVPVGGPKDTGTEVVKIDLSVAKNADKWEVQEGTATIVPTTNVPADEAVKAATKEYHEQTRAFIQEEIG…
MELSSTAYAVETTSQQSSEAVTSTTDSSRKQEPVITQETTDIKQEAPNQATSDSVKQSQKTTAPTETTNLETSTAEKEETSTPQKITILGTSDVHGQLWNWSYEDDKELPVGLSQVSTVVNQVRAQNPAGTVLIDNGDNIQGTILTDDLYNKAPLVNEKTHPMITAMNVMKYDAMVLGNHEFNFGLPLIKKIQQEATFPILSANTYNKEDGRRFVEGTTTKELDFNQDGLPDLKVGIIGLTIPHIPLWDGPRVTSLNFLPLKEEAEKAVAELKTNDQADIIVASIHAGQQNSDPAASADQVIENVAGIDAYILGHDHLSFTKQGAAPNGKTVPVGGPKDTGTEVVKIDLSVAKNADKWEVQEGTATIVPTTNVPADEAVKAATKEYHEQTRAFIQEEIG…
MELSSTAYAVETTSQQSSEAVTSTTDSSRKQEPVITQETTDIKQEAPNQATSDSVKQSQKTTAPTETTNLETSTAEKEETSTPQKITILGTSDVHGQLWNWSYEDDKELPVGLSQVSTVVNQVRAQNPAGTVLIDNGDNIQGTILTDDLYNKAPLVNEKTHPMITAMNVMKYDAMVLGNHEFNFGLPLIKKIQQEATFPILSANTYNKEDGRRFVEGTTTKELDFNQDGLPDLKVGIIGLTIPHIPLWDGPRVTSLNFLPLKEEAEKAVAELKTNDQADIIVASIHAGQQNSDPAASADQVIENVAGIDAYILGHDHLSFTKQGAAPNGKTVPVGGPKDTGTEVVKIDLSVAKNADKWEVQEGTATIVPTTNVPADEAVKAATKEYHEQTRAFIQEEIG…
MELSSTAYAVETTSQQSSEAVTSTTDSSRKQEPVITQETTDIKQEAPNQATSDSVKQSQKTTAPTETTNLETSTAEKEETSTPQKITILGTSDVHGQLWNWSYEDDKELPVGLSQVSTVVNQVRAQNPAGTVLIDNGDNIQGTILTDDLYNKAPLVNEKTHPMITAMNVMKYDAMVLGNHEFNFGLPLIKKIQQEATFPILSANTYNKEDGRRFVEGTTTKELDFNQDGLPDLKVGIIGLTIPHIPLWDGPRVTSLNFLPLKEEAEKAVAELKTNDQADIIVASIHAGQQNSDPAASADQVIENVAGIDAYILGHDHLSFTKQGAAPNGKTVPVGGPKDTGTEVVKIDLSVAKNADKWEVQEGTATIVPTTNVPADEAVKAATKEYHEQTRAFIQEEIG…
MELSSTAYAVETTSQQSSEAVTSTTDSSRKQEPVITQETTDIKQEAPNQATSDSVKQSQKTTAPTETTNLETSTAEKEETSTPQKITILGTSDVHGQLWNWSYEDDKELPVGLSQVSTVVNQVRAQNPAGTVLIDNGDNIQGTILTDDLYNKAPLVNEKTHPMITAMNVMKYDAMVLGNHEFNFGLPLIKKIQQEATFPILSANTYNKEDGRRFVEGTTTKELDFNQDGLPDLKVGIIGLTIPHIPLWDGPRVTSLNFLPLKEEAEKAVAELKTNDQADIIVASIHAGQQNSDPAASADQVIENVAGIDAYILGHDHLSFTKQGAAPNGKTVPVGGPKDTGTEVVKIDLSVAKNADKWEVQEGTATIVPTTNVPADEAVKAATKEYHEQTRAFIQEEIG…
MELSSTAYAVETTSQQSSEAVTSTTDSSRKQEPVITQETTDIKQEAPNQATSDSVKQSQKTTAPTETTNLETSTAEKEETSTPQKITILGTSDVHGQLWNWSYEDDKELPVGLSQVSTVVNQVRAQNPAGTVLIDNGDNIQGTILTDDLYNKAPLVNEKTHPMITAMNVMKYDAMVLGNHEFNFGLPLIKKIQQEATFPILSANTYNKEDGRRFVEGTTTKELDFNQDGLPDLKVGIIGLTIPHIPLWDGPRVTSLNFLPLKEEAEKAVAELKTNDQADIIVASIHAGQQNSDPAASADQVIENVAGIDAYILGHDHLSFTKQGAAPNGKTVPVGGPKDTGTEVVKIDLSVAKNADKWEVQEGTATIVPTTNVPADEAVKAATKEYHEQTRAFIQEEIG…
MELSSTAYAVETTSQQSSEAVTSTTDSSRKQEPVITQETTDIRQEAPNQATSDSVKQSQKTTAPTETTNLETSTAEKEETSTPQKITILGTSDVHGQLWNWSYEDDKELPVGLSQVSTVVNQVRAQNPAGTVLIDNGDNIQGTILTDDLYNKAPLVNEKTHPMITAMNVMKYDAMVLGNHEFNFGLPLIQKIQQEATFPILSANTYNKDGSRFVEGTTTKELDLNQDGQPDLKVGIIGLTIPHIPLWDGPRVTSLNFLPLKEEAEKAVAELKTNDQADIIVASIHAGQQNSDPAASADQVIENVAGIDAYILGHDHLSFTKQGAAPNGKTVPVGGPKDTGTEVVKIDLSVAKNADKWEVQEGTATIVPTTNVPADEAVKAATKEYHEKTRAFIQEEIGT…
MEMWLRQSNDAFRFPILPTSFEISGSINTSTTNVLKLGEVIVCGGTGLRTTEINSFFPSKQYHFCNYKDFPQPYDCVNKLKKWMEQGLILRYIITETDVNMEVIIESFKHGKQDGTNDVYFTLSLKEYKRIQIPKVSINNDERLSSVKDVPITKGFETKKQRTHKVGKGDSLWSLAKKYYGNGDLWKKIYDANKKLIKNPDIIKDGWVLVIP
MENQDNPHQVTAEQVGLGNVENYGFASDSEAVAGTLTSKYMHPKNVAEAIKGQAVTQTGDQEIAGVKNFVTMPTVNGLPLESSRMAIYEASGVGEVEAKYQAAFNKDNMKFVLIRVGNRVDAFVRCNLSDPTKLNNNVVKVFTVPTGYTLSTKITKGIWNLALTAMQYTFPQPNCAGLYEMGNQGILFGANRAGNIYLQGSWYTDDPFPTK
MENQDNPHQVTAEQVGLGNVENYGFASDSEAVAGTLTSKYMHPKNVAEAIKGQAVTQTGDQEIAGVKNFVTMPTVNGVPLESSRMAIYEASGVGEVEAKYQAAFNKDNMKFVLIRVGNRVDAFVRCNLSDPTKLNTHMPKIFNIPTGYKMSSKISASVWNIPLSVAPAAFPYPNCNALYEIGNQGIIFASSRAGNVYLQGSWYTDDPFPTK
MEQKKAQHITYSMDYRLGPNSYDCSSAVYFALKEAGFIDPSTFPGNTDSLFGQLERVGWSQVPLVGGKYHVQRGDIFIWGIRGNSGGELGHTGIFIDDKDNIIHCTCGWDGNKCSINGISVDNHDQVWVASGRPPVTIYRFGGASKPYPGDSSGSKGDSVNPSAGVFYPSMRLPVSGDTDPNSPALDYYEAGQAIVYDSYVFANGYAWISYVAGSGLRRYVAVGPDDGRTDTVWGTGFLNNTPSGSGSNTGSALSGVFYPSMRLPVSGDTDPNSPALDYYEAGQAIIYDSYVFANGYAWISYIAGSGLRRYVAVGPDDGRTDTVWGTGFFDNGGDPGSQAHPNSIGLVPKAGNFVPNRKLPVSADTDPNSAALDYYEAGQSIGYDSYIFANGYAWISYI…
MERMNIKMSEMNYQFNEKGETEAIEVQYSNHDGQSNEQFYVRAVLKEGNFDEMTRSQADQAAKEKIISWLQPKSEEKPSPAQ
MEVEDMHIFGLTVTEFLAVLSFLAGTIFGLMKYYDLFMDLKRAVKELNKTIASLEQRFDNHEIRLTRLEEQNKTIFKSIGGKRHEEN
MFETFTTDESVAFIRQNVQFFTINQRVKAAAPNNQTIKIATYLPTTDNWVTQIQESAKEFGDFSIQINDQNFITDEGFIYLMSYTDSSNGVTPASVEVDYVGLHIGLSVDAQAVLAKSGFVQAEQLNTHMENQDNPHQVTAEQVGLGNVENYGFASDSEAVAGTLTSKYMHPKNVAEAIKGQAVTQTGDQEIAGVKNFVTMPTVNGVPLESSRMAIYEASGVGEVEAKYQAAFNKDNMKFVLIRVGNRVDAFVRCNLSDPTKLNTHMPKIFNIPTGYKMSSKISASVWNIPLSVAPAAFPYPNCNALYEIGNQGIIFASSRAGNVYLQGSWYTDDPFPTK
MFFCYVNIFLLKNGTNVRIIIPIGECGEMVRRTKKEFKPYNNYVDRPFELKWPTAFPLGELTEAIKSTDEYHARNIERLPQQSQKQIEYFLDRSIKQNKVLEIQLNSLDEYDRVKPHVFGVFRGMAEFDVVLIGEQEIDFYDIRNVQIHNFTKWSEEHIPEENPFEEETEHCETIDEFVDEYFDDEWIE
MFKKLMIQLALAIGLSLTIPMTACAYTIEADPINFTYFPGSATNELIVLHESGNERNLGPHSLDNEVAYMKRNWSNAYVSYFVGSGGRVKQLAPAGQIQYGAGSLANQKAYAQIELARTNNAATFKKDYAAYVNLARDLAQNIGADFSLDDGTGYGIVTHDWITKNWWGDHTDPYGYLARWGISKAQLAQDLQTGVSETGETVIIQPGKPNAPKYQVGQAIRFTSIYPTPDALINEHLSAEALWTQVGTITAKLPDRQNLYRIENSGHLLGYVNDGDIAELWRPQTKKSFLIGVDEGIVLRAGQPSLSAPIYGIWPKNTRFYYDAFYIADGYVFIGGTDTSGARIYLPIGPNDGNAQNTWGSFTS
MFKKLMIQLALVIDLSLTIPMTACAYTIEADPINFTYFTGSSSNELIVLHESGNDRNLGPHSLDNEVAYMKRNWSNAYVSYFVGSGGRVKQLAPAGQIQYGAGSLANQKAYAQIELARTNNAATFKKDYAAYVNLARDLAQNIGADFSLDDGTGYGIVTHDWITKNWWGDHTDPYGYLARWGISKAQLAQDLQTGVSETGETVIIQPGKPNAPKYQVGQAIRFTSIYPTPDALINEHLSAEALWTQVGTITAKLPDRQNLYRIENSGHLLGYVNDGDIAELWRPQTKKSFLIGVDEGIVLRAGQPSLSAPIYGIWPKNTRFYYDAFYIADGYVFIGGTDTTGARIYLPIGPNDGNAQNTWGSFTS
MFKKLMIQLALVIDLSLTIPMTACAYTIEADPINFTYFTGSSSNELIVLHESGNERNLGPHSLDNEVAYMKRNWSNAYVSYFVGSGGRVKQLAPAGQIQYGAGSLANQKAYAQIELARTNNAATFKKDYAAYVNLARDLAQNIGADFSLDDGTGYGIVTHDWITKNWWGDHTDPYGYLARWGISKAQLAQDLQTGVSETGETVIIQPGKPNAPKYQVGQAIRFTSIYPTPDALINEHLSAEALWTQVGTITAKLPDRQNLYRIENSGHLLGYVNDGDIAELWRPQTKKSFLIGVDEGIVLRAGQPSLSAPIYGIWPKNTRFYYDAFYIADGYVFIGGTDTTGARIYLPIGPNDGNAQNTWGSFTS
MFKKLMIQLALVIDLSLTIPMTACAYTIEADPINFTYFTGSSSNELIVLHESGNERNLGPHSLDNEVAYMKRNWSNAYVSYFVGSGGRVKQLAPAGQIQYGAGSLANQKAYAQIELARTNNAATFKKDYAAYVNLARDLAQNIGADFSLDDGTGYGIVTHDWITKNWWGDHTDPYGYLARWGISKAQLAQDLQTGVSETGETVIIQPGKPNAPKYQVGQAIRFTSIYPTPDALINEHLSAEALWTQVGTITAKLPDRQNLYRIENSGHLLGYVNDGDIAELWRPQTKKSFLIGVDEGIVLRAGQPSLSAPIYGIWPKNTRFYYDAFYIADGYVFIGGTDTTGARIYLPIGPNDGNAQNTWGSFTS
MFKKLMIQLALVIDLSLTIPMTACAYTIEADPINFTYFTGSSSNELIVLHESGNERNLGPHSLDNEVAYMKRNWSNAYVSYFVGSGGRVKQLAPAGQIQYGAGSLANQKAYAQIELARTNNAATFKKDYAAYVNLARDLAQNIGADFSLDDGTGYGIVTHDWITKNWWGDHTDPYGYLARWGISKAQLAQDLQTGVSETGETVIIQPGKPNAPKYQVGQAIRFTSIYPTPDALINEHLSAEALWTQVGTITAKLPDRQNLYRIENSGHLLGYVNDGDIAELWRPQTKKSFLIGVDEGIVLRAGQPSLSAPIYGIWPKNTRFYYDAFYIADGYVFIGGTDTTGARIYLPIGPNDGNAQNTWGSFTS
MFKKLMIQLALVIDLSLTIPMTACAYTIEADPINFTYFTGSSSNELIVLHESGNERNLGPHSLDNEVAYMKRNWSNAYVSYFVGSGGRVKQLAPAGQIQYGAGSLANQKAYAQIELARTNNAATFKKDYAAYVNLARDLAQNIGADFSLDDGTGYGIVTHDWITKNWWGDHTDPYGYLARWGISKAQLAQDLQTGVSETGETVIIQPGKPNAPKYQVGQAIRFTSIYPTPDALINEHLSAEALWTQVGTITAKLPDRQNLYRIENSGHLLGYVNDGDIAELWRPQTKKSFLIGVDEGIVLRAGQPSLSAPIYGIWPKNTRFYYDAFYIADGYVFIGGTDTTGARIYLPIGPNDGNAQNTWGSFTS
MFKKLMIQLALVIGLSLTIPLTACAYTIEADPINFTYFPGSASNELIVLHESGNERNLGPHSLDNEVAYMKRNWSNAYVSYFVGSGGRVKQLAPAGQIQYGAGSLANQKAYAQIELARTNNAATFKKDYAAYVNLARDLAQNIGADFSLDDGTGYGIVTHDWITKNWWGDHTDPYGYLARWGISKAQLAQDLQTGVSETGETVIIQPGKPNAPKYQVGQAIRFTSIYPTPDALINEHLSAEALWTQVGTITAKLPDRQNLYRVENSGHLLGYVNDGDIAELWRPQTKKSFLIGVDEGIVLRAGQPSLLAPIYGIWPKNTRFYYDTFYIADGYVFIGGTDTTGARIYLPIGPNDGNAQNTWGSFAS
MFKKLMIQLALVIGLSLTIPLTACAYTIEADPINFTYFPGSASNELIVLHESGNERNLGPHSLDNEVAYMKRNWSNAYVSYFVGSGGRVKQLAPAGQIQYGAGSLANQKAYAQIELARTNNAATFKKDYAAYVNLARDLAQNIGADFSLDDGTGYGIVTHDWITKNWWGDHTDPYGYLARWGISKAQLAQDLQTGVSETGETVIIQPGKPNAPKYQVGQAIRFTSIYPTPDALINEHLSAEALWTQVGTITAKLPDRQNLYRVENSGHLLGYVNDGDIAELWRPQTKKSFLIGVDEGIVLRAGQPSLLAPIYGIWPKNTRFYYDTFYIADGYVFIGGTDTTGARIYLPIGPNDGNAQNTWGSFAS
MFKKLMIQLALVIGLSLTIPLTACAYTIEADPINFTYFPGSASNELIVLHESGNERNLGPHSLDNEVAYMKRNWSNAYVSYFVGSGGRVKQLAPAGQIQYGAGSLANQKAYAQIELARTNNAATFKKDYAAYVNLARDLAQNIGADFSLDDGTGYGIVTHDWITKNWWGDHTDPYGYLARWGISKAQLAQDLQTGVSETGETVIIQPGKPNAPKYQVGQAIRFTSIYPTPDALINEHLSAEALWTQVGTITAKLPDRQNLYRVENSGHLLGYVNDGDIAELWRPQTKKSFLIGVDEGIVLRAGQPSLLAPIYGIWPKNTRFYYDTFYIADGYVFIGGTDTTGARIYLPIGPNDGNAQNTWGSFAS
MFKKLMIQLALVIGLSLTIPLTACAYTIEADPINFTYFPGSASNELIVLHESGNERNLGPHSLDNEVAYMKRNWSNAYVSYFVGSGGRVKQLAPAGQIQYGAGSLANQKAYAQIELARTNNAATFKKDYAAYVNLARDLAQNIGADFSLDDGTGYGIVTHDWITKNWWGDHTDPYGYLARWGISKAQLAQDLQTGVSETGETVIIQPGKPNAPKYQVGQAIRFTSIYPTPDALINEHLSAEALWTQVGTITAKLPDRQNLYRVENSGHLLGYVNDGDIAELWRPQTKKSFLIGVDEGIVLRAGQPSLLAPIYGIWPKNTRFYYDTFYIADGYVFIGGTDTTGARIYLPIGPNDGNAQNTWGSFAS
MFKKLMIQLALVIGLSLTIPLTACAYTIEADPINFTYFPGSASNELIVLHESGNERNLGPHSLDNEVAYMKRNWSNAYVSYFVGSGGRVKQLAPAGQIQYGAGSLANQKAYAQIELARTNNAATFKKDYAAYVNLARDLAQNIGADFSLDDGTGYGIVTHDWITKNWWGDHTDPYGYLARWGISKAQLAQDLQTGVSETGETVIIQPGKPNAPKYQVGQAIRFTSIYPTPDALINEHLSAEALWTQVGTITAKLPDRQNLYRVENSGHLLGYVNDGDIAELWRPQTKKSFLIGVDEGIVLRAGQPSLLAPIYGIWPKNTRFYYDTFYIADGYVFIGGTDTTGARIYLPIGPNDGNAQNTWGSFAS
MFKKLMIQLALVIGLSLTIPLTACAYTIEADPINFTYFPGSASNELIVLHESGNERNLGPHSLDNEVAYMKRNWSNAYVSYFVGSGGRVKQLAPAGQIQYGAGSLANQKAYAQIELARTNNAATFKKDYAAYVNLARDLAQNIGADFSLDDGTGYGIVTHDWITKNWWGDHTDPYGYLARWGISKAQLAQDLQTGVSETGETVIIQPGKPNAPKYQVGQAIRFTSIYPTPDALINEHLSAEALWTQVGTITAKLPDRQNLYRVENSGHLLGYVNDGDIAELWRPQTKKSFLIGVDEGIVLRAGQPSLLAPIYGIWPKNTRFYYDTFYIADGYVFIGGTDTTGARIYLPIGPNDGNAQNTWGSFAS
MFKKLMIQLALVIGLSLTIPLTACAYTIEADPINFTYFPGSASNELIVLHESGNERNLGPHSLDNEVAYMKRNWSNAYVSYFVGSGGRVKQLAPAGQIQYGAGSLANQKAYAQIELARTNNAATFKKDYAAYVNLARDLAQNIGADFSLDDGTGYGIVTHDWITKNWWGDHTDPYGYLARWGISKAQLAQDLQTGVSETGETVIIQPGKPNAPKYQVGQAIRFTSIYPTPDALINEHLSAEALWTQVGTITAKLPDRQNLYRVENSGHLLGYVNDGDIAELWRPQTKKSFLIGVDEGIVLRAGQPSLLAPIYGIWPKNTRFYYDTFYIADGYVFIGGTDTTGARIYLPIGPNDGNAQNTWGSFAS
MFKKLMIQLALVIGLSLTIPMMACAYTIEADPINFTYFPGSASNELIVLHESGNERNLGPHSLDNEVAYMKRNWSNAYVSYFVGSGGRVKQLAPAGQIQYGAGSLANQKAYAQIELARTNNAATFKKDYAAYVNLARDLAQNIGADFSLDDGTGYGIVTHDWITKNWWGDHTDPYGYLARWGISKAQLAQDLQTGVSETGETVIIQPGKPNAPKYQVGQAIRFTSIYPTPDALINEHLSAEALWTQVGTITAKLPDRQNLYRIENSGHLLGYVNDGDIAELWRPQTKKSFLIGVDEGIVLRAGQPSLSAPIYGIWPKNTRFYYDAFYIADGYVFIGGTDTTGARIYLPIGPNDGNAQNTWGSFTS
MFKKLMIQLALVIGLSLTIPMMACAYTIEADPINFTYFPGSASNELIVLHESGNERNLGPHSLDNEVAYMKRNWSNAYVSYFVGSGGRVKQLAPAGQIQYGAGSLANQKAYAQIELARTNNAATFKKDYAAYVNLARDLAQNIGADFSLDDGTGYGIVTHDWITKNWWGDHTDPYGYLARWGISKAQLAQDLQTGVSETGETVIIQPGKPNAPKYQVGQAIRFTSIYSTPDALINEHLSAEALWTQVGTITAKLPDRQNLYRIENSGHLLGYVNDGDIAELWRPQKKKSFLIGVDEGIVLRAGQPSLSAPIYGIWPKNTRFYYDAFYIADGYVFIGGTDTTGARIYLPIGPNDGNAQNTWGSFTS
MFKKLMIQLALVIGLSLTIPMMACAYTIEADPINFTYFPGSASNELIVLHESGNERNLGPHSLDNEVAYMKRNWSNAYVSYFVGSGGRVKQLAPAGQIQYGAGSLANQKAYAQIELARTNNAATFKKDYAAYVNLARDLAQNIGADFSLDDGTGYGIVTHDWITKNWWGDHTDPYGYLARWGISKAQLAQDLQTGVSETGETVIIQPGKPNAPKYQVGQAIRFTSIYSTPDALINEHLSAEALWTQVGTITAKLPDRQNLYRIENSGHLLGYVNDGDIAELWRPQKKKSFLIGVDEGIVLRAGQPSLSAPIYGIWPKNTRFYYDAFYIADGYVFIGGTDTTGARIYLPIGPNDGNAQNTWGSFTS
MFKKLMIQLALVIGLSLTIPMMACAYTIEADPINFTYFPGSASNELIVLHESGNERNLGPHSLDNEVAYMKRNWSNAYVSYFVGSGGRVKQLAPAGQIQYGAGSLANQKAYAQIELARTNNAATFKKDYAAYVNLARDLAQNIGADFSLDDGTGYGIVTHDWITKNWWGDHTDPYGYLARWGISKAQLAQDLQTGVSETGETVIIQPGKPNAPKYQVGQAIRFTSIYSTPDALINEHLSAEALWTQVGTITAKLPDRQNLYRIENSGHLLGYVNDGDIAELWRPQKKKSFLIGVDEGIVLRAGQPSLSAPIYGIWPKNTRFYYDAFYIADGYVFIGGTDTTGARIYLPIGPNDGNAQNTWGSFTS
MFKKLMIQLALVIGLSLTIPMMACAYTIEADPINFTYFPGSASNELIVLHESGNERNLGPHSLDNEVAYMKRNWSNAYVSYFVGSGGRVKQLAPAGQIQYGAGSLANQKAYAQIELARTNNAATFKKDYAAYVNLARDLAQNIGADFSLDDGTGYGIVTHDWITKNWWGDHTDPYGYLARWGISKAQLAQDLQTGVSETGETVIIQPGKPNAPKYQVGQAIRFTSIYSTPDALINEHLSAEALWTQVGTITAKLPDRQNLYRIENSGHLLGYVNDGDIAELWRPQKKKSFLIGVDEGIVLRAGQPSLSAPIYGIWPKNTRFYYDAFYIADGYVFIGGTDTTGARIYLPIGPNDGNAQNTWGSFTS
MFKKLMIQLALVIGLSLTIPMMACAYTIEADPINFTYFPGSASNELIVLHESGNERNLGPHSLDNEVAYMKRNWSNAYVSYFVGSGGRVKQLAPAGQIQYGAGSLANQKAYAQIELARTNNAATFKKDYAAYVNLARDLAQNIGADFSLDDGTGYGIVTHDWITKNWWGDHTDPYGYLARWGISKAQLAQDLQTGVSETGETVIIQPGKPNAPKYQVGQAIRFTSIYSTPDALINEHLSAEALWTQVGTITAKLPDRQNLYRIENSGHLLGYVNDGDIAELWRPQKKKSFLIGVDEGIVLRAGQPSLSAPIYGIWPKNTRFYYDAFYIADGYVFIGGTDTTGARIYLPIGPNDGNAQNTWGSFTS
MFKKLMIQLALVIGLSLTIPMMACAYTIEADPINFTYFPGSASNELIVLHESGNERNLGPHSLDNEVAYMKRNWSNAYVSYFVGSGGRVKQLAPAGQIQYGAGSLANQKAYAQIELARTNNAATFKKDYAAYVNLARDLAQNIGADFSLDDGTGYGIVTHDWITKNWWGDHTDPYGYLARWGISKAQLAQDLQTGVSETGETVIIQPGKPNAPKYQVGQAIRFTSIYSTPDALINEHLSAEALWTQVGTITAKLPDRQNLYRIENSGHLLGYVNDGDIAELWRPQKKKSFLIGVDEGIVLRAGQPSLSAPIYGIWPKNTRFYYDAFYIADGYVFIGGTDTTGARIYLPIGPNDGNAQNTWGSFTS
MFKKLMIQLALVIGLSLTIPMMACAYTIEADPINFTYFPGSASNELIVLHESGNERNLGPHSLDNEVAYMKRNWSNAYVSYFVGSGGRVKQLAPAGQIQYGAGSLANQKAYAQIELARTNNAATFKKDYAAYVNLARDLAQNIGADFSLDDGTGYGIVTHDWITKNWWGDHTDPYGYLARWGISKAQLAQDLQTGVSETGETVIIQPGKPNAPKYQVGQAIRFTSIYSTPDALINEHLSAEALWTQVGTITAKLPDRQNLYRIENSGHLLGYVNDGDIAELWRPQKKKSFLIGVDEGIVLRAGQPSLSAPIYGIWPKNTRFYYDAFYIADGYVFIGGTDTTGARIYLPIGPNDGNAQNTWGSFTS
MFKKLMIQLALVIGLSLTIPMMACAYTIEADPINFTYFPGSASNELIVLHESGNERNLGPHSLDNEVAYMKRNWSNAYVSYFVGSGGRVKQLAPAGQIQYGAGSLANQKAYAQIELARTNNAATFKKDYAAYVNLARDLAQNIGADFSLDDGTGYGIVTHDWITKNWWGDHTDPYGYLARWGISKAQLAQDLQTGVSETGETVIIQPGKPNAPKYQVGQAIRFTSIYSTPDALINEHLSAEALWTQVGTITAKLPDRQNLYRIENSGHLLGYVNDGDIAELWRPQKKKSFLIGVDEGIVLRAGQPSLSAPIYGIWPKNTRFYYDAFYIADGYVFIGGTDTTGARIYLPIGPNDGNAQNTWGSFTS
MFKKLMIQLALVIGLSLTIPMMACAYTIEADPINFTYFPGSASNELIVLHESGNERNLGPHSLDNEVAYMKRNWSNAYVSYFVGSGGRVKQLAPAGQIQYGAGSLANQKAYAQIELARTNNAATFKKDYAAYVNLARDLAQNIGADFSLDDGTGYGIVTHDWITKNWWGDHTDPYGYLARWGISKAQLAQDLQTGVSETGETVIIQPGKPNAPKYQVGQAIRFTSIYSTPDALINEHLSAEALWTQVGTITAKLPDRQNLYRIENSGHLLGYVNDGDIAELWRPQKKKSFLIGVDEGIVLRAGQPSLSAPIYGIWPKNTRFYYDAFYIADGYVFIGGTDTTGARIYLPIGPNDGNAQNTWGSFTS
MFKKLMIQLALVIGLSLTIPMMACAYTIEADPINFTYFPGSASNELIVLHESGNERNLGPHSLDNEVAYMKRNWSNAYVSYFVGSGGRVKQLAPAGQIQYGAGSLANQKAYAQIELARTNNAATFKKDYAAYVNLARDLAQNIGADFSLDDGTGYGIVTHDWITKNWWGDHTDPYGYLARWGISKAQLAQDLQTGVSETGETVIIQPGKPNAPKYQVGQAIRFTSIYSTPDALINEHLSAEALWTQVGTITAKLPDRQNLYRIENSGHLLGYVNDGDIAELWRPQKKKSFLIGVDEGIVLRAGQPSLSAPIYGIWPKNTRFYYDAFYIADGYVFIGGTDTTGARIYLPIGPNDGNAQNTWGSFTS
MFKKLMIQLALVIGLSLTIPMMACAYTIEADPINFTYFPGSASNELIVLHESGNERNLGPHSLDNEVAYMKRNWSNAYVSYFVGSGGRVKQLAPAGQIQYGAGSLANQKAYAQIELARTNNAATFKKDYAAYVNLARDLAQNIGADFSLDDGTGYGIVTHDWITKNWWGDHTDPYGYLARWGISKAQLAQDLQTGVSETGETVIIQPGKPNAPKYQVGQAIRFTSIYSTPDALINEHLSAEALWTQVGTITAKLPDRQNLYRIENSGHLLGYVNDGDIAELWRPQKKKSFLIGVDEGIVLRAGQPSLSAPIYGIWPKNTRFYYDAFYIADGYVFIGGTDTTGARIYLPIGPNDGNAQNTWGSFTS
MFKKLMIQLALVIGLSLTIPMMACAYTIEADPINFTYFPGSASNELIVLHESGNERNLGPHSLDNEVAYMKRNWSNAYVSYFVGSGGRVKQLAPAGQIQYGAGSLANQKAYAQIELARTNNAATFKKDYAAYVNLARDLAQNIGADFSLDDGTGYGIVTHDWITKNWWGDHTDPYGYLARWGISKAQLAQDLQTGVSETGETVIIQPGKPNAPKYQVGQAIRFTSIYSTPDALINEHLSAEALWTQVGTITAKLPDRQNLYRIENSGHLLGYVNDGDIAELWRPQKKKSFLIGVDEGIVLRAGQPSLSAPIYGIWPKNTRFYYDAFYIADGYVFIGGTDTTGARIYLPIGPNDGNAQNTWGSFTS
MFKKLMIQLALVIGLSLTIPMMACAYTIEADPINFTYFPGSASNELIVLHESGNERNLGPHSLDNEVAYMKRNWSNAYVSYFVGSGGRVKQLAPAGQIQYGAGSLANQKAYAQIELARTNNAATFKKDYAAYVNLARDLAQNIGADFSLDDGTGYGIVTHDWITKNWWGDHTDPYGYLARWGISKAQLAQDLQTGVSETGETVIIQPGKPNAPKYQVGQAIRFTSIYSTPDALINEHLSAEALWTQVGTITAKLPDRQNLYRIENSGHLLGYVNDGDIAELWRPQKKKSFLIGVDEGIVLRAGQPSLSAPIYGIWPKNTRFYYDAFYIADGYVFIGGTDTTGARIYLPIGPNDGNAQNTWGSFTS
MFKKLMIQLALVIGLSLTIPMMACAYTIEADPINFTYFPGSASNELIVLHESGNERNLGPHSLDNEVAYMKRNWSNAYVSYFVGSGGRVKQLAPAGQIQYGAGSLANQKAYAQIELARTNNAATFKKDYAAYVNLARDLAQNIGADFSLDDGTGYGIVTHDWITKNWWGDHTDPYGYLARWGISKAQLAQDLQTGVSETGETVIIQPGKPNAPKYQVGQAIRFTSIYSTPDALINEHLSAEALWTQVGTITAKLPDRQNLYRIENSGHLLGYVNDGDIAELWRPQKKKSFLIGVDEGIVLRAGQPSLSAPIYGIWPKNTRFYYDAFYIADGYVFIGGTDTTGARIYLPIGPNDGNAQNTWGSFTS
MFKKLMIQLALVIGLSLTIPMMACAYTIEADPINFTYFPGSASNELIVLHESGNERNLGPHSLDNEVAYMKRNWSNAYVSYFVGSGGRVKQLAPAGQIQYGAGSLANQKAYAQIELARTNNAATFKKDYAAYVNLARDLAQNIGADFSLDDGTGYGIVTHDWITKNWWGDHTDPYGYLARWGISKAQLAQDLQTGVSETGETVIIQPGKPNAPKYQVGQAIRFTSIYSTPDALINEHLSAEALWTQVGTITAKLPDRQNLYRIENSGHLLGYVNDGDIAELWRPQKKKSFLIGVDEGIVLRAGQPSLSAPIYGIWPKNTRFYYDAFYIADGYVFIGGTDTTGARIYLPIGPNDGNAQNTWGSFTS
MFKKLMIQLALVIGLSLTIPMMACAYTIEADPINFTYFPGSASNELIVLHESGNERNLGPHSLDNEVAYMKRNWSNAYVSYFVGSGGRVKQLAPAGQIQYGAGSLANQKAYAQIELARTNNAATFKKDYAAYVNLARDLAQNIGADFSLDDGTGYGIVTHDWITKNWWGDHTDPYGYLARWGISKAQLAQDLQTGVSETGETVIIQPGKPNAPKYQVGQAIRFTSIYSTPDALINEHLSAEALWTQVGTITAKLPDRQNLYRIENSGHLLGYVNDGDIAELWRPQKKKSFLIGVDEGIVLRAGQPSLSAPIYGIWPKNTRFYYDAFYIADGYVFIGGTDTTGARIYLPIGPNDGNAQNTWGSFTS
MFKKLMIQLALVIGLSLTIPMMACAYTIEADPINFTYFPGSASNELIVLHESGNERNLGPHSLDNEVAYMKRNWSNAYVSYFVGSGGRVKQLAPAGQIQYGAGSLANQKAYAQIELARTNNAATFKKDYAAYVNLARDLAQNIGADFSLDDGTGYGIVTHDWITKNWWGDHTDPYGYLARWGISKAQLAQDLQTGVSETGETVIIQPGKPNAPKYQVGQAIRFTSIYSTPDALINEHLSAEALWTQVGTITAKLPDRQNLYRIENSGHLLGYVNDGDIAELWRPQKKKSFLIGVDEGIVLRAGQPSLSAPIYGIWPKNTRFYYDAFYIADGYVFIGGTDTTGARIYLPIGPNDGNAQNTWGSFTS
MFKKLMIQLALVIGLSLTIPMMACAYTIEADPINFTYFPGSASNELIVLHESGNERNLGPHSLDNEVAYMKRNWSNAYVSYFVGSGGRVKQLAPAGQIQYGAGSLANQKAYAQIELARTNNAATFKKDYAAYVNLARDLAQNIGADFSLDDGTGYGIVTHDWITKNWWGDHTDPYGYLARWGISKAQLAQDLQTGVSETGETVIIQPGKPNAPKYQVGQAIRFTSIYSTPDALINEHLSAEALWTQVGTITAKLPDRQNLYRIENSGHLLGYVNDGDIAELWRPQKKKSFLIGVDEGIVLRAGQPSLSAPIYGIWPKNTRFYYDAFYIADGYVFIGGTDTTGARIYLPIGPNDGNAQNTWGSFTS
MFKKLMIQLALVIGLSLTIPMMACAYTIEADPINFTYFPGSASNELIVLHESGNERNLGPHSLDNEVAYMKRNWSNAYVSYFVGSGGRVKQLAPAGQIQYGAGSLANQKAYAQIELARTNNAATFKKDYAAYVNLARDLAQNIGADFSLDDGTGYGIVTHDWITKNWWGDHTDPYGYLARWGISKAQLAQDLQTGVSETGETVIIQPGKPNAPKYQVGQAIRFTSIYSTPDALINEHLSAEALWTQVGTITAKLPDRQNLYRIENSGHLLGYVNDGDIAELWRPQKKKSFLIGVDEGIVLRAGQPSLSAPIYGIWPKNTRFYYDAFYIADGYVFIGGTDTTGARIYLPIGPNDGNAQNTWGSFTS
MFKKLMIQLALVIGLSLTIPMMACAYTIEADPINFTYFPGSASNELIVLHESGNERNLGPHSLDNEVAYMKRNWSNAYVSYFVGSGGRVKQLAPAGQIQYGAGSLANQKAYAQIELARTNNAATFKKDYAAYVNLARDLAQNIGADFSLDDGTGYGIVTHDWITKNWWGDHTDPYGYLARWGISKAQLAQDLQTGVSETGETVIIQPGKPNAPKYQVGQAIRFTSIYSTPDALINEHLSAEALWTQVGTITAKLPDRQNLYRIENSGHLLGYVNDGDIAELWRPQKKKSFLIGVDEGIVLRAGQPSLSAPIYGIWPKNTRFYYDAFYIADGYVFIGGTDTTGARIYLPIGPNDGNAQNTWGSFTS
MFKKLMIQLALVIGLSLTIPMMACAYTIEADPINFTYFPGSASNELIVLHESGNERNLGPHSLDNEVAYMKRNWSNAYVSYFVGSGGRVKQLAPAGQIQYGAGSLANQKAYAQIELARTNNAATFKKDYAAYVNLARDLAQNIGADFSLDDGTGYGIVTHDWITKNWWGDHTDPYGYLARWGISKAQLAQDLQTGVSETGETVIIQPGKPNAPKYQVGQAIRFTSIYSTPDALINEHLSAEALWTQVGTITAKLPDRQNLYRIENSGHLLGYVNDGDIAELWRPQKKKSFLIGVDEGIVLRAGQPSLSAPIYGIWPKNTRFYYDAFYIADGYVFIGGTDTTGARIYLPIGPNDGNAQNTWGSFTS
MFKKLMIQLALVIGLSLTIPMMACAYTIEADPINFTYFPGSASNELIVLHESGNERNLGPHSLDNEVAYMKRNWSNAYVSYFVGSGGRVKQLAPAGQIQYGAGSLANQKAYAQIELARTNNAATFKKDYAAYVNLARDLAQNIGADFSLDDGTGYGIVTHDWITKNWWGDHTDPYGYLARWGISKAQLAQDLQTGVSETGETVIIQPGKPNAPKYQVGQAIRFTSIYSTPDALINEHLSAEALWTQVGTITAKLPDRQNLYRIENSGHLLGYVNDGDIAELWRPQKKKSFLIGVDEGIVLRAGQPSLSAPIYGIWPKNTRFYYDAFYIADGYVFIGGTDTTGARIYLPIGPNDGNAQNTWGSFTS
MFKKLMIQLALVIGLSLTIPMMACAYTIEADPINFTYFPGSASNELIVLHESGNERNLGPHSLDNEVAYMKRNWSNAYVSYFVGSGGRVKQLAPAGQIQYGAGSLANQKAYAQIELARTNNAATFKKDYAAYVNLARDLAQNIGADFSLDDGTGYGIVTHDWITKNWWGDHTDPYGYLARWGISKAQLAQDLQTGVSETGETVIIQPGKPNAPKYQVGQAIRFTSIYSTPDALINEHLSAEALWTQVGTITAKLPDRQNLYRIENSGHLLGYVNDGDIAELWRPQKKKSFLIGVDEGIVLRAGQPSLSAPIYGIWPKNTRFYYDAFYIADGYVFIGGTDTTGARIYLPIGPNDGNAQNTWGSFTS
MFKKLMIQLALVIGLSLTIPMMACAYTIEADPINFTYFPGSASNELIVLHESGNERNLGPHSLDNEVAYMKRNWSNAYVSYFVGSGGRVKQLAPAGQIQYGAGSLANQKAYAQIELARTNNAATFKKDYAAYVNLARDLAQNIGADFSLDDGTGYGIVTHDWITKNWWGDHTDPYGYLARWGISKAQLAQDLQTGVSETGETVIIQPGKPNAPKYQVGQAIRFTSIYSTPDALINEHLSAEALWTQVGTITAKLPDRQNLYRIENSGHLLGYVNDGDIAELWRPQKKKSFLIGVDEGIVLRAGQPSLSAPIYGIWPKNTRFYYDAFYIADGYVFIGGTDTTGARIYLPIGPNDGNAQNTWGSFTS
MFKKLMIQLALVIGLSLTIPMMACAYTIEADPINFTYFPGSASNELIVLHESGNERNLGPHSLDNEVAYMKRNWSNAYVSYFVGSGGRVKQLAPAGQIQYGAGSLANQKAYAQIELARTNNAATFKKDYAAYVNLARDLAQNIGADFSLDDGTGYGIVTHDWITKNWWGDHTDPYGYLARWGISKAQLAQDLQTGVSETGETVIIQPGKPNAPKYQVGQAIRFTSIYSTPDALINEHLSAEALWTQVGTITAKLPDRQNLYRIENSGHLLGYVNDGDIAELWRPQKKKSFLIGVDEGIVLRAGQPSLSAPIYGIWPKNTRFYYDAFYIADGYVFIGGTDTTGARIYLPIGPNDGNAQNTWGSFTS
MFKKLMIQLALVIGLSLTIPMMACAYTIEADPINFTYFPGSASNELIVLHESGNERNLGPHSLDNEVAYMKRNWSNAYVSYFVGSGGRVKQLAPAGQIQYGAGSLANQKAYAQIELARTNNAATFKKDYAAYVNLARDLAQNIGADFSLDDGTGYGIVTHDWITKNWWGDHTDPYGYLARWGISKAQLAQDLQTGVSETGETVIIQPGKPNAPKYQVGQAIRFTSIYSTPDALINEHLSAEALWTQVGTITAKLPDRQNLYRIENSGHLLGYVNDGDIAELWRPQKKKSFLIGVDEGIVLRAGQPSLSAPIYGIWPKNTRFYYDAFYIADGYVFIGGTDTTGARIYLPIGPNDGNAQNTWGSFTS
MFKKLMIQLALVIGLSLTIPMMACAYTIEADPINFTYFPGSASNELIVLHESGNERNLGPHSLDNEVAYMKRNWSNAYVSYFVGSGGRVKQLAPAGQIQYGAGSLANQKAYAQIELARTNNAATFKKDYAAYVNLARDLAQNIGADFSLDDGTGYGIVTHDWITKNWWGDHTDPYGYLARWGISKAQLAQDLQTGVSETGETVIIQPGKPNAPKYQVGQAIRFTSIYSTPDALINEHLSAEALWTQVGTITAKLPDRQNLYRIENSGHLLGYVNDGDIAELWRPQKKKSFLIGVDEGIVLRAGQPSLSAPIYGIWPKNTRFYYDAFYIADGYVFIGGTDTTGARIYLPIGPNDGNAQNTWGSFTS
MFKKLMIQLALVIGLSLTIPMMACAYTIEADPINFTYFPGSASNELIVLHESGNERNLGPHSLDNEVAYMKRNWSNAYVSYFVGSGGRVKQLAPAGQIQYGAGSLANQKAYAQIELARTNNAATFKKDYAAYVNLARDLAQNIGADFSLDDGTGYGIVTHDWITKNWWGDHTDPYGYLARWGISKAQLAQDLQTGVSETGETVIIQPGKPNAPKYQVGQAIRFTSIYSTPDALINEHLSAEALWTQVGTITAKLPDRQNLYRIENSGHLLGYVNDGDIAELWRPQKKKSFLIGVDEGIVLRAGQPSLSAPIYGIWPKNTRFYYDAFYIADGYVFIGGTDTTGARIYLPIGPNDGNAQNTWGSFTS
MFKKLMIQLALVIGLSLTIPMMACAYTIEADPINFTYFPGSASNELIVLHESGNERNLGPHSLDNEVAYMKRNWSNAYVSYFVGSGGRVKQLAPAGQIQYGAGSLANQKAYAQIELARTNNAATFKKDYAAYVNLARDLAQNIGADFSLDDGTGYGIVTHDWITKNWWGDHTDPYGYLARWGISKAQLAQDLQTGVSETGETVIIQPGKPNAPKYQVGQAIRFTSIYSTPDALINEHLSAEALWTQVGTITAKLPDRQNLYRIENSGHLLGYVNDGDIAELWRPQKKKSFLIGVDEGIVLRAGQPSLSAPIYGIWPKNTRFYYDAFYIADGYVFIGGTDTTGARIYLPIGPNDGNAQNTWGSFTS
MFKKLMIQLALVIGLSLTIPMMACAYTIEADPINFTYFPGSASNELIVLHESGNERNLGPHSLDNEVAYMKRNWSNAYVSYFVGSGGRVKQLAPAGQIQYGAGSLANQKAYAQIELARTNNAATFKKDYAAYVNLARDLAQNIGADFSLDDGTGYGIVTHDWITKNWWGDHTDPYGYLARWGISKAQLAQDLQTGVSETGETVIIQPGKPNAPKYQVGQAIRFTSIYSTPDALINEHLSAEALWTQVGTITAKLPDRQNLYRIENSGHLLGYVNDGDIAELWRPQKKKSFLIGVDEGIVLRAGQPSLSAPIYGIWPKNTRFYYDAFYIADGYVFIGGTDTTGARIYLPIGPNDGNAQNTWGSFTS
MFKKLMIQLALVIGLSLTIPMMACAYTIEADPINFTYFPGSASNELIVLHESGNERNLGPHSLDNEVAYMKRNWSNAYVSYFVGSGGRVKQLAPAGQIQYGAGSLANQKAYAQIELARTNNAATFKKDYAAYVNLARDLAQNIGADFSLDDGTGYGIVTHDWITKNWWGDHTDPYGYLARWGISKAQLAQDLQTGVSETGETVIIQPGKPNAPKYQVGQAIRFTSIYSTPDALINEHLSAEALWTQVGTITAKLPDRQNLYRIENSGHLLGYVNDGDIAELWRPQKKKSFLIGVDEGIVLRAGQPSLSAPIYGIWPKNTRFYYDAFYIADGYVFIGGTDTTGARIYLPIGPNDGNAQNTWGSFTS
MFKKLMIQLALVIGLSLTIPMMACAYTIEADPINFTYFPGSASNELIVLHESGNERNLGPHSLDNEVAYMKRNWSNAYVSYFVGSGGRVKQLAPAGQIQYGAGSLANQKAYAQIELARTNNAATFKKDYAAYVNLARDLAQNIGADFSLDDGTGYGIVTHDWITKNWWGDHTDPYGYLARWGISKAQLAQDLQTGVSETGETVIIQPGKPNAPKYQVGQAIRFTSIYSTPDALINEHLSAEALWTQVGTITAKLPDRQNLYRIENSGHLLGYVNDGDIAELWRPQKKKSFLIGVDEGIVLRAGQPSLSAPIYGIWPKNTRFYYDAFYIADGYVFIGGTDTTGARIYLPIGPNDGNAQNTWGSFTS
MFKKLMIQLALVIGLSLTIPMMACAYTIEADPINFTYFPGSASNELIVLHESGNERNLGPHSLDNEVAYMKRNWSNAYVSYFVGSGGRVKQLAPAGQIQYGAGSLANQKAYAQIELARTNNAATFKKDYAAYVNLARDLAQNIGADFSLDDGTGYGIVTHDWITKNWWGDHTDPYGYLARWGISKAQLAQDLQTGVSETGETVIIQPGKPNAPKYQVGQAIRFTSIYSTPDALINEHLSAEALWTQVGTITAKLPDRQNLYRIENSGHLLGYVNDGDIAELWRPQKKKSFLIGVDEGIVLRAGQPSLSAPIYGIWPKNTRFYYDAFYIADGYVFIGGTDTTGARIYLPIGPNDGNAQNTWGSFTS
MFKKLMIQLALVIGLSLTIPMMACAYTIEADPINFTYFPGSASNELIVLHESGNERNLGPHSLDNEVAYMKRNWSNAYVSYFVGSGGRVKQLAPAGQIQYGAGSLANQKAYAQIELARTNNAATFKKDYAAYVNLARDLAQNIGADFSLDDGTGYGIVTHDWITKNWWGDHTDPYGYLARWGISKAQLAQDLQTGVSETGETVIIQPGKPNAPKYQVGQAIRFTSIYSTPDALINEHLSAEALWTQVGTITAKLPDRQNLYRIENSGHLLGYVNDGDIAELWRPQKKKSFLIGVDEGIVLRAGQPSLSAPIYGIWPKNTRFYYDAFYIADGYVFIGGTDTTGARIYLPIGPNDGNAQNTWGSFTS
MFKKLMIQLALVIGLSLTIPMMACAYTIEADPINFTYFPGSASNELIVLHESGNERNLGPHSLDNEVAYMKRNWSNAYVSYFVGSGGRVKQLAPAGQIQYGAGSLANQKAYAQIELARTNNAATFKKDYAAYVNLARDLAQNIGADFSLDDGTGYGIVTHDWITKNWWGDHTDPYGYLARWGISKAQLAQDLQTGVSETGETVIIQPGKPNAPKYQVGQAIRFTSIYSTPDALINEHLSAEALWTQVGTITAKLPDRQNLYRIENSGHLLGYVNDGDIAELWRPQKKKSFLIGVDEGIVLRAGQPSLSAPIYGIWPKNTRFYYDAFYIADGYVFIGGTDTTGARIYLPIGPNDGNAQNTWGSFTS
MFKKLMIQLALVIGLSLTIPMMACAYTIEADPINFTYFPGSASNELIVLHESGNERNLGPHSLDNEVAYMKRNWSNAYVSYFVGSGGRVKQLAPAGQIQYGAGSLANQKAYAQIELARTNNAATFKKDYAAYVNLARDLAQNIGADFSLDDGTGYGIVTHDWITKNWWGDHTDPYGYLARWGISKAQLAQDLQTGVSETGETVIIQPGKPNAPKYQVGQAIRFTSIYSTPDALINEHLSAEALWTQVGTITAKLPDRQNLYRIENSGHLLGYVNDGDIAELWRPQKKKSFLIGVDEGIVLRAGQPSLSAPIYGIWPKNTRFYYDAFYIADGYVFIGGTDTTGARIYLPIGPNDGNAQNTWGSFTS
MFKKLMIQLALVIGLSLTIPMTACAYIIEADPINFTYFPGSASNELIVLHESGNERNLGPHSLDNEVAYMKRNWSNAYVSYFVGSGGRVKQLAPAGQIQYGAGSLANQKAYAQIELARTNNAATFKKDYAAYVNLARDLAQNIGADFSLDDGTGYGIVTHDWITKIGGEIIQILMVI
MFKKLMIQLALVIGLSLTIPMTACAYIIEADPINFTYFPGSASNELIVLHESGNERNLGPHSLDNEVAYMKRNWSNAYVSYFVGSGGRVKQLAPAGQIQYGAGSLANQKAYAQIELARTNNAATFKKDYAAYVNLARDLAQNIGADFSLDDGTGYGIVTHDWITKNWWEIIQILMVI
MFKKLMIQLALVIGLSLTIPMTACAYIIEADPINFTYFPGSASNELIVLHESGNERNLGPHSLDNEVAYMKRNWSNAYVSYFVGSGGRVKQLAPAGQIQYGAGSLANQKAYAQIELARTNNAATFKKDYAAYVNLARDLAQNIGADFSLDDGTGYGIVTHDWITKNWWEIIQILMVI
MFKKLMIQLALVIGLSLTIPMTACAYIIEADPINFTYFPGSASNELIVLHESGNERNLGPHSLDNEVAYMKRNWSNAYVSYFVGSGGRVKQLAPAGQIQYGAGSLANQKAYAQIELARTNNAATFKKDYAAYVNLARDLAQNIGADFSLDDGTGYGIVTHDWITKNWWEIIQILMVI
MFKKLMIQLALVIGLSLTIPMTACAYIIEADPINFTYFPGSASNELIVLHESGNERNLGPHSLDNEVAYMKRNWSNAYVSYFVGSGGRVKQLAPAGQIQYGAGSLANQKAYAQIELARTNNAATFKKDYAAYVNLARDLAQNIGADFSLDDGTGYGIVTHDWITKNWWEIIQILMVI
MFKKLMIQLALVIGLSLTIPMTACAYIIEADPINFTYFPGSASNELIVLHESGNERNLGPHSLDNEVAYMKRNWSNAYVSYFVGSGGRVKQLAPAGQIQYGAGSLANQKAYAQIELARTNNAATFKKDYAAYVNLARDLAQNIGADFSLDDGTGYGIVTHDWITKNWWEIIQILMVI
MFKKLMIQLALVIGLSLTIPMTACAYIIEADPINFTYFPGSASNELIVLHESGNERNLGPHSLDNEVAYMKRNWSNAYVSYFVGSGGRVKQLAPAGQIQYGAGSLANQKAYAQIELARTNNAATFKKDYAAYVNLARDLAQNIGADFSLDDGTGYGIVTHDWITKNWWEIIQILMVI
MFKKLMIQLALVIGLSLTIPMTACAYIIEADPINFTYFPGSASNELIVLHESGNERNLGPHSLDNEVAYMKRNWSNAYVSYFVGSGGRVKQLAPAGQIQYGAGSLANQKAYAQIELARTNNAATFKKDYAAYVNLARDLAQNIGADFSLDDGTGYGIVTHDWITKNWWEIIQILMVI
MFKKLMIQLALVIGLSLTIPMTACAYIIEADPINFTYFPGSASNELIVLHESGNERNLGPHSLDNEVAYMKRNWSNAYVSYFVGSGGRVKQLAPAGQIQYGAGSLANQKAYAQIELARTNNAATFKKDYAAYVNLARDLAQNIGADFSLDDGTGYGIVTHDWITKNWWEIIQILMVI
MFKKLMIQLALVIGLSLTIPMTACAYIIEADPINFTYFPGSASNELIVLHESGNERNLGPHSLDNEVAYMKRNWSNAYVSYFVGSGGRVKQLAPAGQIQYGAGSLANQKAYAQIELARTNNAATFKKDYAAYVNLARDLAQNIGADFSLDDGTGYGIVTHDWITKNWWEIIQILMVI
MFKKLMIQLALVIGLSLTIPMTACAYIIEADPINFTYFPGSASNELIVLHESGNERNLGPHSLDNEVAYMKRNWSNAYVSYFVGSGGRVKQLAPAGQIQYGAGSLANQKAYAQIELARTNNAATFKKDYAAYVNLARDLAQNIGADFSLDDGTGYGIVTHDWITKNWWEIIQILMVI
MFKKLMIQLALVIGLSLTIPMTACAYIIEADPINFTYFPGSASNELIVLHESGNERNLGPHSLDNEVAYMKRNWSNAYVSYFVGSGGRVKQLAPAGQIQYGAGSLANQKAYAQIELARTNNAATFKKDYAAYVNLARDLAQNIGADFSLDDGTGYGIVTHDWITKNWWEIIQILMVI
MFKKLMIQLALVIGLSLTIPMTACAYIIEADPINFTYFPGSASNELIVLHESGNERNLGPHSLDNEVAYMKRNWSNAYVSYFVGSGGRVKQLAPAGQIQYGAGSLANQKAYAQIELARTNNAATFKKDYAAYVNLARDLAQNIGADFSLDDGTGYGIVTHDWITKNWWEIIQILMVI
MFKKLMIQLALVIGLSLTIPMTACAYIIEADPINFTYFPGSASNELIVLHESGNERNLGPHSLDNEVAYMKRNWSNAYVSYFVGSGGRVKQLAPAGQIQYGAGSLANQKAYAQIELARTNNAATFKKDYAAYVNLARDLAQNIGADFSLDDGTGYGIVTHDWITKNWWEIIQILMVI
MFKKLMIQLALVIGLSLTIPMTACAYIIEADPINFTYFPGSASNELIVLHESGNERNLGPHSLDNEVAYMKRNWSNAYVSYFVGSGGRVKQLAPAGQIQYGAGSLANQKAYAQIELARTNNAATFKKDYAAYVNLARDLAQNIGADFSLDDGTGYGIVTHDWITKNWWEIIQILMVI
MFKKLMIQLALVIGLSLTIPMTACAYIIEADPINFTYFPGSASNELIVLHESGNERNLGPHSLDNEVAYMKRNWSNAYVSYFVGSGGRVKQLAPAGQIQYGAGSLANQKAYAQIELARTNNAATFKKDYAAYVNLARDLAQNIGADFSLDDGTGYGIVTHDWITKNWWEIIQILMVI
MFKKLMIQLALVIGLSLTIPMTACAYIIEADPINFTYFPGSASNELIVLHESGNERNLGPHSLDNEVAYMKRNWSNAYVSYFVGSGGRVKQLAPAGQIQYGAGSLANQKAYAQIELARTNNAATFKKDYAAYVNLARDLAQNIGADFSLDDGTGYGIVTHDWITKNWWEIIQILMVI
MFKKLMIQLALVIGLSLTIPMTACAYIIEADPINFTYFPGSASNELIVLHESGNERNLGPHSLDNEVAYMKRNWSNAYVSYFVGSGGRVKQLAPAGQIQYGAGSLANQKAYAQIELARTNNAATFKKDYAAYVNLARDLAQNIGADFSLDDGTGYGIVTHDWITKNWWEIIQILMVI
MFKKLMIQLALVIGLSLTIPMTACAYIIEADPINFTYFPGSASNELIVLHESGNERNLGPHSLDNEVAYMKRNWSNAYVSYFVGSGGRVKQLAPAGQIQYGAGSLANQKAYAQIELARTNNAATFKKDYAAYVNLARDLAQNIGADFSLDDGTGYGIVTHDWITKNWWEIIQILMVI
MFKKLMIQLALVIGLSLTIPMTACAYIIEADPINFTYFPGSASNELIVLHESGNERNLGPHSLDNEVAYMKRNWSNAYVSYFVGSGGRVKQLAPAGQIQYGAGSLANQKAYAQIELARTNNAATFKKDYAAYVNLARDLAQNIGADFSLDDGTGYGIVTHDWITKNWWEIIQILMVI
MFKKLMIQLALVIGLSLTIPMTACAYIIEADPINFTYFPGSASNELIVLHESGNERNLGPHSLDNEVAYMKRNWSNAYVSYFVGSGGRVKQLAPAGQIQYGAGSLANQKAYAQIELARTNNAATFKKDYAAYVNLARDLAQNIGADFSLDDGTGYGIVTHDWITKNWWEIIQILMVI
MFKKLMIQLALVIGLSLTIPMTACAYIIEADPINFTYFPGSASNELIVLHESGNERNLGPHSLDNEVAYMKRNWSNAYVSYFVGSGGRVKQLAPAGQIQYGAGSLANQKAYAQIELARTNNAATFKKDYAAYVNLARDLAQNIGADFSLDDGTGYGIVTHDWITKNWWEIIQILMVI
MFKKLMIQLALVIGLSLTIPMTACAYIIEADPINFTYFPGSASNELIVLHESGNERNLGPHSLDNEVAYMKRNWSNAYVSYFVGSGGRVKQLAPAGQIQYGAGSLANQKAYAQIELARTNNAATFKKDYAAYVNLARDLAQNIGADFSLDDGTGYGIVTHDWITKNWWEIIQILMVI
MFKKLMIQLALVIGLSLTIPMTACAYIIEADPINFTYFPGSASNELIVLHESGNERNLGPHSLDNEVAYMKRNWSNAYVSYFVGSGGRVKQLAPAGQIQYGAGSLANQKAYAQIELARTNNAATFKKDYAAYVNLARDLAQNIGADFSLDDGTGYGIVTHDWITKNWWEIIQILMVI
MFKKLMIQLALVIGLSLTIPMTACAYIIEADPINFTYFPGSASNELIVLHESGNERNLGPHSLDNEVAYMKRNWSNAYVSYFVGSGGRVKQLAPAGQIQYGAGSLANQKAYAQIELARTNNAATFKKDYAAYVNLARDLAQNIGADFSLDDGTGYGIVTHDWITKNWWEIIQILMVI
MFKKLMIQLALVIGLSLTIPMTACAYIIEADPINFTYFPGSASNELIVLHESGNERNLGPHSLDNEVAYMKRNWSNAYVSYFVGSGGRVKQLAPAGQIQYGAGSLANQKAYAQIELARTNNAATFKKDYAAYVNLARDLAQNIGADFSLDDGTGYGIVTHDWITKNWWEIIQILMVI
MFKKLMIQLALVIGLSLTIPMTACAYIIEADPINFTYFPGSASNELIVLHESGNERNLGPHSLDNEVAYMKRNWSNAYVSYFVGSGGRVKQLAPAGQIQYGAGSLANQKAYAQIELARTNNAATFKKDYAAYVNLARDLAQNIGADFSLDDGTGYGIVTHDWITKNWWEIIQILMVI
MFKKLMIQLALVIGLSLTIPMTACAYIIEADPINFTYFPGSASNELIVLHESGNERNLGPHSLDNEVAYMKRNWSNAYVSYFVGSGGRVKQLAPAGQIQYGAGSLANQKAYAQIELARTNNAATFKKDYAAYVNLARDLAQNIGADFSLDDGTGYGIVTHDWITKNWWEIIQILMVI
MFKKLMIQLALVIGLSLTIPMTACAYIIEADPINFTYFPGSASNELIVLHESGNERNLGPHSLDNEVAYMKRNWSNAYVSYFVGSGGRVKQLAPAGQIQYGAGSLANQKAYAQIELARTNNAATFKKDYAAYVNLARDLAQNIGADFSLDDGTGYGIVTHDWITKNWWEIIQILMVI
MFKKLMIQLALVIGLSLTIPMTACAYIIEADPINFTYFPGSASNELIVLHESGNERNLGPHSLDNEVAYMKRNWSNAYVSYFVGSGGRVKQLAPAGQIQYGAGSLANQKAYAQIELARTNNAATFKKDYAAYVNLARDLAQNIGADFSLDDGTGYGIVTHDWITKNWWEIIQILMVI
MFKKLMIQLALVIGLSLTIPMTACAYIIEADPINFTYFPGSASNELIVLHESGNERNLGPHSLDNEVAYMKRNWSNAYVSYFVGSGGRVKQLAPAGQIQYGAGSLANQKAYAQIELARTNNAATFKKDYAAYVNLARDLAQNIGADFSLDDGTGYGIVTHDWITKNWWEIIQILMVI
MFKKLMIQLALVIGLSLTIPMTACAYIIEADPINFTYFPGSASNELIVLHESGNERNLGPHSLDNEVAYMKRNWSNAYVSYFVGSGGRVKQLAPAGQIQYGAGSLANQKAYAQIELARTNNAATFKKDYAAYVNLARDLAQNIGADFSLDDGTGYGIVTHDWITKNWWEIIQILMVI
MFKKLMIQLALVIGLSLTIPMTACAYIIEADPINFTYFPGSASNELIVLHESGNERNLGPHSLDNEVAYMKRNWSNAYVSYFVGSGGRVKQLAPAGQIQYGAGSLANQKAYAQIELARTNNAATFKKDYAAYVNLARDLAQNIGADFSLDDGTGYGIVTHDWITKNWWEIIQILMVI
MFKKLMIQLALVIGLSLTIPMTACAYIIEADPINFTYFPGSASNELIVLHESGNERNLGPHSLDNEVAYMKRNWSNAYVSYFVGSGGRVKQLAPAGQIQYGAGSLANQKAYAQIELARTNNAATFKKDYAAYVNLARDLAQNIGADFSLDDGTGYGIVTHDWITKNWWEIIQILMVI
MFKKLMIQLALVIGLSLTIPMTACAYIIEADPINFTYFPGSASNELIVLHESGNERNLGPHSLDNEVAYMKRNWSNAYVSYFVGSGGRVKQLAPAGQIQYGAGSLANQKAYAQIELARTNNAATFKKDYAAYVNLARDLAQNIGADFSLDDGTGYGIVTHDWITKNWWEIIQILMVI
MFKKLMIQLALVIGLSLTIPMTACAYIIEADPINFTYFPGSASNELIVLHESGNERNLGPHSLDNEVAYMKRNWSNAYVSYFVGSGGRVKQLAPAGQIQYGAGSLANQKAYAQIELARTNNAATFKKDYAAYVNLARDLAQNIGADFSLDDGTGYGIVTHDWITKNWWEIIQILMVI
MFKKLMIQLALVIGLSLTIPMTACAYIIEADPINFTYFPGSASNELIVLHESGNERNLGPHSLDNEVAYMKRNWSNAYVSYFVGSGGRVKQLAPAGQIQYGAGSLANQKAYAQIELARTNNAATFKKDYAAYVNLARDLAQNIGADFSLDDGTGYGIVTHDWITKNWWEIIQILMVI
MFKKLMIQLALVIGLSLTIPMTACAYIIEADPINFTYFPGSASNELIVLHESGNERNLGPHSLDNEVAYMKRNWSNAYVSYFVGSGGRVKQLAPAGQIQYGAGSLANQKAYAQIELARTNNAATFKKDYAAYVNLARDLAQNIGADFSLDDGTGYGIVTHDWITKNWWEIIQILMVI
MFKKLMIQLALVIGLSLTIPMTACAYIIEADPINFTYFPGSASNELIVLHESGNERNLGPHSLDNEVAYMKRNWSNAYVSYFVGSGGRVKQLAPAGQIQYGAGSLANQKAYAQIELARTNNAATFKKDYAAYVNLARDLAQNIGADFSLDDGTGYGIVTHDWITKNWWEIIQILMVI
MFKKLMIQLALVIGLSLTIPMTACAYIIEADPINFTYFPGSASNELIVLHESGNERNLGPHSLDNEVAYMKRNWSNAYVSYFVGSGGRVKQLAPAGQIQYGAGSLANQKAYAQIELARTNNAATFKKDYAAYVNLARDLAQNIGADFSLDDGTGYGIVTHDWITKNWWEIIQILMVI
MFKKLMIQLALVIGLSLTIPMTACAYIIEADPINFTYFPGSASNELIVLHESGNERNLGPHSLDNEVAYMKRNWSNAYVSYFVGSGGRVKQLAPAGQIQYGAGSLANQKAYAQIELARTNNAATFKKDYAAYVNLARDLAQNIGADFSLDDGTGYGIVTHDWITKNWWEIIQILMVI
MFKKLMIQLALVIGLSLTIPMTACAYIIEADPINFTYFPGSASNELIVLHESGNERNLGPHSLDNEVAYMKRNWSNAYVSYFVGSGGRVKQLAPAGQIQYGAGSLANQKAYAQIELARTNNAATFKKDYAAYVNLARDLAQNIGADFSLDDGTGYGIVTHDWITKNWWGDHTDPYGYLARWGISKAQLAQDLQTGVSETGETVIV
MFKKLMIQLALVIGLSLTIPMTACAYIIEADPINFTYFPGSASNELIVLHESGNERNLGPHSLDNEVAYMKRNWSNAYVSYFVGSGGRVKQLAPAGQIQYGAGSLANQKAYAQIELARTNNAATFKKDYAAYVNLARDLAQNIGADFSLDDGTGYGIVTHDWITKNWWGDHTDPYGYLARWGISKAQLAQDLQTGVSETGETVIVQPGKPNAPKYQVGQAIRFTSIYPTPDALINEHLLAEALWTQVGTITAKLPDRQNLYRIENSGHLLGYVNDGDIAELWHPQTKKSFLIGVDEGIVLRAGQPSLSAPIYGIWPKNTRFYYDAFYIADGYVFIGGTDTSGARIYLPIGPNDGNAQNTWGSFTS
MFKKLMIQLALVIGLSLTIPMTACAYIIEADPINFTYFPGSASNELIVLHESGNERNLGPHSLDNEVAYMKRNWSNAYVSYFVGSGGRVKQLAPAGQIQYGAGSLANQKAYAQIELARTNNAATFKKDYAAYVNLARDLAQNIGADFSLDDGTGYGIVTHDWITKNWWGDHTDPYGYLARWGISKAQLAQDLQTGVSETGETVIVQPGKPNAPKYQVGQAIRFTSIYPTPDALINEHLLAEALWTQVGTITAKLPDRQNLYRIENSGHLLGYVNDGDIAELWHPQTKKSFLIGVDEGIVLRAGQPSLSAPIYGIWPKNTRFYYDAFYIADGYVFIGGTDTSGARIYLPIGPNDGNAQNTWGSFTS
MFKKLMIQLALVIGLSLTIPMTACAYIIEADPINFTYFPGSASNELIVLHESGNERNLGPHSLDNEVAYMKRNWSNAYVSYFVGSGGRVKQLAPAGQIQYGAGSLANQKAYAQIELARTNNAATFKKDYAAYVNLARDLAQNIGADFSLDDGTGYGIVTHDWITKNWWGDHTDPYGYLARWGISKAQLAQDLQTGVSETGETVIVQPGKPNAPKYQVGQAIRFTSIYPTPDALINEHLLAEALWTQVGTITAKLPDRQNLYRIENSGHLLGYVNDGDIAELWHPQTKKSFLIGVDEGIVLRTGQPSLSAPIYGIWPKNTRFYYDAFYIADGYVFIGGTDTSGARIYLPIGPNDGNAQNTWGSFTS
MFKKLMIQLALVIGLSLTIPMTACAYIIEADPINFTYFPGSASNELIVLHESGNERNLGPHSLDNEVAYMKRNWSNAYVSYFVGSGGRVKQLAPAGQIQYGAGSLANQKAYAQIELARTNNAATFKKDYAAYVNLARDLAQNIGADFSLDDGTGYGIVTHDWITKNWWGDHTDPYGYLARWGISKAQLAQDLQTGVSETGETVIVQPGKPNAPKYQVGQAIRFTSIYPTPDALINEHLLAEALWTQVGTITAKLPDRQNLYRIENSGHLLGYVNDGDIAELWHPQTKKSFLIGVDEGIVLRAGQPSLSAPIYGIWPKNTRFYYDAFYIADGYVFIGGTDTSGARIYLPIGPNDGNAQNTWGSFTS
MFKKLMIQLALVIGLSLTIPMTACAYIIEADPINFTYFPGSASNELIVLHESGNERNLGPHSLDNEVAYMKRNWSNAYVSYFVGSGGRVKQLAPAGQIQYGAGSLANQKAYAQIELARTNNAATFKKDYAAYVNLARDLAQNIGADFSLDDGTGYGIVTHDWITKNWWGDHTDPYGYLARWGISKAQLAQDLQTGVSETGETVIVQPGKPNAPKYQVGQAIRFTSIYPTPDALINEHLLAEALWTQVGTITAKLPDRQNLYRIENSGHLLGYVNDGDIAELWHPQTKKSFLIGVDEGIVLRAGQPSLSAPIYGIWPKNTRFYYDAFYIADGYVFIGGTDTSGARIYLPIGPNDGNAQNTWGSFTS
MFKKLMIQLALVIGLSLTIPMTACAYIIEADPINFTYFPGSASNELIVLHESGNERNLGPHSLDNEVAYMKRNWSNAYVSYFVGSGGRVKQLAPAGQIQYGAGSLANQKAYAQIELARTNNAATFKKDYAAYVNLARDLAQNIGADFSLDDGTGYGIVTHDWITKNWWGDHTDPYGYLARWGISKAQLAQDLQTGVSETGETVIVQPGKPNAPKYQVGQAIRFTSIYPTPDALINEHLLAEALWTQVGTITAKLPDRQNLYRIENSGHLLGYVNDGDIAELWHPQTKKSFLIGVDEGIVLRTGQPSLSAPIYGIWPKNTRFYYDAFYIADGYVFIGGTDTSGARIYLPIGPNDGNAQNTWGSFTS
MFKKLMIQLALVIGLSLTIPMTACAYIIEADPINFTYFPGSASNELIVLHESGNERNLGPHSLDNEVAYMKRNWSNAYVSYFVGSGGRVKQLAPAGQIQYGAGSLANQKAYAQIELARTNNAATFKKDYAAYVNLARDLAQNIGADFSLDDGTGYGIVTHDWITKNWWGDHTDPYGYLARWGISKAQLAQDLQTGVSETGETVIVQPGKPNAPKYQVGQAIRFTSIYPTPDALINEHLLAEALWTQVGTITAKLPDRQNLYRIENSRHLLGYVNDGDIAELWHPQTKKSFLIGVDEGIVLRTGQPSLSAPIYGIWPKNTRFYYDAFYIADGYVFIGGTDTSGARIYLPIGPNDGNAQNTWGSFTS
MFKKLMIQLALVIGLSLTIPMTACAYIIEADPINFTYFPGSASNELIVLHESGNERNLGPHSLDNEVAYMKRNWSNAYVSYFVGSGGRVKQLAPAGQIQYGAGSLANQKAYAQIELARTNNAATFKKDYAAYVNLARDLAQNIGADFSLDDGTGYGIVTHDWITKNWWGDHTDPYGYLARWGISKAQLAQDLQTGVSETGETVIVQPGKPNAPKYQVGQAIRFTSIYPTPDALINEHLLAEALWTQVGTITAKLPDRQNLYRIENSGHLLGYVNDGDIAELWHPQTKKSFLIGVDEGIVLRTGQPSLSAPIYGIWPKNTRFYYDAFYIADGYVFIGGTDTSGARIYLPIGPNDGNAQNTWGSFTS
MFKKLMIQLALVIGLSLTIPMTACAYIIEADPINFTYFPGSASNELIVLHESGNERNLGPHSLDNEVAYMKRNWSNAYVSYFVGSGGRVKQLAPAGQIQYGAGSLANQKAYAQIELARTNNAATFKKDYAAYVNLARDLAQNIGADFSLDDGTGYGIVTHDWITKNWWGDHTDPYGYLARWGISKAQLAQDLQTGVSETGETVIVQPGKPNAPKYQVGQAIRFTSIYPTPDALINEHLLAEALWTQVGTITAKLPDRQNLYRIENSGHLLGYVNDGDIAELWHPQTKKSFLIGVDEGIVLRTGQPSLSAPIYGIWPKNTRFYYDAFYIADGYVFIGGTDTSGARIYLPIGPNDGNAQNTWGSFTS
MFKKLMIQLALVIGLSLTIPMTACAYIIEADPINFTYFPGSASNELIVLHESGNERNLGPHSLDNEVAYMKRNWSNAYVSYFVGSGGRVKQLAPAGQIQYGAGSLANQKAYAQIELARTNNAATFKKDYAAYVNLARDLAQNIGADFSLDDGTGYGIVTHDWITKNWWGDHTDPYGYLARWGISKAQLAQDLQTGVSETGETVIVQPGKPNAPKYQVGQAIRFTSIYPTPDALINEHLLAEALWTQVGTITAKLPDRQNLYRIENSGHLLGYVNDGDIAELWHPQTKKSFLIGVDEGIVLRTGQPSLSAPIYGIWPKNTRFYYDAFYIADGYVFIGGTDTSGARIYLPIGPNDGNAQNTWGSFTS
MFKKLMIQLALVIGLSLTIPMTACAYIIEADPINFTYFPGSASNELIVLHESGNERNLGPHSLDNEVAYMKRNWSNAYVSYFVGSGGRVKQLAPAGQIQYGAGSLANQKAYAQIELARTNNAATFKKDYAAYVNLARDLAQNIGADFSLDDGTGYGIVTHDWITKNWWGDHTDPYGYLARWGISKAQLAQDLQTGVSETGETVIVQPGKPNAPKYQVGQAIRFTSIYPTPDALINEHLLAEALWTQVGTITAKLPDRQNLYRIENSGHLLGYVNDGDIAELWHPQTKKSFLIGVDEGIVLRAGQPSLSAPIYGIWPKNTRFYYDAFYIADGYVFIGGTDTSGARIYFPIGPNDGNAQNTWGSFTS
MFKKLMIQLALVIGLSLTIPMTACAYIIEADPINFTYFPGSASNELIVLHESGNERNLGPHSLDNEVAYMKRNWSNAYVSYFVGSGGRVKQLAPAGQIQYGAGSLANQKAYAQIELARTNNAATFKKDYAAYVNLARDLAQNIGADFSLDDGTGYGIVTHDWITKNWWGDHTDPYGYLARWGISKAQLAQDLQTGVSETGETVIVQPGKPNAPKYQVGQAIRFTSIYPTPDALINEHLLAEALWTQVGTITAKLPDRQNLYRIENSGHLLGYVNDGDIAELWHPQTKKSFLIGVDEGIVLRAGQPSLSAPIYGIWPKNTRFYYDAFYIADGYVFIGGTDTSGARIYFPIGPNDGNAQNTWGSFTS
MFKKLMIQLALVIGLSLTIPMTACAYIIEADPINFTYFPGSASNELIVLHESGNERNLGPHSLDNEVAYMKRNWSNAYVSYFVGSGGRVKQLAPAGQIQYGAGSLANQKAYAQIELARTNNAATFKKDYAAYVNLARDLAQNIGADFSLDDGTGYGIVTHDWITKNWWGDHTDPYGYLARWGISKAQLAQDLQTGVSETGETVIVQPGKPNAPKYQVGQAIRFTSIYPTPDALINEHLLAEALWTQVGTITAKLPDRQNLYRIENSGHLLGYVNDGDIAELWHPQTKKSFLIGVDEGIVLRTGQPSLSAPIYGIWPKNTRFYYDAFYIADGYVFIGGTDTSGARIYLPIGPNDGNAQNTWGSFTS
MFKKLMIQLALVIGLSLTIPMTACAYIIEADPINFTYFPGSASNELIVLHESGNERNLGPHSLDNEVAYMKRNWSNAYVSYFVGSGGRVKQLAPAGQIQYGAGSLANQKAYAQIELARTNNAATFKKDYAAYVNLARDLAQNIGADFSLDDGTGYGIVTHDWITKNWWGDHTDPYGYLARWGISKAQLAQDLQTGVSETGETVIVQPGKPNAPKYQVGQAIRFTSIYPTPDALINEHLLAEALWTQVGTITAKLPDRQNLYRIENSGHLLGYVNDGDIAELWHPQTKKSFLIGVDEGIVLRTGQPSLSAPIYGIWPKNTRFYYDAFYIADGYVFIGGTDTSGARIYLPIGPNDGNAQNTWGSFTS
MFKKLMIQLALVIGLSLTIPMTACAYIIEADPINFTYFPGSASNELIVLHESGNERNLGPHSLDNEVAYMKRNWSNAYVSYFVGSGGRVKQLAPAGQIQYGAGSLANQKAYAQIELARTNNAATFKKDYAAYVNLARDLAQNIGADFSLDDGTGYGIVTHDWITKNWWGDHTDPYGYLARWGISKAQLAQDLQTGVSETGETVIVQPGKPNAPKYQVGQAIRFTSIYPTPDALINEHLLAEALWTQVGTITAKLPDRQNLYRIENSGHLLGYVNDGDIAELWHPQTKKSFLIGVDEGIVLRAGQPSLSAPIYGIWPKNTRFYYDAFYIADGYVFIGGTDTSGARIYLPIGPNDGNAQNTWGSFTS
MFKKLMIQLALVIGLSLTIPMTACAYIIEADPINFTYFPGSASNELIVLHESGNERNLGPHSLDNEVAYMKRNWSNAYVSYFVGSGGRVKQLAPAGQIQYGAGSLANQKAYAQIELARTNNAATFKKDYAAYVNLARDLAQNIGADFSLDDGTGYGIVTHDWITKNWWGDHTDPYGYLARWGISKAQLAQDLQTGVSETGETVIVQPGKPNAPKYQVGQAIRFTSIYPTPDALINEHLLAEALWTQVGTITAKLPDRQNLYRIENSGHLLGYVNDGDIAELWHPQTKKSFLIGVDEGIVLRTGQPSLSAPIYGIWPKNTRFYYDAFYIADGYVFIGGTDTSGARIYLPIGPNDGNAQNTWGSFTS
MFKKLMIQLALVIGLSLTIPMTACAYIIEADPINFTYFPGSASNELIVLHESGNERNLGPHSLDNEVAYMKRNWSNAYVSYFVGSGGRVKQLAPAGQIQYGAGSLANQKAYAQIELARTNNAATFKKDYAAYVNLARDLAQNIGADFSLDDGTGYGIVTHDWITKNWWGDHTDPYGYLARWGISKAQLAQDLQTGVSETGETVIVQPGKPNAPKYQVGQAIRFTSIYPTPDALINEHLLAEALWTQVGTITAKLPDRQNLYRIENSGHLLGYVNDGDIAELWHPQTKKSFLIGVDEGIVLRTGQPSLSAPIYGIWPKNTRFYYDAFYIADGYVFIGGTDTSGARIYLPIGPNDGNAQNTWGSFTS
MFKKLMIQLALVIGLSLTIPMTACAYIIEADPINFTYFPGSASNELIVLHESGNERNLGPHSLDNEVAYMKRNWSNAYVSYFVGSGGRVKQLAPAGQIQYGAGSLANQKAYAQIELARTNNAATFKKDYAAYVNLARDLAQNIGADFSLDDGTGYGIVTHDWITKNWWGDHTDPYGYLARWGISKAQLAQDLQTGVSETGETVIVQPGKPNAPKYQVGQAIRFTSIYPTPDALINEHLLAEALWTQVGTITAKLPDRQNLYRIENSGHLLGYVNDGDIAELWHPQTKKSFLIGVDEGIVLRTGQPSLSAPIYGIWPKNTRFYYDAFYIADGYVFIGGTDTSGARIYLPIGPNDGNAQNTWGSFTS
MFKKLMIQLALVIGLSLTIPMTACAYIIEADPINFTYFPGSASNELIVLHESGNERNLGPHSLDNEVAYMKRNWSNAYVSYFVGSGGRVKQLAPAGQIQYGAGSLANQKAYAQIELARTNNAATFKKDYAAYVNLARDLAQNIGADFSLDDGTGYGIVTHDWITKNWWGDHTDPYGYLARWGISKAQLAQDLQTGVSETGETVIVQPGKPNAPKYQVGQAIRFTSIYPTPDALINEHLLAEALWTQVGTITAKLPDRQNLYRIENSGHLLGYVNDGDIAELWHPQTKKSFLIGVDEGIVLRTGQPSLSAPIYGIWPKNTRFYYDAFYIADGYVFIGGTDTSGARIYLPIGPNDGNAQNTWGSFTS
MFKKLMIQLALVIGLSLTIPMTACAYIIEADPINFTYFPGSASNELIVLHESGNERNLGPHSLDNEVAYMKRNWSNAYVSYFVGSGGRVKQLAPAGQIQYGAGSLANQKAYAQIELARTNNAATFKKDYAAYVNLARDLAQNIGADFSLDDGTGYGIVTHDWITKNWWGDHTDPYGYLARWGISKAQLAQDLQTGVSETGETVIVQPGKPNAPKYQVGQAIRFTSIYPTPDALINEHLLAEALWTQVGTITAKLPDRQNLYRIENSGHLLGYVNDGDIAELWHPQTKKSFLIGVDEGIVLRTGQPSLSAPIYGIWPKNTRFYYDAFYIADGYVFIGGTDTSGARIYLPIGPNDGNAQNTWGSFTS
MFKKLMIQLALVIGLSLTIPMTACAYIIEADPINFTYFPGSASNELIVLHESGNERNLGPHSLDNEVAYMKRNWSNAYVSYFVGSGGRVKQLAPAGQIQYGAGSLANQKAYAQIELARTNNAATFKKDYAAYVNLARDLAQNIGADFSLDDGTGYGIVTHDWITKNWWGDHTDPYGYLARWGISKAQLAQDLQTGVSETGETVIVQPGKPNAPKYQVGQAIRFTSIYPTPDALINEHLLAEALWTQVGTITAKLPDRQNLYRIENSGHLLGYVNDGDIAELWHPQTKKSFLIGVDEGIVLRTGQPSLSAPIYGIWPKNTRFYYDAFYIADGYVFIGGTDTSGARIYLPIGPNDGNAQNTWGSFTS
MFKKLMIQLALVIGLSLTIPMTACAYIIEADPINFTYFPGSASNELIVLHESGNERNLGPHSLDNEVAYMKRNWSNAYVSYFVGSGGRVKQLAPAGQIQYGAGSLANQKAYAQIELARTNNAATFKKDYAAYVNLARDLAQNIGADFSLDDGTGYGIVTHDWITKNWWGDHTDPYGYLARWGISKAQLAQDLQTGVSETGETVIVQPGKPNAPKYQVGQAIRFTSIYPTPDALINEHLLAEALWTQVGTITAKLPDRQNLYRIENSGHLLGYVNDGDIAELWHPQTKKSFLIGVDEGIVLRAGQPSLSAPIYGIWPKNTRFYYDAFYIADGYVFIGGTDTSGARIYLPIGPNDGNAQNTWGSFTS
MFKKLMIQLALVIGLSLTIPMTACAYIIEADPINFTYFPGSASNELIVLHESGNERNLGPHSLDNEVAYMKRNWSNAYVSYFVGSGGRVKQLAPAGQIQYGAGSLANQKAYAQIELARTNNAATFKKDYAAYVNLARDLAQNIGADFSLDDGTGYGIVTHDWITKNWWGDHTDPYGYLARWGISKAQLAQDLQTGVSETGETVIVQPGKPNAPKYQVGQAIRFTSIYPTPDALINEHLLAEALWTQVGTITAKLPDRQNLYRIENSGHLLGYVNDGDIAELWHPQTKKSFLIGVDEGIVLRAGQPSLSAPIYGIWPKNTRFYYDAFYIADGYVFIGGTDTSGARIYLPIGPNDGNAQNTWGSFTS
MFKKLMIQLALVIGLSLTIPMTACAYIIEADPINFTYFPGSASNELIVLHESGNERNLGPHSLDNEVAYMKRNWSNAYVSYFVGSGGRVKQLAPAGQIQYGAGSLANQKAYAQIELARTNNAATFKKDYAAYVNLARDLAQNIGADFSLDDGTGYGIVTHDWITKNWWGDHTDPYGYLARWGISKAQLAQDLQTGVSETGETVIVQPGKPNAPKYQVGQAIRFTSIYPTPDALINEHLLAEALWTQVGTITAKLPDRQNLYRIENSGHLLGYVNDGDIAELWHPQTKKSFLIGVDEGIVLRAGQPSLSAPIYGIWPKNTRFYYDAFYIADGYVFIGGTDTSGARIYLPIGPNDGNAQNTWGSFTS
MFKKLMIQLALVIGLSLTIPMTACAYIIEADPINFTYFPGSASNELIVLHESGNERNLGPHSLDNEVAYMKRNWSNAYVSYFVGSGGRVKQLAPAGQIQYGAGSLANQKAYAQIELARTNNAATFKKDYAAYVNLARDLAQNIGADFSLDDGTGYGIVTHDWITKNWWGDHTDPYGYLARWGISKAQLAQDLQTGVSETGETVIVQPGKPNAPKYQVGQAIRFTSIYPTPDALINEHLLAEALWTQVGTITAKLPDRQNLYRIENSGHLLGYVNDGDIAELWHPQTKKSFLIGVDEGIVLRTGQPSLSAPIYGIWPKNTRFYYDAFYIADGYVFIGGTDTSGARIYLPIGPNDGNAQNTWGSFTS
MFKKLMIQLALVIGLSLTIPMTACAYIIEADPINFTYFPGSASNELIVLHESGNERNLGPHSLDNEVAYMKRNWSNAYVSYFVGSGGRVKQLAPAGQIQYGAGSLANQKAYAQIELARTNNAATFKKDYAAYVNLARDLAQNIGADFSLDDGTGYGIVTHDWITKNWWGDHTDPYGYLARWGISKAQLAQDLQTGVSETGETVIVQPGKPNAPKYQVGQAIRFTSIYPTPDALINEHLLAEALWTQVGTITAKLPDRQNLYRIENSGHLLGYVNDGDIAELWHPQTKKSFLIGVDEGIVLRAGQPSLSAPIYGIWPKNTRFYYDAFYIADGYVFIGGTDTSGARIYLPIGPNDGNAQNTWGSFTS
MFKKLMIQLALVIGLSLTIPMTACAYIIEADPINFTYFPGSASNELIVLHESGNERNLGPHSLDNEVAYMKRNWSNAYVSYFVGSGGRVKQLAPAGQIQYGAGSLANQKAYAQIELARTNNAATFKKDYAAYVNLARDLAQNIGADFSLDDGTGYGIVTHDWITKNWWGDHTDPYGYLARWGISKAQLAQDLQTGVSETGETVIVQPGKPNAPKYQVGQAIRFTSIYPTPDALINEHLLAEALWTQVGTITAKLPDRQNLYRIENSGHLLGYVNDGDIAELWHPQTKKSFLIGVDEGIVLRTGQPSLSAPIYGIWPKNTRFYYDAFYIADGYVFIGGTDTSGARIYLPIGPNDGNAQNTWGSFTS
MFKKLMIQLALVIGLSLTIPMTACAYIIEADPINFTYFPGSASNELIVLHESGNERNLGPHSLDNEVAYMKRNWSNAYVSYFVGSGGRVKQLAPAGQIQYGAGSLANQKAYAQIELARTNNAATFKKDYAAYVNLARDLAQNIGADFSLDDGTGYGIVTHDWITKNWWGDHTDPYGYLARWGISKAQLAQDLQTGVSETGETVIVQPGKPNAPKYQVGQAIRFTSIYPTPDALINEHLLAEALWTQVGTITAKLPDRQNLYRIENSGHLLGYVNDGDIAELWHPQTKKSFLIGVDEGIVLRTGQPSLSAPIYGIWPKNTRFYYDAFYIADGYVFIGGTDTSGARIYLPIGPNDGNAQNTWGSFTS
MFKKLMIQLALVIGLSLTIPMTACAYIIEADPINFTYFPGSASNELIVLHESGNERNLGPHSLDNEVAYMKRNWSNAYVSYFVGSGGRVKQLAPAGQIQYGAGSLANQKAYAQIELARTNNAATFKKDYAAYVNLARDLAQNIGADFSLDDGTGYGIVTHDWITKNWWGDHTDPYGYLARWGISKAQLAQDLQTGVSETGETVIVQPGKPNAPKYQVGQAIRFTSIYPTPDALINEHLLAEALWTQVGTITAKLPDRQNLYRIENSGHLLGYVNDGDIAELWHPQTKKSFLIGVDEGIVLRAGQPSLSAPIYGIWPKNTRFYYDAFYIADGYVFIGGTDTSGARIYLPIGPNDGNAQNTWGSFTS
MFKKLMIQLALVIGLSLTIPMTACAYIIEADPINFTYFPGSASNELIVLHESGNERNLGPHSLDNEVAYMKRNWSNAYVSYFVGSGGRVKQLAPAGQIQYGAGSLANQKAYAQIELARTNNAATFKKDYAAYVNLARDLAQNIGADFSLDDGTGYGIVTHDWITKNWWGDHTDPYGYLARWGISKAQLAQDLQTGVSETGETVIVQPGKPNAPKYQVGQAIRFTSIYPTPDALINEHLLAEALWTQVGTITAKLPDRQNLYRIENSGHLLGYVNDGDIAELWHPQTKKSFLIGVDEGIVLRTGQPSLSAPIYGIWPKNTRFYYDAFYIADGYVFIGGTDTSGARIYLPIGPNDGNAQNTWGSFTS
MFKKLMIQLALVIGLSLTIPMTACAYIIEADPINFTYFPGSASNELIVLHESGNERNLGPHSLDNEVAYMKRNWSNAYVSYFVGSGGRVKQLAPAGQIQYGAGSLANQKAYAQIELARTNNAATFKKDYAAYVNLARDLAQNIGADFSLDDGTGYGIVTHDWITKNWWGDHTDPYGYLARWGISKAQLAQDLQTGVSETGETVIVQPGKPNAPKYQVGQAIRFTSIYPTPDALINEHLLAEALWTQVGTITAKLPDRQNLYRIENSGHLLGYVNDGDIAELWHPQTKKSFLIGVDEGIVLRAGQPSLSAPIYGIWPKNTRFYYDAFYIADGYVFIGGTDTSGARIYLPIGPNDGNAQNTWGSFTS
MFKKLMIQLALVIGLSLTIPMTACAYIIEADPINFTYFPGSASNELIVLHESGNERNLGPHSLDNEVAYMKRNWSNAYVSYFVGSGGRVKQLAPAGQIQYGAGSLANQKAYAQIELARTNNAATFKKDYAAYVNLARDLAQNIGADFSLDDGTGYGIVTHDWITKNWWGDHTDPYGYLARWGISKAQLAQDLQTGVSETGETVIVQPGKPNAPKYQVGQAIRFTSIYPTPDALINEHLLAEALWTQVGTITAKLPDRQNLYRIENSGHLLGYVNDGDIAELWHPQTKKSFLIGVDEGIVLRAGQPSLSAPIYGIWPKNTRFYYDAFYIADGYVFIGGTDTSGARIYLPIGPNDGNAQNTWGSFTS
MFKKLMIQLALVIGLSLTIPMTACAYIIEADPINFTYFPGSASNELIVLHESGNERNLGPHSLDNEVAYMKRNWSNAYVSYFVGSGGRVKQLAPAGQIQYGAGSLANQKAYAQIELARTNNAATFKKDYAAYVNLARDLAQNIGADFSLDDGTGYGIVTHDWITKNWWGDHTDPYGYLARWGISKAQLAQDLQTGVSETGETVIVQPGKPNAPKYQVGQAIRFTSIYPTPDALINEHLLAEALWTQVGTITAKLPDRQNLYRIENSGHLLGYVNDGDIAELWHPQTKKSFLIGVDEGIVLRTGQPSLSAPIYGIWPKNTRFYYDAFYIADGYVFIGGTDTSGARIYLPIGPNDGNAQNTWGSFTS
MFKKLMIQLALVIGLSLTIPMTACAYIIEADPINFTYFPGSASNELIVLHESGNERNLGPHSLDNEVAYMKRNWSNAYVSYFVGSGGRVKQLAPAGQIQYGAGSLANQKAYAQIELARTNNAATFKKDYAAYVNLARDLAQNIGADFSLDDGTGYGIVTHDWITKNWWGDHTDPYGYLARWGISKAQLAQDLQTGVSETGETVIVQPGKPNAPKYQVGQAIRFTSIYPTPDALINEHLLAEALWTQVGTITAKLPDRQNLYRIENSGHLLGYVNDGDIAELWHPQTKKSFLIGVDEGIVLRAGQPSLSAPIYGIWPKNTRFYYDAFYIADGYVFIGGTDTSGARIYLPIGPNDGNAQNTWGSFTS
MFKKLMIQLALVIGLSLTIPMTACAYIIEADPINFTYFPGSASNELIVLHESGNERNLGPHSLDNEVAYMKRNWSNAYVSYFVGSGGRVKQLAPAGQIQYGAGSLANQKAYAQIELARTNNAATFKKDYAAYVNLARDLAQNIGADFSLDDGTGYGIVTHDWITKNWWGDHTDPYGYLARWGISKAQLAQDLQTGVSETGETVIVQPGKPNAPKYQVGQAIRFTSIYPTPDALINEHLLAEALWTQVGTITAKLPDRQNLYRIENSGHLLGYVNDGDIAELWHPQTKKSFLIGVDEGIVLRTGQPSLSAPIYGIWPKNTRFYYDAFYIADGYVFIGGTDTSGARIYLPIGPNDGNAQNTWGSFTS
MFKKLMIQLALVIGLSLTIPMTACAYIIEADPINFTYFPGSASNELIVLHESGNERNLGPHSLDNEVAYMKRNWSNAYVSYFVGSGGRVKQLAPAGQIQYGAGSLANQKAYAQIELARTNNAATFKKDYAAYVNLARDLAQNIGADFSLDDGTGYGIVTHDWITKNWWGDHTDPYGYLARWGISKAQLAQDLQTGVSETGETVIVQPGKPNAPKYQVGQAIRFTSIYPTPDALINEHLLAEALWTQVGTITAKLPDRQNLYRIENSGHLLGYVNDGDIAELWHPQTKKSFLIGVDEGIVLRTGQPSLSAPIYGIWPKNTRFYYDAFYIADGYVFIGGTDTSGARIYLPIGPNDGNAQNTWGSFTS
MFKKLMIQLALVIGLSLTIPMTACAYIIEADPINFTYFPGSASNELIVLHESGNERNLGPHSLDNEVAYMKRNWSNAYVSYFVGSGGRVKQLAPAGQIQYGAGSLANQKAYAQIELARTNNAATFKKDYAAYVNLARDLAQNIGADFSLDDGTGYGIVTHDWITKNWWGDHTDPYGYLARWGISKAQLAQDLQTGVSETGETVIVQPGKPNAPKYQVGQAIRFTSIYPTPDALINEHLLAEALWTQVGTITAKLPDRQNLYRIENSGHLLGYVNDGDIAELWHPQTKKSFLIGVDEGIVLRTGQPSLSAPIYGIWPKNTRFYYDAFYIADGYVFIGGTDTSGARIYLPIGPNDGNAQNTWGSFTS
MFKKLMIQLALVIGLSLTIPMTACAYIIEADPINFTYFPGSASNELIVLHESGNERNLGPHSLDNEVAYMKRNWSNAYVSYFVGSGGRVKQLAPAGQIQYGAGSLANQKAYAQIELARTNNAATFKKDYAAYVNLARDLAQNIGADFSLDDGTGYGIVTHDWITKNWWGDHTDPYGYLARWGISKAQLAQDLQTGVSETGETVIVQPGKPNAPKYQVGQAIRFTSIYPTPDALINEHLLAEALWTQVGTITAKLPDRQNLYRIENSGHLLGYVNDGDIAELWHPQTKKSFLIGVDEGIVLRAGQPSLSAPIYGIWPKNTRFYYDAFYIADGYVFIGGTDTSGARIYLPIGPNDGNAQNTWGSFTS
MFKKLMIQLALVIGLSLTIPMTACAYIIEADPINFTYFPGSASNELIVLHESGNERNLGPHSLDNEVAYMKRNWSNAYVSYFVGSGGRVKQLAPAGQIQYGAGSLANQKAYAQIELARTNNAATFKKDYAAYVNLARDLAQNIGADFSLDDGTGYGIVTHDWITKNWWGDHTDPYGYLARWGISKAQLAQDLQTGVSETGETVIVQPGKPNAPKYQVGQAIRFTSIYPTPDALINEHLLAEALWTQVGTITAKLPDRQNLYRIENSGHLLGYVNDGDIAELWHPQTKKSFLIGVDEGIVLRAGQPSLSAPIYGIWPKNTRFYYDAFYIADGYVFIGGTDTSGARIYLPIGPNDGNAQNTWGSFTS
MFKKLMIQLALVIGLSLTIPMTACAYIIEADPINFTYFPGSASNELIVLHESGNERNLGPHSLDNEVAYMKRNWSNAYVSYFVGSGGRVKQLAPAGQIQYGAGSLANQKAYAQIELARTNNAATFKKDYAAYVNLARDLAQNIGADFSLDDGTGYGIVTHDWITKNWWGDHTDPYGYLARWGISKAQLAQDLQTGVSETGETVIVQPGKPNAPKYQVGQAIRFTSIYPTPDALINEHLLAEALWTQVGTITAKLPDRQNLYRIENSGHLLGYVNDGDIAELWHPQTKKSFLIGVDEGIVLRAGQPSLSAPIYGIWPKNTRFYYDAFYIADGYVFIGGTDTSGARIYLPIGPNDGNAQNTWGSFTS
MFKKLMIQLALVIGLSLTIPMTACAYIIEADPINFTYFPGSASNELIVLHESGNERNLGPHSLDNEVAYMKRNWSNAYVSYFVGSGGRVKQLAPAGQIQYGAGSLANQKAYAQIELARTNNAATFKKDYAAYVNLARDLAQNIGADFSLDDGTGYGIVTHDWITKNWWGDHTDPYGYLARWGISKAQLAQDLQTGVSETGETVIVQPGKPNAPKYQVGQAIRFTSIYPTPDALINEHLLAEALWTQVGTITAKLPDRQNLYRIENSGHLLGYVNDGDIAELWHPQTKKSFLIGVDEGIVLRTGQPSLSAPIYGIWPKNTRFYYDAFYIADGYVFIGGTDTSGARIYLPIGPNDGNAQNTWGSFTS
MFKKLMIQLALVIGLSLTIPMTACAYIIEADPINFTYFPGSASNELIVLHESGNERNLGPHSLDNEVAYMKRNWSNAYVSYFVGSGGRVKQLAPAGQIQYGAGSLANQKAYAQIELARTNNAATFKKDYAAYVNLARDLAQNIGADFSLDDGTGYGIVTHDWITKNWWGDHTDPYGYLARWGISKAQLAQDLQTGVSETGETVIVQPGKPNAPKYQVGQAIRFTSIYPTPDALINEHLLAEALWTQVGTITAKLPDRQNLYRIENSGHLLGYVNDGDIAELWHPQTKKSFLIGVDEGIVLRAGQPSLSAPIYGIWPKNTRFYYDAFYIADGYVFIGGTDTSGARIYLPIGPNDGNAQNTWGSFTS
MFKKLMIQLALVIGLSLTIPMTACAYIIEADPINFTYFPGSASNELIVLHESGNERNLGPHSLDNEVAYMKRNWSNAYVSYFVGSGGRVKQLAPAGQIQYGAGSLANQKAYAQIELARTNNAATFKKDYAAYVNLARDLAQNIGADFSLDDGTGYGIVTHDWITKNWWGDHTDPYGYLARWGISKAQLAQDLQTGVSETGETVIVQPGKPNAPKYQVGQAIRFTSIYPTPDALINEHLLAEALWTQVGTITAKLPDRQNLYRIENSGHLLGYVNDGDIAELWHPQTKKSFLIGVDEGIVLRAGQPSLSAPIYGIWPKNTRFYYDAFYIADGYVFIGGTDTSGARIYLPIGPNDGNAQNTWGSFTS
MFKKLMIQLALVIGLSLTIPMTACAYIIEADPINFTYFPGSASNELIVLHESGNERNLGPHSLDNEVAYMKRNWSNAYVSYFVGSGGRVKQLAPAGQIQYGAGSLANQKAYAQIELARTNNAATFKKDYAAYVNLARDLAQNIGADFSLDDGTGYGIVTHDWITKNWWGDHTDPYGYLARWGISKAQLAQDLQTGVSETGETVIVQPGKPNAPKYQVGQAIRFTSIYPTPDALINEHLLAEALWTQVGTITAKLPDRQNLYRIENSGHLLGYVNDGDIAELWHPQTKKSFLIGVDEGIVLRAGQPSLSAPIYGIWPKNTRFYYDAFYIADGYVFIGGTDTSGARIYLPIGPNDGNAQNTWGSFTS
MFKKLMIQLALVIGLSLTIPMTACAYIIEADPINFTYFPGSASNELIVLHESGNERNLGPHSLDNEVAYMKRNWSNAYVSYFVGSGGRVKQLAPAGQIQYGAGSLANQKAYAQIELARTNNAATFKKDYAAYVNLARDLAQNIGADFSLDDGTGYGIVTHDWITKNWWGDHTDPYGYLARWGISKAQLAQDLQTGVSETGETVIVQPGKPNAPKYQVGQAIRFTSIYPTPDALINEHLLAEALWTQVGTITAKLPDRQNLYRIENSGHLLGYVNDGDIAELWHPQTKKSFLIGVDEGIVLRAGQPSLSAPIYGIWPKNTRFYYDAFYIADGYVFIGGTDTSGARIYLPIGPNDGNAQNTWGSFTS
MFKKLMIQLALVIGLSLTIPMTACAYIIEADPINFTYFPGSASNELIVLHESGNERNLGPHSLDNEVAYMKRNWSNAYVSYFVGSGGRVKQLAPAGQIQYGAGSLANQKAYAQIELARTNNAATFKKDYAAYVNLARDLAQNIGADFSLDDGTGYGIVTHDWITKNWWGDHTDPYGYLARWGISKAQLAQDLQTGVSETGETVIVQPGKPNAPKYQVGQAIRFTSIYPTPDALINEHLLAEALWTQVGTITAKLPDRQNLYRIENSGHLLGYVNDGDIAELWHPQTKKSFLIGVDEGIVLRAGQPSLSAPIYGIWPKNTRFYYDAFYIADGYVFIGGTDTSGARIYLPIGPNDGNAQNTWGSFTS
MFKKLMIQLALVIGLSLTIPMTACAYIIEADPINFTYFPGSASNELIVLHESGNERNLGPHSLDNEVAYMKRNWSNAYVSYFVGSGGRVKQLAPAGQIQYGAGSLANQKAYAQIELARTNNAATFKKDYAAYVNLARDLAQNIGADFSLDDGTGYGIVTHDWITKNWWGDHTDPYGYLARWGISKAQLAQDLQTGVSETGETVIVQPGKPNAPKYQVGQAIRFTSIYPTPDALINEHLLAEALWTQVGTITAKLPDRQNLYRIENSGHLLGYVNDGDIAELWHPQTKKSFLIGVDEGIVLRAGQPSLSAPIYGIWPKNTRFYYDAFYIADGYVFIGGTDTSGARIYLPIGPNDGNAQNTWGSFTS
MFKKLMIQLALVIGLSLTIPMTACAYIIEADPINFTYFPGSASNELIVLHESGNERNLGPHSLDNEVAYMKRNWSNAYVSYFVGSGGRVKQLAPAGQIQYGAGSLANQKAYAQIELARTNNAATFKKDYAAYVNLARDLAQNIGADFSLDDGTGYGIVTHDWITKNWWGDHTDPYGYLARWGISKAQLAQDLQTGVSETGETVIVQPGKPNAPKYQVGQAIRFTSIYPTPDALINEHLLAEALWTQVGTITAKLPDRQNLYRIENSRHLLGYVNDGDIAELWHPQTKKSFLIGVDEGIVLRTGQPSLSAPIYGIWPKNTRFYYDAFYIADGYVFIGGTDTSGARIYLPIGPNDGNAQNTWGSFTS
MFKKLMIQLALVIGLSLTIPMTACAYIIEADPINFTYFPGSASNELIVLHESGNERNLGPHSLDNEVAYMKRNWSNAYVSYFVGSGGRVKQLAPAGQIQYGAGSLANQKAYAQIELARTNNAATFKKDYAAYVNLARDLAQNIGADFSLDDGTGYGIVTHDWITKNWWGDHTDPYGYLARWGISKAQLAQDLQTGVSETGETVIVQPGKPNAPKYQVGQAIRFTSIYPTPDALINEHLLAEALWTQVGTITAKLPDRQNLYRIENSGHLLGYVNDGDIAELWHPQTKKSFLIGVDEGIVLRAGQPSLSAPIYGIWPKNTRFYYDAFYIADGYVFIGGTDTSGARIYLPIGPNDGNAQNTWGSFTS
MFKKLMIQLALVIGLSLTIPMTACAYIIEADPINFTYFPGSASNELIVLHESGNERNLGPHSLDNEVAYMKRNWSNAYVSYFVGSGGRVKQLAPAGQIQYGAGSLANQKAYAQIELARTNNAATFKKDYAAYVNLARDLAQNIGADFSLDDGTGYGIVTHDWITKNWWGDHTDPYGYLARWGISKAQLAQDLQTGVSETGETVIVQPGKPNAPKYQVGQAIRFTSIYPTPDALINEHLLAEALWTQVGTITAKLPDRQNLYRIENSGHLLGYVNDGDIAELWHPQTKKSFLIGVDEGIVLRAGQPSLSAPIYGIWPKNTRFYYDAFYIADGYVFIGGTDTSGARIYLPIGPNDGNAQNTWGSFTS
MFKKLMIQLALVIGLSLTIPMTACAYIIEADPINFTYFPGSASNELIVLHESGNERNLGPHSLDNEVAYMKRNWSNAYVSYFVGSGGRVKQLAPAGQIQYGAGSLANQKAYAQIELARTNNAATFKKDYAAYVNLARDLAQNIGADFSLDDGTGYGIVTHDWITKNWWGDHTDPYGYLARWGISKAQLAQDLQTGVSETGETVIVQPGKPNAPKYQVGQAIRFTSIYPTPDALINEHLLAEALWTQVGTITAKLPDRQNLYRIENSGHLLGYVNDGDIAELWHPQTKKSFLIGVDEGIVLRTGQPSLSAPIYGIWPKNTRFYYDAFYIADGYVFIGGTDTSGARIYLPIGPNDGNAQNTWGSFTS
MFKKLMIQLALVIGLSLTIPMTACAYIIEADPINFTYFPGSASNELIVLHESGNERNLGPHSLDNEVAYMKRNWSNAYVSYFVGSGGRVKQLAPAGQIQYGAGSLANQKAYAQIELARTNNAATFKKDYAAYVNLARDLAQNIGADFSLDDGTGYGIVTHDWITKNWWGDHTDPYGYLARWGISKAQLAQDLQTGVSETGETVIVQPGKPNAPKYQVGQAIRFTSIYPTPDALINEHLLAEALWTQVGTITAKLPDRQNLYRIENSGHLLGYVNDGDIAELWHPQTKKSFLIGVDEGIVLRTGQPSLSAPIYGIWPKNTRFYYDAFYIADGYVFIGGTDTSGARIYLPIGPNDGNAQNTWGSFTS
MFKKLMIQLALVIGLSLTIPMTACAYIIEADPINFTYFPGSASNELIVLHESGNERNLGPHSLDNEVAYMKRNWSNAYVSYFVGSGGRVKQLAPAGQIQYGAGSLANQKAYAQIELARTNNAATFKKDYAAYVNLARDLAQNIGADFSLDDGTGYGIVTHDWITKNWWGDHTDPYGYLARWGISKAQLAQDLQTGVSETGETVIVQPGKPNAPKYQVGQAIRFTSIYPTPDALINEHLLAEALWTQVGTITAKLPDRQNLYRIENSGHLLGYVNDGDIAELWHPQTKKSFLIGVDEGIVLRTGQPSLSAPIYGIWPKNTRFYYDAFYIADGYVFIGGTDTSGARIYLPIGPNDGNAQNTWGSFTS
MFKKLMIQLALVIGLSLTIPMTACAYIIEADPINFTYFPGSASNELIVLHESGNERNLGPHSLDNEVAYMKRNWSNAYVSYFVGSGGRVKQLAPAGQIQYGAGSLANQKAYAQIELARTNNAATFKKDYAAYVNLARDLAQNIGADFSLDDGTGYGIVTHDWITKNWWGDHTDPYGYLARWGISKAQLAQDLQTGVSETGETVIVQPGKPNAPKYQVGQAIRFTSIYPTPDALINEHLLAEALWTQVGTITAKLPDRQNLYRIENSGHLLGYVNDGDIAELWHPQTKKSFLIGVDEGIVLRTGQPSLSAPIYGIWPKNTRFYYDAFYIADGYVFIGGTDTSGARIYLPIGPNDGNAQNTWGSFTS
MFKKLMIQLALVIGLSLTIPMTACAYIIEADPINFTYFPGSASNELIVLHESGNERNLGPHSLDNEVAYMKRNWSNAYVSYFVGSGGRVKQLAPAGQIQYGAGSLANQKAYAQIELARTNNAATFKKDYAAYVNLARDLAQNIGADFSLDDGTGYGIVTHDWITKNWWGDHTDPYGYLARWGISKAQLAQDLQTGVSETGETVIVQPGKPNAPKYQVGQAIRFTSIYPTPDALINEHLLAEALWTQVGTITAKLPDRQNLYRIENSGHLLGYVNDGDIAELWHPQTKKSFLIGVDEGIVLRTGQPSLSAPIYGIWPKNTRFYYDAFYIADGYVFIGGTDTSGARIYLPIGPNDGNAQNTWGSFTS
MFKKLMIQLALVIGLSLTIPMTACAYIIEADPINFTYFPGSASNELIVLHESGNERNLGPHSLDNEVAYMKRNWSNAYVSYFVGSGGRVKQLAPAGQIQYGAGSLANQKAYAQIELARTNNAATFKKDYAAYVNLARDLAQNIGADFSLDDGTGYGIVTHDWITKNWWGDHTDPYGYLARWGISKAQLAQDLQTGVSETGETVIVQPGKPNAPKYQVGQAIRFTSIYPTPDALINEHLLAEALWTQVGTITAKLPDRQNLYRIENSGHLLGYVNDGDIAELWHPQTKKSFLIGVDEGIVLRTGQPSLSAPIYGIWPKNTRFYYDAFYIADGYVFIGGTDTSGARIYLPIGPNDGNAQNTWGSFTS
MFKKLMIQLALVIGLSLTIPMTACAYIIEADPINFTYFPGSASNELIVLHESGNERNLGPHSLDNEVAYMKRNWSNAYVSYFVGSGGRVKQLAPAGQIQYGAGSLANQKAYAQIELARTNNAATFKKDYAAYVNLARDLAQNIGADFSLDDGTGYGIVTHDWITKNWWGDHTDPYGYLARWGISKAQLAQDLQTGVSETGETVIVQPGKPNAPKYQVGQAIRFTSIYPTPDALINEHLLAEALWTQVGTITAKLPDRQNLYRIENSGHLLGYVNDGDIAELWHPQTKKSFLIGVDEGIVLRTGQPSLSAPIYGIWPKNTRFYYDAFYIADGYVFIGGTDTSGARIYLPIGPNDGNAQNTWGSFTS
MFKKLMIQLALVIGLSLTIPMTACAYIIEADPINFTYFPGSASNELIVLHESGNERNLGPHSLDNEVAYMKRNWSNAYVSYFVGSGGRVKQLAPAGQIQYGAGSLANQKAYAQIELARTNNAATFKKDYAAYVNLARDLAQNIGADFSLDDGTGYGIVTHDWITKNWWGDHTDPYGYLARWGISKAQLAQDLQTGVSETGETVIVQPGKPNAPKYQVGQAIRFTSIYPTPDALINEHLLAEALWTQVGTITAKLPDRQNLYRIENSGHLLGYVNDGDIAELWHPQTKKSFLIGVDEGIVLRTGQPSLSAPIYGIWPKNTRFYYDAFYIADGYVFIGGTDTSGARIYLPIGPNDGNAQNTWGSFTS
MFKKLMIQLALVIGLSLTIPMTACAYIIEADPINFTYFPGSASNELIVLHESGNERNLGPHSLDNEVAYMKRNWSNAYVSYFVGSGGRVKQLAPAGQIQYGAGSLANQKAYAQIELARTNNAATFKKDYAAYVNLARDLAQNIGADFSLDDGTGYGIVTHDWITKNWWGDHTDPYGYLARWGISKAQLAQDLQTGVSETGETVIVQPGKPNAPKYQVGQAIRFTSIYPTPDALINEHLLAEALWTQVGTITAKLPDRQNLYRIENSGHLLGYVNDGDIAELWHPQTKKSFLIGVDEGIVLRTGQPSLSAPIYGIWPKNTRFYYDAFYIADGYVFIGGTDTSGARIYLPIGPNDGNAQNTWGSFTS
MFKKLMIQLALVIGLSLTIPMTACAYIIEADPINFTYFPGSASNELIVLHESGNERNLGPHSLDNEVAYMKRNWSNAYVSYFVGSGGRVKQLAPAGQIQYGAGSLANQKAYAQIELARTNNAATFKKDYAAYVNLARDLAQNIGADFSLDDGTGYGIVTHDWITKNWWGDHTDPYGYLARWGISKAQLAQDLQTGVSETGETVIVQPGKPNAPKYQVGQAIRFTSIYPTPDALINEHLLAEALWTQVGTITAKLPDRQNLYRIENSGHLLGYVNDGDIAELWHPQTKKSFLIGVDEGIVLRTGQPSLSAPIYGIWPKNTRFYYDAFYIADGYVFIGGTDTSGARIYLPIGPNDGNAQNTWGSFTS
MFKKLMIQLALVIGLSLTIPMTACAYIIEADPINFTYFPGSASNELIVLHESGNERNLGPHSLDNEVAYMKRNWSNAYVSYFVGSGGRVKQLAPAGQIQYGAGSLANQKAYAQIELARTNNAATFKKDYAAYVNLARDLAQNIGADFSLDDGTGYGIVTHDWITKNWWGDHTDPYGYLARWGISKAQLAQDLQTGVSETGETVIVQPGKPNAPKYQVGQAIRFTSIYPTPDALINEHLLAEALWTQVGTITAKLPDRQNLYRIENSGHLLGYVNDGDIAELWHPQTKKSFLIGVDEGIVLRTGQPSLSAPIYGIWPKNTRFYYDAFYIADGYVFIGGTDTSGARIYLPIGPNDGNAQNTWGSFTS
MFKKLMIQLALVIGLSLTIPMTACAYIIEADPINFTYFPGSASNELIVLHESGNERNLGPHSLDNEVAYMKRNWSNAYVSYFVGSGGRVKQLAPAGQIQYGAGSLANQKAYAQIELARTNNAATFKKDYAAYVNLARDLAQNIGADFSLDDGTGYGIVTHDWITKNWWGDHTDPYGYLARWGISKAQLAQDLQTGVSETGETVIVQPGKPNAPKYQVGQAIRFTSIYPTPDALINEHLLAEALWTQVGTITAKLPDRQNLYRIENSGHLLGYVNDGDIAELWHPQTKKSFLIGVDEGIVLRTGQPSLSAPIYGIWPKNTRFYYDAFYIADGYVFIGGTDTSGARIYLPIGPNDGNAQNTWGSFTS
MFKKLMIQLALVIGLSLTIPMTACAYIIEADPINFTYFPGSASNELIVLHESGNERNLGPHSLDNEVAYMKRNWSNAYVSYFVGSGGRVKQLAPAGQIQYGAGSLANQKAYAQIELARTNNAATFKKDYAAYVNLARDLAQNIGADFSLDDGTGYGIVTHDWITKNWWGDHTDPYGYLARWGISKAQLAQDLQTGVSETGETVIVQPGKPNAPKYQVGQAIRFTSIYPTPDALINEHLLAEALWTQVGTITAKLPDRQNLYRIENSGHLLGYVNDGDIAELWHPQTKKSFLIGVDEGIVLRTGQPSLSAPIYGIWPKNTRFYYDAFYIADGYVFIGGTDTSGARIYLPIGPNDGNAQNTWGSFTS
MFKKLMIQLALVIGLSLTIPMTACAYIIEADPINFTYFPGSASNELIVLHESGNERNLGPHSLDNEVAYMKRNWSNAYVSYFVGSGGRVKQLAPAGQIQYGAGSLANQKAYAQIELARTNNAATFKKDYAAYVNLARDLAQNIGADFSLDDGTGYGIVTHDWITKNWWGDHTDPYGYLARWGISKAQLAQDLQTGVSETGETVIVQPGKPNAPKYQVGQAIRFTSIYPTPDALINEHLLAEALWTQVGTITAKLPDRQNLYRIENSGHLLGYVNDGDIAELWHPQTKKSFLIGVDEGIVLRAGQPSLSAPIYGIWPKNTRFYYDAFYIADGYVFIGGTDTSGARIYLPIGPNDGNAQNTWGSFTS
MFKKLMIQLALVIGLSLTIPMTACAYIIEADPINFTYFPGSASNELIVLHESGNERNLGPHSLDNEVAYMKRNWSNAYVSYFVGSGGRVKQLAPAGQIQYGAGSLANQKAYAQIELARTNNAATFKKDYAAYVNLARDLAQNIGADFSLDDGTGYGIVTHDWITKNWWGDHTDPYGYLARWGISKAQLAQDLQTGVSETGETVIVQPGKPNAPKYQVGQAIRFTSIYPTPDALINEHLLAEALWTQVGTITAKLPDRQNLYRIENSGHLLGYVNDGDIAELWHPQTKKSFLIGVDEGIVLRTGQPSLSAPIYGIWPKNTRFYYDAFYIADGYVFIGGTDTSGARIYLPIGPNDGNAQNTWGSFTS
MFKKLMIQLALVIGLSLTIPMTACAYIIEADPINFTYFPGSASNELIVLHESGNERNLGPHSLDNEVAYMKRNWSNAYVSYFVGSGGRVKQLAPAGQIQYGAGSLANQKAYAQIELARTNNAATFKKDYAAYVNLARDLAQNIGADFSLDDGTGYGIVTHDWITKNWWGDHTDPYGYLARWGISKAQLAQDLQTGVSETGETVIVQPGKPNAPKYQVGQAIRFTSIYPTPDALINEHLLAEALWTQVGTITAKLPDRQNLYRIENSGHLLGYVNDGDIAELWHPQTKKSFLIGVDEGIVLRTGQPSLSAPIYGIWPKNTRFYYDAFYIADGYVFIGGTDTSGARIYLPIGPNDGNAQNTWGSFTS
MFKKLMIQLALVIGLSLTIPMTACAYIIEADPINFTYFPGSASNELIVLHESGNERNLGPHSLDNEVAYMKRNWSNAYVSYFVGSGGRVKQLAPAGQIQYGAGSLANQKAYAQIELARTNNAATFKKDYAAYVNLARDLAQNIGADFSLDDGTGYGIVTHDWITKNWWGDHTDPYGYLARWGISKAQLAQDLQTGVSETGETVIVQPGKPNAPKYQVGQAIRFTSIYPTPDALINEHLLAEALWTQVGTITAKLPDRQNLYRIENSGHLLGYVNDGDIAELWHPQTKKSFLIGVDEGIVLRTGQPSLSAPIYGIWPKNTRFYYDAFYIADGYVFIGGTDTSGARIYLPIGPNDGNAQNTWGSFTS
MFKKLMIQLALVIGLSLTIPMTACAYIIEADPINFTYFPGSASNELIVLHESGNERNLGPHSLDNEVAYMKRNWSNAYVSYFVGSGGRVKQLAPAGQIQYGAGSLANQKAYAQIELARTNNAATFKKDYAAYVNLARDLAQNIGADFSLDDGTGYGIVTHDWITKNWWGDHTDPYGYLARWGISKAQLAQDLQTGVSETGETVIVQPGKPNAPKYQVGQAIRFTSIYPTPDALINEHLLAEALWTQVGTITAKLPDRQNLYRIENSGHLLGYVNDGDIAELWHPQTKKSFLIGVDEGIVLRAGQPSLSAPIYGIWPKNTRFYYDAFYIADGYVFIGGTDTSGARIYLPIGPNDGNAQNTWGSFTS
MFKKLMIQLALVIGLSLTIPMTACAYIIEADPINFTYFPGSASNELIVLHESGNERNLGPHSLDNEVAYMKRNWSNAYVSYFVGSGGRVKQLAPAGQIQYGAGSLANQKAYAQIELARTNNAATFKKDYAAYVNLARDLAQNIGADFSLDDGTGYGIVTHDWITKNWWGDHTDPYGYLARWGISKAQLAQDLQTGVSETGETVIVQPGKPNAPKYQVGQAIRFTSIYPTPDALINEHLLAEALWTQVGTITAKLPDRQNLYRIENSGHLLGYVNDGDIAELWHPQTKKSFLIGVDEGIVLRAGQPSLSAPIYGIWPKNTRFYYDAFYIADGYVFIGGTDTSGARIYLPIGPNDGNAQNTWGSFTS
MFKKLMIQLALVIGLSLTIPMTACAYIIEADPINFTYFPGSASNELIVLHESGNERNLGPHSLDNEVAYMKRNWSNAYVSYFVGSGGRVKQLAPAGQIQYGAGSLANQKAYAQIELARTNNAATFKKDYAAYVNLARDLAQNIGADFSLDDGTGYGIVTHDWITKNWWGDHTDPYGYLARWGISKAQLAQDLQTGVSETGETVIVQPGKPNAPKYQVGQAIRFTSIYPTPDALINEHLLAEALWTQVGTITAKLPDRQNLYRIENSGHLLGYVNDGDIAELWHPQTKKSFLIGVDEGIVLRAGQPSLSAPIYGIWPKNTRFYYDAFYIADGYVFIGGTDTSGARIYLPIGPNDGNAQNTWGSFTS
MFKKLMIQLALVIGLSLTIPMTACAYIIEADPINFTYFPGSASNELIVLHESGNERNLGPHSLDNEVAYMKRNWSNAYVSYFVGSGGRVKQLAPAGQIQYGAGSLANQKAYAQIELARTNNAATFKKDYAAYVNLARDLAQNIGADFSLDDGTGYGIVTHDWITKNWWGDHTDPYGYLARWGISKAQLAQDLQTGVSETGETVIVQPGKPNAPKYQVGQAIRFTSIYPTPDALINEHLLAEALWTQVGTITAKLPDRQNLYRIENSGHLLGYVNDGDIAELWHPQTKKSFLIGVDEGIVLRAGQPSLSAPIYGIWPKNTRFYYDAFYIADGYVFIGGTDTSGARIYLPIGPNDGNAQNTWGSFTS
MFKKLMIQLALVIGLSLTIPMTACAYIIEADPINFTYFPGSASNELIVLHESGNERNLGPHSLDNEVAYMKRNWSNAYVSYFVGSGGRVKQLAPAGQIQYGAGSLANQKAYAQIELARTNNAATFKKDYAAYVNLARDLAQNIGADFSLDDGTGYGIVTHDWITKNWWGDHTDPYGYLARWGISKAQLAQDLQTGVSETGETVIVQPGKPNAPKYQVGQAIRFTSIYPTPDALINEHLLAEALWTQVGTITAKLPDRQNLYRIENSGHLLGYVNDGDIAELWHPQTKKSFLIGVDEGIVLRAGQPSLSAPIYGIWPKNTRFYYDAFYIADGYVFIGGTDTSGARIYLPIGPNDGNAQNTWGSFTS
MFKKLMIQLALVIGLSLTIPMTACAYIIEADPINFTYFPGSASNELIVLHESGNERNLGPHSLDNEVAYMKRNWSNAYVSYFVGSGGRVKQLAPAGQIQYGAGSLANQKAYAQIELARTNNAATFKKDYAAYVNLARDLAQNIGADFSLDDGTGYGIVTHDWITKNWWGDHTDPYGYLARWGISKAQLAQDLQTGVSETGETVIVQPGKPNAPKYQVGQAIRFTSIYPTPDALINEHLLAEALWTQVGTITAKLPDRQNLYRIENSGHLLGYVNDGDIAELWHPQTKKSFLIGVDEGIVLRAGQPSLSAPIYGIWPKNTRFYYDAFYIADGYVFIGGTDTSGARIYLPIGPNDGNAQNTWGSFTS
MFKKLMIQLALVIGLSLTIPMTACAYIIEADPINFTYFPGSASNELIVLHESGNERNLGPHSLDNEVAYMKRNWSNAYVSYFVGSGGRVKQLAPAGQIQYGAGSLANQKAYAQIELARTNNAATFKKDYAAYVNLARDLAQNIGADFSLDDGTGYGIVTHDWITKNWWGDHTDPYGYLARWGISKAQLAQDLQTGVSETGETVIVQPGKPNAPKYQVGQAIRFTSIYPTPDALINEHLLAEALWTQVGTITAKLPDRQNLYRIENSGHLLGYVNDGDIAELWHPQTKKSFLIGVDEGIVLRTGQPSLSAPIYGIWPKNTRFYYDAFYIADGYVFIGGTDTSGARIYLPIGPNDGNAQNTWGSFTS
MFKKLMIQLALVIGLSLTIPMTACAYIIEADPINFTYFPGSASNELIVLHESGNERNLGPHSLDNEVAYMKRNWSNAYVSYFVGSGGRVKQLAPAGQIQYGAGSLANQKAYAQIELARTNNAATFKKDYAAYVNLARDLAQNIGADFSLDDGTGYGIVTHDWITKNWWGDHTDPYGYLARWGISKAQLAQDLQTGVSETGETVIVQPGKPNAPKYQVGQAIRFTSIYPTPDALINEHLLAEALWTQVGTITAKLPDRQNLYRIENSGHLLGYVNDGDIAELWHPQTKKSFLIGVDEGIVLRAGQPSLSAPIYGIWPKNTRFYYDAFYIADGYVFIGGTDTSGARIYLPIGPNDGNAQNTWGSFTS
MFKKLMIQLALVIGLSLTIPMTACAYIIEADPINFTYFPGSASNELIVLHESGNERNLGPHSLDNEVAYMKRNWSNAYVSYFVGSGGRVKQLAPAGQIQYGAGSLANQKAYAQIELARTNNAATFKKDYAAYVNLARDLAQNIGADFSLDDGTGYGIVTHDWITKNWWGDHTDPYGYLARWGISKAQLAQDLQTGVSETGETVIVQPGKPNAPKYQVGQAIRFTSIYPTPDALINEHLLAEALWTQVGTITAKLPDRQNLYRIENSRHLLGYVNDGDIAELWHPQTKKSFLIGVDEGIVLRTGQPSLSAPIYGIWPKNTRFYYDAFYIADGYVFIGGTDTSGARIYLPIGPNDGNAQNTWGSFTS
MFKKLMIQLALVIGLSLTIPMTACAYIIEADPINFTYFPGSASNELIVLHESGNERNLGPHSLDNEVAYMKRNWSNAYVSYFVGSGGRVKQLAPAGQIQYGAGSLANQKAYAQIELARTNNAATFKKDYAAYVNLARDLAQNIGADFSLDDGTGYGIVTHDWITKNWWGDHTDPYGYLARWGISKAQLAQDLQTGVSETGETVIVQPGKPNAPKYQVGQAIRFTSIYPTPDALINEHLLAEALWTQVGTITAKLPDRQNLYRIENSGHLLGYVNDGDIAELWHPQTKKSFLIGVDEGIVLRAGQPSLSAPIYGIWPKNTRFYYDAFYIADGYVFIGGTDTSGARIYLPIGPNDGNAQNTWGSFTS
MFKKLMIQLALVIGLSLTIPMTACAYIIEADPINFTYFPGSASNELIVLHESGNERNLGPHSLDNEVAYMKRNWSNAYVSYFVGSGGRVKQLAPAGQIQYGAGSLANQKAYAQIELARTNNAATFKKDYAAYVNLARDLAQNIGADFSLDDGTGYGIVTHDWITKNWWGDHTDPYGYLARWGISKAQLAQDLQTGVSETGETVIVQPGKPNAPKYQVGQAIRFTSIYPTPDALINEHLLAEALWTQVGTITAKLPDRQNLYRIENSGHLLGYVNDGDIAELWHPQTKKSFLIGVDEGIVLRTGQPSLSAPIYGIWPKNTRFYYDAFYIADGYVFIGGTDTSGARIYLPIGPNDGNAQNTWGSFTS
MFKKLMIQLALVIGLSLTIPMTACAYIIEADPINFTYFPGSASNELIVLHESGNERNLGPHSLDNEVAYMKRNWSNAYVSYFVGSGGRVKQLAPAGQIQYGAGSLANQKAYAQIELARTNNAATFKKDYAAYVNLARDLAQNIGADFSLDDGTGYGIVTHDWITKNWWGDHTDPYGYLARWGISKAQLAQDLQTGVSETGETVIVQPGKPNAPKYQVGQAIRFTSIYPTPDALINEHLLAEALWTQVGTITAKLPDRQNLYRIENSGHLLGYVNDGDIAELWHPQTKKSFLIGVDEGIVLRAGQPSLSAPIYGIWPKNTRFYYDAFYIADGYVFIGGTDTSGARIYLPIGPNDGNAQNTWGSFTS
MFKKLMIQLALVIGLSLTIPMTACAYIIEADPINFTYFPGSASNELIVLHESGNERNLGPHSLDNEVAYMKRNWSNAYVSYFVGSGGRVKQLAPAGQIQYGAGSLANQKAYAQIELARTNNAATFKKDYAAYVNLARDLAQNIGADFSLDDGTGYGIVTHDWITKNWWGDHTDPYGYLARWGISKAQLAQDLQTGVSETGETVIVQPGKPNAPKYQVGQAIRFTSIYPTPDALINEHLLAEALWTQVGTITAKLPDRQNLYRIENSGHLLGYVNDGDIAELWHPQTKKSFLIGVDEGIVLRAGQPSLSAPIYGIWPKNTRFYYDAFYIADGYVFIGGTDTSGARIYLPIGPNDGNAQNTWGSFTS
MFKKLMIQLALVIGLSLTIPMTACAYIIEADPINFTYFPGSASNELIVLHESGNERNLGPHSLDNEVAYMKRNWSNAYVSYFVGSGGRVKQLAPAGQIQYGAGSLANQKAYAQIELARTNNAATFKKDYAAYVNLARDLAQNIGADFSLDDGTGYGIVTHDWITKNWWGDHTDPYGYLARWGISKAQLAQDLQTGVSETGETVIVQPGKPNAPKYQVGQAIRFTSIYPTPDALINEHLLAEALWTQVGTITAKLPDRQNLYRIENSGHLLGYVNDGDIAELWHPQTKKSFLIGVDEGIVLRTGQPSLSAPIYGIWPKNTRFYYDAFYIADGYVFIGGTDTSGARIYLPIGPNDGNAQNTWGSFTS
MFKKLMIQLALVIGLSLTIPMTACAYIIEADPINFTYFPGSASNELIVLHESGNERNLGPHSLDNEVAYMKRNWSNAYVSYFVGSGGRVKQLAPAGQIQYGAGSLANQKAYAQIELARTNNAATFKKDYAAYVNLARDLAQNIGADFSLDDGTGYGIVTHDWITKNWWGDHTDPYGYLARWGISKAQLAQDLQTGVSETGETVIVQPGKPNAPKYQVGQAIRFTSIYPTPDALINEHLLAEALWTQVGTITAKLPDRQNLYRIENSGHLLGYVNDGDIAELWHPQTKKSFLIGVDEGIVLRAGQPSLSAPIYGIWPKNTRFYYDAFYIADGYVFIGGTDTSGARIYLPIGPNDGNAQNTWGSFTS
MFKKLMIQLALVIGLSLTIPMTACAYIIEADPINFTYFPGSASNELIVLHESGNERNLGPHSLDNEVAYMKRNWSNAYVSYFVGSGGRVKQLAPAGQIQYGAGSLANQKAYAQIELARTNNAATFKKDYAAYVNLARDLAQNIGADFSLDDGTGYGIVTHDWITKNWWGDHTDPYGYLARWGISKAQLAQDLQTGVSETGETVIVQPGKPNAPKYQVGQAIRFTSIYPTPDALINEHLLAEALWTQVGTITAKLPDRQNLYRIENSGHLLGYVNDGDIAELWHPQTKKSFLIGVDEGIVLRAGQPSLSAPIYGIWPKNTRFYYDAFYIADGYVFIGGTDTSGARIYLPIGPNDGNAQNTWGSFTS
MFKKLMIQLALVIGLSLTIPMTACAYIIEADPINFTYFPGSASNELIVLHESGNERNLGPHSLDNEVAYMKRNWSNAYVSYFVGSGGRVKQLAPAGQIQYGAGSLANQKAYAQIELARTNNAATFKKDYAAYVNLARDLAQNIGADFSLDDGTGYGIVTHDWITKNWWGDHTDPYGYLARWGISKAQLAQDLQTGVSETGETVIVQPGKPNAPKYQVGQAIRFTSIYPTPDALINEHLLAEALWTQVGTITAKLPDRQNLYRIENSGHLLGYVNDGDIAELWHPQTKKSFLIGVDEGIVLRAGQPSLSAPIYGIWPKNTRFYYDAFYIADGYVFIGGTDTSGARIYLPIGPNDGNAQNTWGSFTS
MFKKLMIQLALVIGLSLTIPMTACAYIIEADPINFTYFPGSASNELIVLHESGNERNLGPHSLDNEVAYMKRNWSNAYVSYFVGSGGRVKQLAPAGQIQYGAGSLANQKAYAQIELARTNNAATFKKDYAAYVNLARDLAQNIGADFSLDDGTGYGIVTHDWITKNWWGDHTDPYGYLARWGISKAQLAQDLQTGVSETGETVIVQPGKPNAPKYQVGQAIRFTSIYPTPDALINEHLLAEALWTQVGTITAKLPDRQNLYRIENSGHLLGYVNDGDIAELWHPQTKKSFLIGVDEGIVLRAGQPSLSAPIYGIWPKNTRFYYDAFYIADGYVFIGGTDTSGARIYLPIGPNDGNAQNTWGSFTS
MFKKLMIQLALVIGLSLTIPMTACAYIIEADPINFTYFPGSASNELIVLHESGNERNLGPHSLDNEVAYMKRNWSNAYVSYFVGSGGRVKQLAPAGQIQYGAGSLANQKAYAQIELARTNNAATFKKDYAAYVNLARDLAQNIGADFSLDDGTGYGIVTHDWITKNWWGDHTDPYGYLARWGISKAQLAQDLQTGVSETGETVIVQPGKPNAPKYQVGQAIRFTSIYPTPDALINEHLLAEALWTQVGTITAKLPDRQNLYRIENSGHLLGYVNDGDIAELWHPQTKKSFLIGVDEGIVLRAGQPSLSAPIYGIWPKNTRFYYDAFYIADGYVFIGGTDTSGARIYLPIGPNDGNAQNTWGSFTS
MFKKLMIQLALVIGLSLTIPMTACAYIIEADPINFTYFPGSASNELIVLHESGNERNLGPHSLDNEVAYMKRNWSNAYVSYFVGSGGRVKQLAPAGQIQYGAGSLANQKAYAQIELARTNNAATFKKDYAAYVNLARDLAQNIGADFSLDDGTGYGIVTHDWITKNWWGDHTDPYGYLARWGISKAQLAQDLQTGVSETGETVIVQPGKPNAPKYQVGQAIRFTSIYPTPDALINEHLLAEALWTQVGTITAKLPDRQNLYRIENSGHLLGYVNDGDIAELWHPQTKKSFLIGVDEGIVLRAGQPSLSAPIYGIWPKNTRFYYDAFYIADGYVFIGGTDTSGARIYLPIGPNDGNAQNTWGSFTS
MFKKLMIQLALVIGLSLTIPMTACAYIIEADPINFTYFPGSASNELIVLHESGNERNLGPHSLDNEVAYMKRNWSNAYVSYFVGSGGRVKQLAPAGQIQYGAGSLANQKAYAQIELARTNNAATFKKDYAAYVNLARDLAQNIGADFSLDDGTGYGIVTHDWITKNWWGDHTDPYGYLARWGISKAQLAQDLQTGVSETGETVIVQPGKPNAPKYQVGQAIRFTSIYPTPDALINEHLLAEALWTQVGTITAKLPDRQNLYRIENSGHLLGYVNDGDIAELWHPQTKKSFLIGVDEGIVLRAGQPSLSAPIYGIWPKNTRFYYDAFYIADGYVFIGGTDTSGARIYLPIGPNDGNAQNTWGSFTS
MFKKLMIQLALVIGLSLTIPMTACAYIIEADPINFTYFPGSASNELIVLHESGNERNLGPHSLDNEVAYMKRNWSNAYVSYFVGSGGRVKQLAPAGQIQYGAGSLANQKAYAQIELARTNNAATFKKDYAAYVNLARDLAQNIGADFSLDDGTGYGIVTHDWITKNWWGDHTDPYGYLARWGISKAQLAQDLQTGVSETGETVIVQPGKPNAPKYQVGQAIRFTSIYPTPDALINEHLLAEALWTQVGTITAKLPDRQNLYRIENSGHLLGYVNDGDIAELWHPQTKKSFLIGVDEGIVLRAGQPSLSAPIYGIWPKNTRFYYDAFYIADGYVFIGGTDTSGARIYLPIGPNDGNAQNTWGSFTS
MFKKLMIQLALVIGLSLTIPMTACAYIIEADPINFTYFPGSASNELIVLHESGNERNLGPHSLDNEVAYMKRNWSNAYVSYFVGSGGRVKQLAPAGQIQYGAGSLANQKAYAQIELARTNNAATFKKDYAAYVNLARDLAQNIGADFSLDDGTGYGIVTHDWITKNWWGDHTDPYGYLARWGISKAQLAQDLQTGVSETGETVIVQPGKPNAPKYQVGQAIRFTSIYPTPDALINEHLLAEALWTQVGTITAKLPDRQNLYRIENSGHLLGYVNDGDIAELWHPQTKKSFLIGVDEGIVLRTGQPSLSAPIYGIWPKNTRFYYDAFYIADGYVFIGGTDTSGARIYLPIGPNDGNAQNTWGSFTS
MFKKLMIQLALVIGLSLTIPMTACAYIIEADPINFTYFPGSASNELIVLHESGNERNLGPHSLDNEVAYMKRNWSNAYVSYFVGSGGRVKQLAPAGQIQYGAGSLANQKAYAQIELARTNNAATFKKDYAAYVNLARDLAQNIGADFSLDDGTGYGIVTHDWITKNWWGDHTDPYGYLARWGISKAQLAQDLQTGVSETGETVIVQPGKPNAPKYQVGQAIRFTSIYPTPDALINEHLLAEALWTQVGTITAKLPDRQNLYRIENSGHLLGYVNDGDIAELWHPQTKKSFLIGVDEGIVLRAGQPSLSAPIYGIWPKNTRFYYDAFYIADGYVFIGGTDTSGARIYLPIGPNDGNAQNTWGSFTS
MFKKLMIQLALVIGLSLTIPMTACAYIIEADPINFTYFPGSASNELIVLHESGNERNLGPHSLDNEVAYMKRNWSNAYVSYFVGSGGRVKQLAPAGQIQYGAGSLANQKAYAQIELARTNNAATFKKDYAAYVNLARDLAQNIGADFSLDDGTGYGIVTHDWITKNWWGDHTDPYGYLARWGISKAQLAQDLQTGVSETGETVIVQPGKPNAPKYQVGQAIRFTSIYPTPDALINEHLLAEALWTQVGTITAKLPDRQNLYRIENSGHLLGYVNDGDIAELWHPQTKKSFLIGVDEGIVLRAGQPSLSAPIYGIWPKNTRFYYDAFYIADGYVFIGGTDTSGARIYLPIGPNDGNAQNTWGSFTS
MFKKLMIQLALVIGLSLTIPMTACAYIIEADPINFTYFPGSASNELIVLHESGNERNLGPHSLDNEVAYMKRNWSNAYVSYFVGSGGRVKQLAPAGQIQYGAGSLANQKAYAQIELARTNNAATFKKDYAAYVNLARDLAQNIGADFSLDDGTGYGIVTHDWITKNWWGDHTDPYGYLARWGISKAQLAQDLQTGVSETGETVIVQPGKPNAPKYQVGQAIRFTSIYPTPDALINEHLLAEALWTQVGTITAKLPDRQNLYRIENSGHLLGYVNDGDIAELWHPQTKKSFLIGVDEGIVLRTGQPSLSAPIYGIWPKNTRFYYDAFYIADGYVFIGGTDTSGARIYLPIGPNDGNAQNTWGSFTS
MFKKLMIQLALVIGLSLTIPMTACAYIIEADPINFTYFPGSASNELIVLHESGNERNLGPHSLDNEVAYMKRNWSNAYVSYFVGSGGRVKQLAPAGQIQYGAGSLANQKAYAQIELARTNNAATFKKDYAAYVNLARDLAQNIGADFSLDDGTGYGIVTHDWITKNWWGDHTDPYGYLARWGISKAQLAQDLQTGVSETGETVIVQPGKPNAPKYQVGQAIRFTSIYPTPDALINEHLLAEALWTQVGTITAKLPDRQNLYRIENSGHLLGYVNDGDIAELWHPQTKKSFLIGVDEGIVLRAGQPSLSAPIYGIWPKNTRFYYDAFYIADGYVFIGGTDTSGARIYLPIGPNDGNAQNTWGSFTS
[truncated: 24,724 more rows]

## Sheet: TableS1--Efs non-redundant
MSVEHIEELDTLNQGRLKINAILDQSNASAEKVDA
MANIYVNLIRKGLKTIEEVPRTIRNEVQAILDAETAD
MSNYEEKEAKALVKIADVLNKLDSNLEELDSLNEDAKT
MGLINYFSLDELDELEYPVVAESIKTLYTRIKNTPYSEE
MFTFDDIKMMYDWGCFTDEQVMEFVPLCITEKEAKEIVGK
MYSFDDIKMMYDWGCFTDEQVMEFVPLCITEKEAKEIVGK
MAVVYATLIIKGKKTIEQVPGLIREQVKEILVDMDLPELAE
[truncated: 6,276 more rows]

## Sheet: TableS1--Efs >115
MFKKLMIQLALVIGLSLTIPMTACAYTIEADPINFTYFPGSASNELIVLHESGNERNLGPHSLDNEVAYMKRNWSNAYVSYFVGSGGRVKQLAPAGQIQYGAGSLANQKAYAQIELA
[truncated: 6,102 more rows]

[truncated: 10 more sheets: TableS1--Efs 95%, TableS1--Efm Raw output, TableS1--Efm non-redundant, TableS1--Efm >115, TableS1--Efm 95%, TableS1--Ecm raw output, TableS1--Ecm non-redundant, TableS1-Ecm >115, TableS1-Ecm 95%, Table S2-Summary]
